# Supplementary material for: Genetic insights into hepatitis E virus through environmental surveillance in Europe
Source: One Health. 2025 Dec 15;22:101302. doi: 10.1016/j.onehlt.2025.101302 (PMC12811595; doi:10.1016/j.onehlt.2025.101302)
Supplement: Supplementary file 1 — Supplementary material 1 [file mmc1.xlsx]

## Sheet: Germany
name	BLAST result	phylo-major result	phylo-minor result
MT497746.1	Hepeviridae Paslahepevirus	HEV3	HEV3c
KR261083.1	Hepeviridae Paslahepevirus	Could not assign
MT497745.1	Hepeviridae Paslahepevirus	HEV3	Could not assign
MT497743.1	Hepeviridae Paslahepevirus	HEV3	HEV3c
MT497749.1	Hepeviridae Paslahepevirus	HEV3	HEV3c
MT497740.1	Hepeviridae Paslahepevirus	HEV3	Could not assign
MT497751.1	Hepeviridae Paslahepevirus	HEV3	Could not assign
MG020026.1	Hepeviridae Paslahepevirus	HEV3	Could not assign
MG020027.1	Hepeviridae Paslahepevirus	HEV3	HEV3c
MG020028.1	Hepeviridae Paslahepevirus	HEV3	HEV3c
MG020029.1	Hepeviridae Paslahepevirus	HEV3	Could not assign
MG020030.1	Hepeviridae Paslahepevirus	HEV3	HEV3c
MG020031.1	Hepeviridae Paslahepevirus	HEV3	Could not assign
MG020032.1	Hepeviridae Paslahepevirus	HEV3	Could not assign
MG020033.1	Hepeviridae Paslahepevirus	HEV3	HEV3c
MG020034.1	Hepeviridae Paslahepevirus	HEV3	Could not assign
MG020035.1	Hepeviridae Paslahepevirus	HEV3	HEV3c
MG020036.1	Hepeviridae Paslahepevirus	HEV3	Could not assign
MG020037.1	Hepeviridae Paslahepevirus	HEV3	HEV3c
MG020038.1	Hepeviridae Paslahepevirus	HEV3	Could not assign
MG020039.1	Hepeviridae Paslahepevirus	HEV3	Could not assign
MG020040.1	Hepeviridae Paslahepevirus	HEV3	Could not assign
MG020041.1	Hepeviridae Paslahepevirus	HEV3	Could not assign
MG020042.1	Hepeviridae Paslahepevirus	HEV3	HEV3c
MG020043.1	Hepeviridae Paslahepevirus	HEV3	HEV3c
MG020044.1	Hepeviridae Paslahepevirus	HEV3	Could not assign
MG020045.1	Hepeviridae Paslahepevirus	HEV3	HEV3c
MG020046.1	Hepeviridae Paslahepevirus	HEV3	Could not assign
MG020047.1	Hepeviridae Paslahepevirus	HEV3	Could not assign
MG020048.1	Hepeviridae Paslahepevirus	HEV3	HEV3c
MG020049.1	Hepeviridae Paslahepevirus	HEV3	HEV3c
MG020050.1	Hepeviridae Paslahepevirus	HEV3	HEV3c
MG020051.1	Hepeviridae Paslahepevirus	HEV3	Could not assign
MG020052.1	Hepeviridae Paslahepevirus	HEV3	Could not assign
MG020053.1	Hepeviridae Paslahepevirus	HEV3	Could not assign
MG020054.1	Hepeviridae Paslahepevirus	HEV3	HEV3f1
MG020055.1	Hepeviridae Paslahepevirus	HEV3	HEV3e
MG020056.1	Hepeviridae Paslahepevirus	HEV3	HEV3f1
MG020057.1	Hepeviridae Paslahepevirus	HEV3	HEV3e
MT497742.1	Hepeviridae Paslahepevirus	HEV3	HEV3c
JQ807472.1	Hepeviridae Paslahepevirus	HEV3	Could not assign
MT497739.1	Hepeviridae Paslahepevirus	HEV3	Could not assign
MT497741.1	Hepeviridae Paslahepevirus	HEV3	Could not assign
MT497747.1	Hepeviridae Paslahepevirus	HEV3	Could not assign
JF309071.1	Hepeviridae Paslahepevirus	HEV3	HEV3c
MW795385.1	Hepeviridae Rocahepevirus
MW837243.1	Hepeviridae Paslahepevirus	HEV3	Could not assign
MW795383.1	Hepeviridae Rocahepevirus
JQ807489.1	Hepeviridae Paslahepevirus	HEV3	Could not assign
JQ807514.1	Hepeviridae Paslahepevirus	HEV3	HEV3e
JQ807519.1	Hepeviridae Paslahepevirus	Could not assign
MW795392.1	Hepeviridae Rocahepevirus
MW795388.1	Hepeviridae Rocahepevirus
MW795389.1	Hepeviridae Rocahepevirus
MW795391.1	Hepeviridae Rocahepevirus
MW795393.1	Hepeviridae Rocahepevirus
JN986840.1	Hepeviridae Paslahepevirus	HEV3	Could not assign
MZ814577.1	Hepeviridae Paslahepevirus	HEV3	HEV3c
MW795384.1	Hepeviridae Rocahepevirus
MW795390.1	Hepeviridae Rocahepevirus
MW795394.1	Hepeviridae Rocahepevirus
JQ807473.1	Hepeviridae Paslahepevirus	HEV3	Could not assign
JQ807476.1	Hepeviridae Paslahepevirus	HEV3	Could not assign
MW795382.1	Hepeviridae Rocahepevirus
MZ814606.1	Hepeviridae Paslahepevirus	HEV3	Could not assign
OL469142.1	Hepeviridae Paslahepevirus	HEV1	Could not assign
MT087290.1	Hepeviridae Paslahepevirus	HEV3	Could not assign
MT087292.1	Hepeviridae Paslahepevirus	HEV3	HEV3c
MT087294.1	Hepeviridae Paslahepevirus	HEV3	Could not assign
MN745937.1	Unassigned
MN745938.1	Hepeviridae Paslahepevirus	Could not assign
OL469141.1	Hepeviridae Paslahepevirus	Could not assign
JQ807471.1	Hepeviridae Paslahepevirus	HEV3	Could not assign
JQ807474.1	Hepeviridae Paslahepevirus	HEV3	Could not assign
JQ807475.1	Hepeviridae Paslahepevirus	HEV3	Could not assign
JQ807478.1	Hepeviridae Paslahepevirus	HEV3	Could not assign
JQ807484.1	Hepeviridae Paslahepevirus	HEV3	Could not assign
JQ807513.1	Hepeviridae Paslahepevirus	HEV3	Could not assign
JQ807522.1	Hepeviridae Paslahepevirus	HEV3	Could not assign
JQ807518.1	Hepeviridae Paslahepevirus	HEV3	Could not assign
JQ807488.1	Hepeviridae Paslahepevirus	HEV3	Could not assign
FJ998010.1	Hepeviridae Paslahepevirus	HEV3	Could not assign
GU479457.1	Hepeviridae Paslahepevirus	HEV3	Could not assign
MW837247.1	Hepeviridae Paslahepevirus	Could not assign
OL469147.1	Hepeviridae Paslahepevirus	Could not assign
OL469148.1	Hepeviridae Paslahepevirus	Could not assign
OL469144.1	Hepeviridae Paslahepevirus	Could not assign
OL469146.1	Hepeviridae Paslahepevirus	Could not assign
MN745939.1	Hepeviridae Paslahepevirus	HEV1	Could not assign
MZ814706.1	Hepeviridae Paslahepevirus	HEV3	HEV3c
MW837248.1	Hepeviridae Paslahepevirus	HEV3	Could not assign
OL469143.1	Hepeviridae Paslahepevirus	Could not assign
OL469140.1	Hepeviridae Paslahepevirus	Could not assign
MG020058.1	Hepeviridae Paslahepevirus	HEV3	Could not assign
MG020059.1	Hepeviridae Paslahepevirus	HEV3	Could not assign
MG020060.1	Hepeviridae Paslahepevirus	HEV3	Could not assign
MG020061.1	Hepeviridae Paslahepevirus	HEV3	Could not assign
MG020062.1	Hepeviridae Paslahepevirus	HEV3	Could not assign
MG020063.1	Hepeviridae Paslahepevirus	HEV3	Could not assign
MG020064.1	Hepeviridae Paslahepevirus	HEV3	Could not assign
MG020065.1	Hepeviridae Paslahepevirus	HEV3	Could not assign
MG020066.1	Hepeviridae Paslahepevirus	HEV3	Could not assign
MG020067.1	Hepeviridae Paslahepevirus	HEV3	Could not assign
MG020068.1	Hepeviridae Paslahepevirus	HEV3	Could not assign
MG020069.1	Hepeviridae Paslahepevirus	HEV3	Could not assign
MG020070.1	Hepeviridae Paslahepevirus	HEV3	Could not assign
MG020071.1	Hepeviridae Paslahepevirus	HEV3	Could not assign
MG020072.1	Hepeviridae Paslahepevirus	HEV3	Could not assign
MG020073.1	Hepeviridae Paslahepevirus	HEV3	Could not assign
MG020074.1	Hepeviridae Paslahepevirus	HEV3	Could not assign
MG020075.1	Hepeviridae Paslahepevirus	HEV3	Could not assign
MG020076.1	Hepeviridae Paslahepevirus	HEV3	Could not assign
MG020077.1	Hepeviridae Paslahepevirus	HEV3	Could not assign
MG020078.1	Hepeviridae Paslahepevirus	HEV3	Could not assign
MG020079.1	Hepeviridae Paslahepevirus	HEV3	Could not assign
MG020080.1	Hepeviridae Paslahepevirus	HEV3	Could not assign
MG020081.1	Hepeviridae Paslahepevirus	HEV3	Could not assign
MG020082.1	Hepeviridae Paslahepevirus	HEV3	Could not assign
MG020083.1	Hepeviridae Paslahepevirus	HEV3	Could not assign
MG020084.1	Hepeviridae Paslahepevirus	HEV3	Could not assign
MG020085.1	Hepeviridae Paslahepevirus	HEV3	Could not assign
MG020086.1	Hepeviridae Paslahepevirus	HEV3	HEV3f1
MG020087.1	Hepeviridae Paslahepevirus	HEV3	HEV3f1
MG020088.1	Hepeviridae Paslahepevirus	HEV3	HEV3e
MG020089.1	Hepeviridae Paslahepevirus	HEV3	HEV3e
MZ814707.1	Hepeviridae Paslahepevirus	HEV3	HEV3c
OL469139.1	Hepeviridae Paslahepevirus	Could not assign
MT497760.1	Hepeviridae Paslahepevirus	HEV3	Could not assign
OL469145.1	Hepeviridae Paslahepevirus	Could not assign
PP748659.1	Hepeviridae Paslahepevirus	HEV3	HEV3c
MZ814601.1	Hepeviridae Paslahepevirus	HEV3	HEV3a
MZ814561.1	Hepeviridae Paslahepevirus	HEV3	HEV3c
MZ814656.1	Hepeviridae Paslahepevirus	HEV3	HEV3c
MZ814634.1	Hepeviridae Paslahepevirus	HEV3	HEV3f2
JQ807506.1	Hepeviridae Paslahepevirus	HEV3	HEV3_uc2
JQ807524.1	Hepeviridae Paslahepevirus	HEV3	HEV3_uc2
MT497764.1	Hepeviridae Paslahepevirus	HEV3	HEV3c
MT497752.1	Hepeviridae Paslahepevirus	HEV3	HEV3c
MT497761.1	Hepeviridae Paslahepevirus	HEV3	Could not assign
MZ814679.1	Hepeviridae Paslahepevirus	HEV3	HEV3c
MT497754.1	Hepeviridae Paslahepevirus	HEV3	HEV3c
MT497758.1	Hepeviridae Paslahepevirus	HEV3	HEV3f1
MZ814724.1	Hepeviridae Paslahepevirus	HEV3	HEV3f1
MZ814735.1	Hepeviridae Paslahepevirus	HEV3	HEV3c
MZ814729.1	Hepeviridae Paslahepevirus	HEV3	HEV3c
MT497753.1	Hepeviridae Paslahepevirus	HEV3	HEV3c
MT497759.1	Hepeviridae Paslahepevirus	HEV3	HEV3c
MT497762.1	Hepeviridae Paslahepevirus	HEV3	HEV3c
MT497755.1	Hepeviridae Paslahepevirus	HEV3	HEV3c
MZ814684.1	Hepeviridae Paslahepevirus	HEV3	Could not assign
MT497756.1	Hepeviridae Paslahepevirus	HEV3	HEV3c
MZ814727.1	Hepeviridae Paslahepevirus	HEV3	HEV3c
MZ814728.1	Hepeviridae Paslahepevirus	HEV3	HEV3c
MZ814708.1	Hepeviridae Paslahepevirus	HEV3	HEV3c
MZ814672.1	Hepeviridae Paslahepevirus	HEV3	HEV3c
MT497757.1	Hepeviridae Paslahepevirus	HEV3	HEV3c
MT497763.1	Hepeviridae Paslahepevirus	HEV3	HEV3c
MZ814713.1	Hepeviridae Paslahepevirus	HEV3	Could not assign
MZ814624.1	Hepeviridae Paslahepevirus	HEV3	HEV3c
MZ814715.1	Hepeviridae Paslahepevirus	HEV3	HEV3c
PP748661.1	Hepeviridae Paslahepevirus	HEV3	HEV3c
MZ814673.1	Hepeviridae Paslahepevirus	HEV3	Could not assign
MW837244.1	Hepeviridae Paslahepevirus	HEV3	Could not assign
MZ814523.1	Hepeviridae Paslahepevirus	HEV3	HEV3c
MZ814698.1	Hepeviridae Paslahepevirus	HEV3	HEV3c
PP748651.1	Hepeviridae Paslahepevirus	HEV3	HEV3c
PP748657.1	Hepeviridae Paslahepevirus	HEV3	HEV3c
MZ814665.1	Hepeviridae Paslahepevirus	HEV3	HEV3c
MZ814650.1	Hepeviridae Paslahepevirus	HEV3	Could not assign
MZ814547.1	Hepeviridae Paslahepevirus	HEV3	HEV3c
MZ814616.1	Hepeviridae Paslahepevirus	HEV3	HEV3c
MZ814683.1	Hepeviridae Paslahepevirus	HEV3	Could not assign
MW837245.1	Hepeviridae Paslahepevirus	HEV3	Could not assign
MZ814527.1	Hepeviridae Paslahepevirus	HEV3	Could not assign
MZ814655.1	Hepeviridae Paslahepevirus	HEV3	HEV3c
OU383854.1	Hepeviridae Paslahepevirus	HEV3	HEV3c
MZ814674.1	Hepeviridae Paslahepevirus	HEV3	HEV3c
MZ814520.1	Hepeviridae Paslahepevirus	HEV3	HEV3c
MZ814676.1	Hepeviridae Paslahepevirus	HEV3	HEV3c
MZ814714.1	Hepeviridae Paslahepevirus	HEV3	HEV3c
MZ814705.1	Hepeviridae Paslahepevirus	HEV3	HEV3c
MZ814710.1	Hepeviridae Paslahepevirus	HEV3	HEV3c
MZ814664.1	Hepeviridae Paslahepevirus	HEV3	HEV3c
MZ814666.1	Hepeviridae Paslahepevirus	HEV3	HEV3c
MZ814573.1	Hepeviridae Paslahepevirus	HEV3	HEV3c
MZ814631.1	Hepeviridae Paslahepevirus	HEV3	HEV3c
MZ814685.1	Hepeviridae Paslahepevirus	HEV3	HEV3c
MZ814686.1	Hepeviridae Paslahepevirus	HEV3	HEV3c
MZ814651.1	Hepeviridae Paslahepevirus	HEV3	Could not assign
MZ814667.1	Hepeviridae Paslahepevirus	HEV3	HEV3c
MZ814571.1	Hepeviridae Paslahepevirus	HEV3	HEV3c
MZ814599.1	Hepeviridae Paslahepevirus	HEV3	HEV3c
MZ814725.1	Hepeviridae Paslahepevirus	HEV3	Could not assign
MZ814746.1	Hepeviridae Paslahepevirus	HEV3	Could not assign
MZ814633.1	Hepeviridae Paslahepevirus	HEV3	HEV3c
MZ814675.1	Hepeviridae Paslahepevirus	HEV3	HEV3c
MZ814687.1	Hepeviridae Paslahepevirus	HEV3	HEV3c
MZ814738.1	Hepeviridae Paslahepevirus	HEV3	HEV3c
OU383853.1	Hepeviridae Paslahepevirus	HEV3	HEV3c
MZ814691.1	Hepeviridae Paslahepevirus	HEV3	HEV3c
MZ814642.1	Hepeviridae Paslahepevirus	HEV3	HEV3c
PP748667.1	Hepeviridae Paslahepevirus	HEV3	Could not assign
MZ814558.1	Hepeviridae Paslahepevirus	HEV3	HEV3c
MZ814582.1	Hepeviridae Paslahepevirus	HEV3	HEV3c
MZ814653.1	Hepeviridae Paslahepevirus	HEV3	HEV3c
MZ814682.1	Hepeviridae Paslahepevirus	HEV1	HEV1g
MZ814695.1	Hepeviridae Paslahepevirus	HEV3	HEV3c
MW837246.1	Hepeviridae Paslahepevirus	HEV3	Could not assign
MZ814613.1	Hepeviridae Paslahepevirus	HEV3	HEV3f3
MZ814737.1	Hepeviridae Paslahepevirus	HEV3	HEV3c
MZ814542.1	Hepeviridae Paslahepevirus	HEV3	Could not assign
MZ814595.1	Hepeviridae Paslahepevirus	HEV3	HEV3c
MZ814563.1	Hepeviridae Paslahepevirus	HEV3	HEV3c
MZ814635.1	Hepeviridae Paslahepevirus	HEV3	HEV3_uc3
MZ814689.1	Hepeviridae Paslahepevirus	HEV3	HEV3c
MZ814532.1	Hepeviridae Paslahepevirus	HEV3	HEV3c
MZ814640.1	Hepeviridae Paslahepevirus	HEV3	Could not assign
MZ814663.1	Hepeviridae Paslahepevirus	HEV3	HEV3c
MZ814646.1	Hepeviridae Paslahepevirus	HEV1	HEV1g
OU383851.1	Hepeviridae Paslahepevirus	HEV3	HEV3c
MZ814597.1	Hepeviridae Paslahepevirus	HEV3	HEV3c
MZ814609.1	Hepeviridae Paslahepevirus	HEV3	HEV3e
MZ814690.1	Hepeviridae Paslahepevirus	HEV3	HEV3c
MZ814719.1	Hepeviridae Paslahepevirus	HEV3	HEV3c
PP748673.1	Hepeviridae Paslahepevirus	HEV3	HEV3c
MZ814529.1	Hepeviridae Paslahepevirus	HEV3	HEV3c
MZ814538.1	Hepeviridae Paslahepevirus	HEV3	HEV3c
MZ814717.1	Hepeviridae Paslahepevirus	HEV3	HEV3c
OQ595046.1	Hepeviridae Paslahepevirus	HEV3	HEV3c
OQ595047.1	Hepeviridae Paslahepevirus	HEV3	HEV3f1
OQ595048.1	Hepeviridae Paslahepevirus	HEV3	HEV3c
OQ595049.1	Hepeviridae Paslahepevirus	HEV3	HEV3a
OQ595050.1	Hepeviridae Paslahepevirus	HEV3	HEV3c
OQ595051.1	Hepeviridae Paslahepevirus	HEV3	HEV3c
OQ595052.1	Hepeviridae Paslahepevirus	HEV3	HEV3e
OQ595053.1	Hepeviridae Paslahepevirus	HEV3	HEV3c
MZ814696.1	Hepeviridae Paslahepevirus	HEV3	HEV3c
MZ814711.1	Hepeviridae Paslahepevirus	HEV3	HEV3c
MZ814712.1	Hepeviridae Paslahepevirus	HEV3	Could not assign
PP748653.1	Hepeviridae Paslahepevirus	HEV3	HEV3c
PP748655.1	Hepeviridae Paslahepevirus	HEV3	Could not assign
PP748663.1	Hepeviridae Paslahepevirus	HEV3	HEV3c
PP748665.1	Hepeviridae Paslahepevirus	HEV3	Could not assign
PP748669.1	Hepeviridae Paslahepevirus	HEV3	Could not assign
PP748671.1	Hepeviridae Paslahepevirus	HEV3	Could not assign
PP748675.1	Hepeviridae Paslahepevirus	HEV3	HEV3c
OV844704.1	Hepeviridae Paslahepevirus	HEV3	Could not assign
OV844711.1	Hepeviridae Paslahepevirus	HEV3	HEV3c
OV844791.1	Hepeviridae Paslahepevirus	HEV3	HEV3c
OU383849.1	Hepeviridae Paslahepevirus	HEV3	HEV3c
OU383850.1	Hepeviridae Paslahepevirus	HEV3	HEV3c
OU383852.1	Hepeviridae Paslahepevirus	HEV3	HEV3c
OU383855.1	Hepeviridae Paslahepevirus	HEV3	HEV3f2
OU383856.1	Hepeviridae Paslahepevirus	HEV3	HEV3c
OU383857.1	Hepeviridae Paslahepevirus	HEV3	HEV3c
OU383858.1	Hepeviridae Paslahepevirus	HEV3	HEV3c
OU383859.1	Hepeviridae Paslahepevirus	HEV3	HEV3c
OU383860.1	Hepeviridae Paslahepevirus	HEV3	HEV3f1
OU383861.1	Hepeviridae Paslahepevirus	HEV3	HEV3c
MZ814518.1	Hepeviridae Paslahepevirus	HEV3	HEV3c
MZ814519.1	Hepeviridae Paslahepevirus	HEV3	HEV3c
MZ814521.1	Hepeviridae Paslahepevirus	HEV3	HEV3c
MZ814522.1	Hepeviridae Paslahepevirus	HEV3	HEV3c
MZ814524.1	Hepeviridae Paslahepevirus	HEV3	HEV3c
MZ814525.1	Hepeviridae Paslahepevirus	HEV3	HEV3c
MZ814526.1	Hepeviridae Paslahepevirus	HEV3	HEV3e
MZ814528.1	Hepeviridae Paslahepevirus	HEV3	HEV3c
MZ814530.1	Hepeviridae Paslahepevirus	HEV3	HEV3c
MZ814531.1	Hepeviridae Paslahepevirus	HEV3	HEV3c
MZ814533.1	Hepeviridae Paslahepevirus	HEV3	HEV3c
MZ814534.1	Hepeviridae Paslahepevirus	HEV3	HEV3c
MZ814535.1	Hepeviridae Paslahepevirus	HEV3	HEV3c
MZ814536.1	Hepeviridae Paslahepevirus	HEV3	HEV3c
MZ814537.1	Hepeviridae Paslahepevirus	HEV3	HEV3c
MZ814539.1	Hepeviridae Paslahepevirus	HEV3	HEV3c
MZ814540.1	Hepeviridae Paslahepevirus	HEV1	HEV1g
MZ814541.1	Hepeviridae Paslahepevirus	HEV3	HEV3c
MZ814543.1	Hepeviridae Paslahepevirus	HEV3	HEV3c
MZ814544.1	Hepeviridae Paslahepevirus	HEV3	HEV3f2
MZ814545.1	Hepeviridae Paslahepevirus	HEV3	HEV3c
MZ814546.1	Hepeviridae Paslahepevirus	HEV3	HEV3c
MZ814548.1	Hepeviridae Paslahepevirus	HEV3	HEV3c
MZ814549.1	Hepeviridae Paslahepevirus	HEV3	HEV3c
MZ814550.1	Hepeviridae Paslahepevirus	HEV3	HEV3c
MZ814551.1	Hepeviridae Paslahepevirus	HEV3	HEV3c
MZ814552.1	Hepeviridae Paslahepevirus	HEV3	HEV3_uc3
MZ814553.1	Hepeviridae Paslahepevirus	HEV3	HEV3e
MZ814554.1	Hepeviridae Paslahepevirus	HEV3	HEV3c
MZ814555.1	Hepeviridae Paslahepevirus	HEV3	HEV3c
MZ814556.1	Hepeviridae Paslahepevirus	HEV3	HEV3c
MZ814557.1	Hepeviridae Paslahepevirus	HEV3	HEV3c
MZ814559.1	Hepeviridae Paslahepevirus	HEV3	HEV3c
MZ814560.1	Hepeviridae Paslahepevirus	HEV3	HEV3c
MZ814562.1	Hepeviridae Paslahepevirus	HEV3	Could not assign
MZ814564.1	Hepeviridae Paslahepevirus	HEV3	HEV3c
MZ814565.1	Hepeviridae Paslahepevirus	HEV3	HEV3c
MZ814566.1	Hepeviridae Paslahepevirus	HEV3	HEV3c
MZ814567.1	Hepeviridae Paslahepevirus	HEV3	HEV3c
MZ814568.1	Hepeviridae Paslahepevirus	HEV3	HEV3c
MZ814569.1	Hepeviridae Paslahepevirus	HEV3	HEV3c
MZ814570.1	Hepeviridae Paslahepevirus	HEV3	HEV3c
MZ814572.1	Hepeviridae Paslahepevirus	HEV3	HEV3c
MZ814574.1	Hepeviridae Paslahepevirus	HEV3	HEV3c
MZ814575.1	Hepeviridae Paslahepevirus	HEV3	HEV3c
MZ814576.1	Hepeviridae Paslahepevirus	HEV3	HEV3c
MZ814578.1	Hepeviridae Paslahepevirus	HEV3	HEV3c
MZ814579.1	Hepeviridae Paslahepevirus	HEV3	HEV3f1
MZ814580.1	Hepeviridae Paslahepevirus	HEV3	HEV3c
MZ814581.1	Hepeviridae Paslahepevirus	HEV3	HEV3c
MZ814583.1	Hepeviridae Paslahepevirus	HEV3	HEV3c
MZ814584.1	Hepeviridae Paslahepevirus	HEV3	HEV3c
MZ814585.1	Hepeviridae Paslahepevirus	HEV3	HEV3c
MZ814586.1	Hepeviridae Paslahepevirus	HEV3	Could not assign
MZ814587.1	Hepeviridae Paslahepevirus	HEV3	HEV3c
MZ814588.1	Hepeviridae Paslahepevirus	HEV3	HEV3c
MZ814589.1	Hepeviridae Paslahepevirus	HEV3	HEV3c
MZ814590.1	Hepeviridae Paslahepevirus	HEV3	HEV3e
MZ814591.1	Hepeviridae Paslahepevirus	HEV3	Could not assign
MZ814592.1	Hepeviridae Paslahepevirus	HEV3	HEV3e
MZ814593.1	Hepeviridae Paslahepevirus	HEV3	HEV3c
MZ814594.1	Hepeviridae Paslahepevirus	HEV3	HEV3c
MZ814596.1	Hepeviridae Paslahepevirus	HEV3	HEV3c
MZ814598.1	Hepeviridae Paslahepevirus	HEV3	HEV3c
MZ814600.1	Hepeviridae Paslahepevirus	HEV3	HEV3c
MZ814602.1	Hepeviridae Paslahepevirus	HEV3	HEV3c
MZ814603.1	Hepeviridae Paslahepevirus	HEV3	HEV3c
MZ814604.1	Hepeviridae Paslahepevirus	HEV3	HEV3c
MZ814605.1	Hepeviridae Paslahepevirus	HEV3	HEV3c
MZ814607.1	Hepeviridae Paslahepevirus	HEV3	HEV3c
MZ814608.1	Hepeviridae Paslahepevirus	HEV3	HEV3m
MZ814610.1	Hepeviridae Paslahepevirus	HEV3	HEV3c
MZ814611.1	Hepeviridae Paslahepevirus	HEV3	HEV3c
MZ814612.1	Hepeviridae Paslahepevirus	HEV3	HEV3c
MZ814614.1	Hepeviridae Paslahepevirus	HEV3	HEV3c
MZ814615.1	Hepeviridae Paslahepevirus	HEV3	HEV3c
MZ814617.1	Hepeviridae Paslahepevirus	HEV3	Could not assign
MZ814618.1	Hepeviridae Paslahepevirus	HEV3	HEV3c
MZ814619.1	Hepeviridae Paslahepevirus	HEV3	HEV3c
MZ814620.1	Hepeviridae Paslahepevirus	HEV3	HEV3c
MZ814621.1	Hepeviridae Paslahepevirus	HEV3	HEV3c
MZ814622.1	Hepeviridae Paslahepevirus	HEV3	HEV3c
MZ814623.1	Hepeviridae Paslahepevirus	HEV3	HEV3c
MZ814625.1	Hepeviridae Paslahepevirus	HEV3	HEV3c
MZ814626.1	Hepeviridae Paslahepevirus	HEV3	HEV3c
MZ814627.1	Hepeviridae Paslahepevirus	HEV3	HEV3c
MZ814628.1	Hepeviridae Paslahepevirus	HEV3	Could not assign
MZ814629.1	Hepeviridae Paslahepevirus	HEV3	HEV3e
MZ814630.1	Hepeviridae Paslahepevirus	HEV3	HEV3c
MZ814632.1	Hepeviridae Paslahepevirus	HEV3	HEV3c
MZ814636.1	Hepeviridae Paslahepevirus	HEV3	HEV3c
MZ814637.1	Hepeviridae Paslahepevirus	HEV3	HEV3c
MZ814638.1	Hepeviridae Paslahepevirus	HEV3	HEV3c
MZ814639.1	Hepeviridae Paslahepevirus	HEV3	HEV3c
MZ814641.1	Hepeviridae Paslahepevirus	HEV3	HEV3c
MZ814643.1	Hepeviridae Paslahepevirus	HEV3	HEV3c
MZ814644.1	Hepeviridae Paslahepevirus	HEV3	HEV3c
MZ814645.1	Hepeviridae Paslahepevirus	HEV3	HEV3c
MZ814647.1	Hepeviridae Paslahepevirus	HEV3	HEV3c
MZ814648.1	Hepeviridae Paslahepevirus	HEV3	HEV3f2
MZ814652.1	Hepeviridae Paslahepevirus	HEV3	HEV3e
MZ814654.1	Hepeviridae Paslahepevirus	HEV3	Could not assign
MZ814657.1	Hepeviridae Paslahepevirus	HEV3	HEV3c
MZ814658.1	Hepeviridae Paslahepevirus	HEV3	HEV3c
MZ814659.1	Hepeviridae Paslahepevirus	HEV3	HEV3c
MZ814660.1	Hepeviridae Paslahepevirus	HEV3	HEV3c
MZ814661.1	Hepeviridae Paslahepevirus	HEV3	Could not assign
MZ814662.1	Hepeviridae Paslahepevirus	HEV3	HEV3c
MZ814668.1	Hepeviridae Paslahepevirus	HEV3	HEV3f2
MZ814669.1	Hepeviridae Paslahepevirus	HEV3	HEV3c
MZ814670.1	Hepeviridae Paslahepevirus	HEV3	HEV3f2
MZ814671.1	Hepeviridae Paslahepevirus	HEV3	HEV3c
MZ814677.1	Hepeviridae Paslahepevirus	HEV3	HEV3f1
MZ814678.1	Hepeviridae Paslahepevirus	HEV3	HEV3c
MZ814681.1	Hepeviridae Paslahepevirus	HEV3	HEV3c
MZ814688.1	Hepeviridae Paslahepevirus	HEV3	HEV3c
MZ814692.1	Hepeviridae Paslahepevirus	HEV3	Could not assign
MZ814693.1	Hepeviridae Paslahepevirus	HEV3	HEV3c
MZ814694.1	Hepeviridae Paslahepevirus	HEV3	HEV3c
MZ814697.1	Hepeviridae Paslahepevirus	HEV3	HEV3c
MZ814699.1	Hepeviridae Paslahepevirus	HEV3	HEV3c
MZ814700.1	Hepeviridae Paslahepevirus	HEV3	HEV3c
MZ814701.1	Hepeviridae Paslahepevirus	HEV3	HEV3c
MZ814702.1	Hepeviridae Paslahepevirus	HEV3	HEV3c
MZ814703.1	Hepeviridae Paslahepevirus	HEV3	HEV3c
MZ814704.1	Hepeviridae Paslahepevirus	HEV3	HEV3c
MZ814709.1	Hepeviridae Paslahepevirus	HEV3	HEV3c
MZ814716.1	Hepeviridae Paslahepevirus	HEV1	HEV1g
MZ814718.1	Hepeviridae Paslahepevirus	HEV3	HEV3f3
MZ814720.1	Hepeviridae Paslahepevirus	HEV3	HEV3c
MZ814721.1	Hepeviridae Paslahepevirus	HEV3	HEV3c
MZ814722.1	Hepeviridae Paslahepevirus	HEV3	HEV3e
MZ814723.1	Hepeviridae Paslahepevirus	HEV3	Could not assign
MZ814726.1	Hepeviridae Paslahepevirus	HEV3	HEV3c
MZ814730.1	Hepeviridae Paslahepevirus	HEV3	HEV3c
MZ814731.1	Hepeviridae Paslahepevirus	HEV3	Could not assign
MZ814732.1	Hepeviridae Paslahepevirus	HEV3	HEV3c
MZ814733.1	Hepeviridae Paslahepevirus	HEV3	HEV3c
MZ814734.1	Hepeviridae Paslahepevirus	HEV3	HEV3f1
MZ814736.1	Hepeviridae Paslahepevirus	HEV3	HEV3c
MZ814739.1	Hepeviridae Paslahepevirus	HEV3	HEV3c
MZ814740.1	Hepeviridae Paslahepevirus	HEV3	HEV3c
MZ814741.1	Hepeviridae Paslahepevirus	HEV3	HEV3f1
MZ814742.1	Hepeviridae Paslahepevirus	HEV3	HEV3c
MZ814743.1	Hepeviridae Paslahepevirus	HEV3	HEV3c
MZ814744.1	Hepeviridae Paslahepevirus	HEV3	HEV3c
MZ814745.1	Hepeviridae Paslahepevirus	HEV3	HEV3m
MZ814747.1	Hepeviridae Paslahepevirus	HEV3	HEV3c
MZ814748.1	Hepeviridae Paslahepevirus	HEV3	HEV3c
MZ814749.1	Hepeviridae Paslahepevirus	HEV3	HEV3c
MZ814750.1	Hepeviridae Paslahepevirus	HEV3	HEV3f1
MZ814751.1	Hepeviridae Paslahepevirus	HEV3	HEV3c
MZ814752.1	Hepeviridae Paslahepevirus	HEV3	HEV3c
MZ814753.1	Hepeviridae Paslahepevirus	HEV3	HEV3m
MZ814754.1	Hepeviridae Paslahepevirus	HEV3	HEV3c
MZ814755.1	Hepeviridae Paslahepevirus	HEV3	HEV3c
MZ814756.1	Hepeviridae Paslahepevirus	HEV3	HEV3c
MZ814757.1	Hepeviridae Paslahepevirus	HEV3	HEV3c
MZ814758.1	Hepeviridae Paslahepevirus	HEV3	HEV3c
JQ807481.1	Hepeviridae Paslahepevirus	HEV3	HEV3_uc3
OM903972.1	Hepeviridae Paslahepevirus	HEV3	HEV3_uc3
OM903973.1	Hepeviridae Paslahepevirus	HEV3	HEV3_uc3
OM903974.1	Hepeviridae Paslahepevirus	HEV3	HEV3_uc3
OM903975.1	Hepeviridae Paslahepevirus	HEV3	HEV3_uc3
OM903976.1	Hepeviridae Paslahepevirus	HEV3	HEV3_uc3
OM903977.1	Hepeviridae Paslahepevirus	HEV3	HEV3c
OM903978.1	Hepeviridae Paslahepevirus	HEV3	HEV3c
OM903979.1	Hepeviridae Paslahepevirus	HEV3	HEV3c
OM903980.1	Hepeviridae Paslahepevirus	HEV3	HEV3c
OM903981.1	Hepeviridae Paslahepevirus	HEV3	HEV3c
OM903982.1	Hepeviridae Paslahepevirus	HEV3	HEV3c
OM903983.1	Hepeviridae Paslahepevirus	HEV3	HEV3_uc3
OM903984.1	Hepeviridae Paslahepevirus	HEV3	HEV3_uc3
OM903985.1	Hepeviridae Paslahepevirus	HEV3	HEV3_uc3
OM903986.1	Hepeviridae Paslahepevirus	HEV3	HEV3_uc3
OM903987.1	Hepeviridae Paslahepevirus	HEV3	HEV3c
OM903988.1	Hepeviridae Paslahepevirus	HEV3	HEV3c
OM903989.1	Hepeviridae Paslahepevirus	HEV3	HEV3e
OR726669.1	Hepeviridae Paslahepevirus	HEV3	Could not assign
OR726670.1	Hepeviridae Paslahepevirus	HEV3	Could not assign
OR726671.1	Hepeviridae Paslahepevirus	HEV3	Could not assign
OR726672.1	Hepeviridae Paslahepevirus	HEV3	Could not assign
OR726673.1	Hepeviridae Paslahepevirus	HEV3	Could not assign
OR726674.1	Hepeviridae Paslahepevirus	HEV3	Could not assign
OR726675.1	Hepeviridae Paslahepevirus	HEV3	Could not assign
OR726676.1	Hepeviridae Paslahepevirus	HEV3	Could not assign
OR726679.1	Hepeviridae Paslahepevirus	HEV3	Could not assign
JN995568.2	Hepeviridae Paslahepevirus	HEV3	HEV3c
KY436899.1	Hepeviridae Paslahepevirus	HEV3	HEV3g
OZ077119.1	Hepeviridae Paslahepevirus	HEV3	HEV3c
LN997654.1	Hepeviridae Paslahepevirus	HEV3	HEV3f1
AY753648.1	Hepeviridae Paslahepevirus	HEV3	HEV3a
OR726785.1	Hepeviridae Paslahepevirus	HEV3	HEV3c
JN995563.2	Hepeviridae Paslahepevirus	HEV3	Could not assign
JN995564.2	Hepeviridae Paslahepevirus	HEV3	Could not assign
JN995567.2	Hepeviridae Paslahepevirus	HEV3	Could not assign
OR726832.1	Hepeviridae Paslahepevirus	HEV3	HEV3c
OR726714.1	Hepeviridae Paslahepevirus	HEV3	HEV3c
FN995001.1	Hepeviridae Paslahepevirus	HEV3	HEV3c
OR726786.1	Hepeviridae Paslahepevirus	HEV3	HEV3c
OR726830.1	Hepeviridae Paslahepevirus	HEV3	HEV3c
OR726678.1	Hepeviridae Paslahepevirus	HEV3	Could not assign
OR726750.1	Hepeviridae Paslahepevirus	HEV3	Could not assign
OR726677.1	Hepeviridae Paslahepevirus	HEV3	Could not assign
OR726774.1	Hepeviridae Paslahepevirus	HEV3	HEV3c
OR726784.1	Hepeviridae Paslahepevirus	HEV3	HEV3c
OR726783.1	Hepeviridae Paslahepevirus	HEV3	HEV3c
FR728244.1	Hepeviridae Paslahepevirus	HEV1	Could not assign
OR726698.1	Hepeviridae Paslahepevirus	HEV3	HEV3c
OR726668.1	Hepeviridae Paslahepevirus	HEV3	Could not assign
OR726681.1	Hepeviridae Paslahepevirus	HEV3	HEV3c
OR726706.1	Hepeviridae Paslahepevirus	HEV3	HEV3c
OR726839.1	Hepeviridae Paslahepevirus	HEV3	HEV3c
OR726834.1	Hepeviridae Paslahepevirus	HEV3	HEV3c
OR726723.1	Hepeviridae Paslahepevirus	HEV3	HEV3c
OR726683.1	Hepeviridae Paslahepevirus	HEV3	Could not assign
OR726687.1	Hepeviridae Paslahepevirus	HEV3	Could not assign
OR726689.1	Hepeviridae Paslahepevirus	HEV3	Could not assign
OR726697.1	Hepeviridae Paslahepevirus	HEV3	Could not assign
OR726716.1	Hepeviridae Paslahepevirus	HEV3	HEV3c
OR726702.1	Hepeviridae Paslahepevirus	HEV3	HEV3c
OR726731.1	Hepeviridae Paslahepevirus	HEV3	HEV3c
OR726825.1	Hepeviridae Paslahepevirus	HEV3	HEV3c
JQ807480.1	Hepeviridae Paslahepevirus	HEV3	Could not assign
OR726685.1	Hepeviridae Paslahepevirus	HEV3	HEV3c
OR726704.1	Hepeviridae Paslahepevirus	HEV3	HEV3c
OR726680.1	Hepeviridae Paslahepevirus	HEV3	HEV3c
OR726682.1	Hepeviridae Paslahepevirus	HEV3	HEV3c
OR726684.1	Hepeviridae Paslahepevirus	HEV3	HEV3c
OR726686.1	Hepeviridae Paslahepevirus	HEV3	HEV3c
OR726688.1	Hepeviridae Paslahepevirus	HEV3	Could not assign
OR726690.1	Hepeviridae Paslahepevirus	HEV3	Could not assign
OR726691.1	Hepeviridae Paslahepevirus	HEV3	HEV3c
OR726692.1	Hepeviridae Paslahepevirus	HEV3	HEV3c
OR726693.1	Hepeviridae Paslahepevirus	HEV3	HEV3c
OR726695.1	Hepeviridae Paslahepevirus	HEV3	Could not assign
OR726699.1	Hepeviridae Paslahepevirus	HEV3	HEV3c
OR726700.1	Hepeviridae Paslahepevirus	HEV3	HEV3c
OR726701.1	Hepeviridae Paslahepevirus	HEV3	HEV3c
OR726703.1	Hepeviridae Paslahepevirus	HEV3	HEV3c
OR726705.1	Hepeviridae Paslahepevirus	HEV3	HEV3c
OR726707.1	Hepeviridae Paslahepevirus	HEV3	HEV3c
OR726708.1	Hepeviridae Paslahepevirus	HEV3	Could not assign
OR726709.1	Hepeviridae Paslahepevirus	HEV3	HEV3c
OR726710.1	Hepeviridae Paslahepevirus	HEV3	Could not assign
OR726711.1	Hepeviridae Paslahepevirus	HEV3	HEV3c
OR726712.1	Hepeviridae Paslahepevirus	HEV3	HEV3c
OR726713.1	Hepeviridae Paslahepevirus	HEV3	HEV3c
OR726715.1	Hepeviridae Paslahepevirus	HEV3	HEV3c
OR726717.1	Hepeviridae Paslahepevirus	HEV3	HEV3c
OR726718.1	Hepeviridae Paslahepevirus	HEV3	Could not assign
OR726719.1	Hepeviridae Paslahepevirus	HEV3	HEV3c
OR726720.1	Hepeviridae Paslahepevirus	HEV3	HEV3c
OR726721.1	Hepeviridae Paslahepevirus	HEV3	HEV3c
OR726724.1	Hepeviridae Paslahepevirus	HEV3	HEV3c
OR726725.1	Hepeviridae Paslahepevirus	HEV3	HEV3c
OR726726.1	Hepeviridae Paslahepevirus	HEV3	HEV3c
OR726727.1	Hepeviridae Paslahepevirus	HEV3	HEV3c
OR726728.1	Hepeviridae Paslahepevirus	HEV3	HEV3c
OR726729.1	Hepeviridae Paslahepevirus	HEV3	HEV3c
OR726694.1	Hepeviridae Paslahepevirus	HEV3	HEV3c
OR726749.1	Hepeviridae Paslahepevirus	HEV3	HEV3c
OR726773.1	Hepeviridae Paslahepevirus	HEV3	HEV3c
OR726787.1	Hepeviridae Paslahepevirus	HEV3	HEV3c
OR726696.1	Hepeviridae Paslahepevirus	HEV3	HEV3c
OR726730.1	Hepeviridae Paslahepevirus	HEV3	HEV3c
OR726757.1	Hepeviridae Paslahepevirus	HEV3	HEV3c
OR726838.1	Hepeviridae Paslahepevirus	HEV3	HEV3c
OR726760.1	Hepeviridae Paslahepevirus	HEV3	HEV3c
OR726743.1	Hepeviridae Paslahepevirus	HEV3	HEV3c
OR726833.1	Hepeviridae Paslahepevirus	HEV3	HEV3c
FJ998009.1	Hepeviridae Paslahepevirus	HEV3	HEV3h3
OR726813.1	Hepeviridae Paslahepevirus	HEV3	HEV3c
OR726775.1	Hepeviridae Paslahepevirus	HEV3	HEV3c
OR726801.1	Hepeviridae Paslahepevirus	HEV3	HEV3c
OR726722.1	Hepeviridae Paslahepevirus	HEV3	HEV3c
OR726782.1	Hepeviridae Paslahepevirus	HEV3	HEV3c
OR726756.1	Hepeviridae Paslahepevirus	HEV3	HEV3c
OR726753.1	Hepeviridae Paslahepevirus	HEV3	HEV3c
OR726754.1	Hepeviridae Paslahepevirus	HEV3	HEV3c
OR726755.1	Hepeviridae Paslahepevirus	HEV3	Could not assign
OR726758.1	Hepeviridae Paslahepevirus	HEV3	HEV3c
OR726767.1	Hepeviridae Paslahepevirus	HEV3	HEV3c
JQ807483.1	Hepeviridae Paslahepevirus	HEV3	HEV3_uc3
OR726800.1	Hepeviridae Paslahepevirus	HEV3	HEV3c
OR726733.1	Hepeviridae Paslahepevirus	HEV3	HEV3c
OR726735.1	Hepeviridae Paslahepevirus	HEV3	HEV3c
OR726736.1	Hepeviridae Paslahepevirus	HEV3	Could not assign
OR726737.1	Hepeviridae Paslahepevirus	HEV3	HEV3c
OR726738.1	Hepeviridae Paslahepevirus	HEV3	HEV3c
OR726739.1	Hepeviridae Paslahepevirus	HEV3	HEV3c
OR726740.1	Hepeviridae Paslahepevirus	HEV3	HEV3c
OR726741.1	Hepeviridae Paslahepevirus	HEV3	HEV3c
OR726742.1	Hepeviridae Paslahepevirus	HEV3	HEV3c
OR726744.1	Hepeviridae Paslahepevirus	HEV3	HEV3c
OR726745.1	Hepeviridae Paslahepevirus	HEV3	HEV3c
OR726746.1	Hepeviridae Paslahepevirus	HEV3	HEV3c
OR726747.1	Hepeviridae Paslahepevirus	HEV3	HEV3c
OR726748.1	Hepeviridae Paslahepevirus	HEV3	HEV3c
OR726734.1	Hepeviridae Paslahepevirus	HEV3	HEV3c
OR726788.1	Hepeviridae Paslahepevirus	HEV3	HEV3c
OR726761.1	Hepeviridae Paslahepevirus	HEV3	HEV3c
OR726762.1	Hepeviridae Paslahepevirus	HEV3	HEV3c
OR726732.1	Hepeviridae Paslahepevirus	HEV3	HEV3c
OR726766.1	Hepeviridae Paslahepevirus	HEV3	HEV3c
OR726759.1	Hepeviridae Paslahepevirus	HEV3	Could not assign
OR726845.1	Hepeviridae Paslahepevirus	HEV3	HEV3c
OR726802.1	Hepeviridae Paslahepevirus	HEV3	HEV3c
OR726776.1	Hepeviridae Paslahepevirus	HEV3	HEV3c
OR726831.1	Hepeviridae Paslahepevirus	HEV3	HEV3c
OR726836.1	Hepeviridae Paslahepevirus	HEV3	HEV3c
OR726772.1	Hepeviridae Paslahepevirus	HEV3	Could not assign
OR726763.1	Hepeviridae Paslahepevirus	HEV3	HEV3c
OR726765.1	Hepeviridae Paslahepevirus	HEV3	HEV3c
OR726768.1	Hepeviridae Paslahepevirus	HEV3	HEV3c
OR726769.1	Hepeviridae Paslahepevirus	HEV3	Could not assign
OR726770.1	Hepeviridae Paslahepevirus	HEV3	Could not assign
OR726771.1	Hepeviridae Paslahepevirus	HEV3	HEV3c
OR726777.1	Hepeviridae Paslahepevirus	HEV3	HEV3c
OR726778.1	Hepeviridae Paslahepevirus	HEV3	HEV3c
OR726779.1	Hepeviridae Paslahepevirus	HEV3	HEV3c
OR726780.1	Hepeviridae Paslahepevirus	HEV3	HEV3c
OR726781.1	Hepeviridae Paslahepevirus	HEV3	HEV3c
OR726789.1	Hepeviridae Paslahepevirus	HEV3	Could not assign
OR726790.1	Hepeviridae Paslahepevirus	HEV3	HEV3c
OR726791.1	Hepeviridae Paslahepevirus	HEV3	HEV3c
OR726792.1	Hepeviridae Paslahepevirus	HEV3	Could not assign
OR726764.1	Hepeviridae Paslahepevirus	HEV3	HEV3c
OR726796.1	Hepeviridae Paslahepevirus	HEV3	HEV3c
OR726814.1	Hepeviridae Paslahepevirus	HEV3	HEV3c
OR726815.1	Hepeviridae Paslahepevirus	HEV3	HEV3c
OR726829.1	Hepeviridae Paslahepevirus	HEV3	Could not assign
OR726846.1	Hepeviridae Paslahepevirus	HEV3	Could not assign
OR726804.1	Hepeviridae Paslahepevirus	HEV3	HEV3c
OR726793.1	Hepeviridae Paslahepevirus	HEV3	HEV3c
OR726794.1	Hepeviridae Paslahepevirus	HEV3	Could not assign
OR726795.1	Hepeviridae Paslahepevirus	HEV3	HEV3c
OR726797.1	Hepeviridae Paslahepevirus	HEV3	HEV3c
OR726798.1	Hepeviridae Paslahepevirus	HEV3	Could not assign
OR726799.1	Hepeviridae Paslahepevirus	HEV3	HEV3c
OR726803.1	Hepeviridae Paslahepevirus	HEV3	HEV3c
OR726805.1	Hepeviridae Paslahepevirus	HEV3	HEV3c
OR726806.1	Hepeviridae Paslahepevirus	HEV3	HEV3c
OR726807.1	Hepeviridae Paslahepevirus	HEV3	HEV3c
OR726808.1	Hepeviridae Paslahepevirus	HEV3	HEV3c
OR726809.1	Hepeviridae Paslahepevirus	HEV3	HEV3c
OR726810.1	Hepeviridae Paslahepevirus	HEV3	HEV3c
OR726811.1	Hepeviridae Paslahepevirus	HEV3	HEV3c
OR726812.1	Hepeviridae Paslahepevirus	HEV3	HEV3c
OR726816.1	Hepeviridae Paslahepevirus	HEV3	HEV3c
OR726817.1	Hepeviridae Paslahepevirus	HEV3	Could not assign
OR726818.1	Hepeviridae Paslahepevirus	HEV3	HEV3c
OR726819.1	Hepeviridae Paslahepevirus	HEV3	HEV3c
OR726820.1	Hepeviridae Paslahepevirus	HEV3	HEV3c
OR726821.1	Hepeviridae Paslahepevirus	HEV3	HEV3c
OR726822.1	Hepeviridae Paslahepevirus	HEV3	Could not assign
OR726823.1	Hepeviridae Paslahepevirus	HEV3	HEV3c
OR726824.1	Hepeviridae Paslahepevirus	HEV3	Could not assign
OR726826.1	Hepeviridae Paslahepevirus	HEV3	HEV3c
OR726827.1	Hepeviridae Paslahepevirus	HEV3	HEV3c
OR726828.1	Hepeviridae Paslahepevirus	HEV3	Could not assign
OR726835.1	Hepeviridae Paslahepevirus	HEV3	HEV3c
OR726837.1	Hepeviridae Paslahepevirus	HEV3	HEV3c
OR726840.1	Hepeviridae Paslahepevirus	HEV3	HEV3c
OR726841.1	Hepeviridae Paslahepevirus	HEV3	HEV3c
OR726842.1	Hepeviridae Paslahepevirus	HEV3	HEV3c
OR726843.1	Hepeviridae Paslahepevirus	HEV3	HEV3c
OR726844.1	Hepeviridae Paslahepevirus	HEV3	HEV3c
OR726848.1	Hepeviridae Paslahepevirus	HEV3	HEV3c
OR726847.1	Hepeviridae Paslahepevirus	HEV3	Could not assign
FJ998017.1	Hepeviridae Paslahepevirus	HEV3	Could not assign
FJ998014.1	Hepeviridae Paslahepevirus	HEV3	HEV3e
OR726751.1	Hepeviridae Paslahepevirus	HEV3	HEV3c
FJ998011.1	Hepeviridae Paslahepevirus	HEV3	Could not assign
FJ998016.1	Hepeviridae Paslahepevirus	HEV3	HEV3e
FJ998012.1	Hepeviridae Paslahepevirus	HEV3	Could not assign
FJ998013.1	Hepeviridae Paslahepevirus	HEV3	HEV3e
OR726752.1	Hepeviridae Paslahepevirus	Could not assign
AY753647.1	Hepeviridae Paslahepevirus	HEV3	HEV3a
MW837249.1	Hepeviridae Paslahepevirus	HEV3	HEV3c
MW837250.1	Hepeviridae Paslahepevirus	HEV3	HEV3c
MW837251.1	Hepeviridae Paslahepevirus	HEV3	HEV3c
MW837252.1	Hepeviridae Paslahepevirus	HEV3	HEV3c
KX774670.1	Hepeviridae Rocahepevirus
KX774671.1	Hepeviridae Rocahepevirus
KX774672.1	Hepeviridae Rocahepevirus
GQ504010.1	Hepeviridae Rocahepevirus
OV844717.1	Hepeviridae Paslahepevirus	HEV3	HEV3c
JQ807482.1	Hepeviridae Paslahepevirus	HEV3	HEV3_uc3
KF303499.1	Hepeviridae Paslahepevirus	HEV3	HEV3a
KF303500.1	Hepeviridae Paslahepevirus	HEV3	HEV3a
KF303501.1	Hepeviridae Paslahepevirus	HEV3	HEV3c
FJ998018.1	Hepeviridae Paslahepevirus	HEV3	HEV3i
FJ998019.1	Hepeviridae Paslahepevirus	HEV3	HEV3e
GQ504009.1	Hepeviridae Rocahepevirus
KJ873912.1	Unassigned
JN167538.1	Hepeviridae Rocahepevirus
JN167537.1	Hepeviridae Rocahepevirus
GU345043.1	Hepeviridae Rocahepevirus
MW837254.1	Hepeviridae Paslahepevirus	HEV3	HEV3c
MK192405.1	Hepeviridae Rocahepevirus
MK192406.1	Hepeviridae Rocahepevirus
MK192407.1	Hepeviridae Rocahepevirus
MW837253.1	Hepeviridae Paslahepevirus	HEV3	HEV3c
KF303502.2	Hepeviridae Paslahepevirus	HEV3	HEV3a
FJ998015.1	Hepeviridae Paslahepevirus	HEV3	HEV3e
KJ873911.1	Hepeviridae Paslahepevirus	HEV3	HEV3f2
OQ567735.1	Hepeviridae Paslahepevirus	HEV3	HEV3c
OQ567733.1	Hepeviridae Paslahepevirus	HEV3	HEV3c
MK050463.1	Hepeviridae Paslahepevirus	HEV3ra
FJ998008.1	Hepeviridae Paslahepevirus	HEV3	HEV3i
OQ567730.1	Hepeviridae Paslahepevirus	HEV3	HEV3c
OK076716.1	Hepeviridae Paslahepevirus	HEV3	HEV3_uc3
MN735215.1	Hepeviridae Paslahepevirus	HEV3	HEV3c
MN735216.1	Hepeviridae Paslahepevirus	HEV3	HEV3c
OQ567734.1	Hepeviridae Paslahepevirus	HEV3	HEV3c
OK076715.1	Hepeviridae Paslahepevirus	HEV3	HEV3f2
MN735217.1	Hepeviridae Paslahepevirus	HEV3	HEV3f1
OQ567731.1	Hepeviridae Paslahepevirus	HEV3	HEV3c
MT920909.1	Hepeviridae Paslahepevirus	HEV3	Could not assign
KX172133.1	Hepeviridae Paslahepevirus	HEV3	HEV3c
FJ705359.1	Hepeviridae Paslahepevirus	HEV3	HEV3c
FJ956757.1	Hepeviridae Paslahepevirus	HEV3	HEV3f1
KU980235.1	Hepeviridae Paslahepevirus	HEV3	HEV3f2
MK089849.1	Hepeviridae Paslahepevirus	HEV3	HEV3c
MK089848.1	Hepeviridae Paslahepevirus	HEV3	HEV3e
MK089847.1	Hepeviridae Paslahepevirus	HEV3	HEV3f2
MW837255.1	Hepeviridae Paslahepevirus	HEV3	HEV3c
KP294371.1	Hepeviridae Paslahepevirus	HEV3	HEV3_uc2
KY436898.1	Hepeviridae Paslahepevirus	HEV3ra
MF480298.1	Hepeviridae Paslahepevirus	HEV3ra
MH377724.1	Hepeviridae Paslahepevirus	HEV3	HEV3e
MF480297.1	Hepeviridae Paslahepevirus	HEV3ra
KC618402.1	Hepeviridae Paslahepevirus	HEV3	HEV3c

## Sheet: UK
name	BLAST result	phylo-major result	phylo-minor result
KT230688.1	Hepeviridae Paslahepevirus	HEV3	HEV3c
KT230708.1	Hepeviridae Paslahepevirus	HEV3	HEV3c
KT230712.1	Hepeviridae Paslahepevirus	HEV3	Could not assign
KT230714.1	Hepeviridae Paslahepevirus	HEV3	Could not assign
KT230715.1	Hepeviridae Paslahepevirus	HEV3	Could not assign
KT230717.1	Hepeviridae Paslahepevirus	HEV3	Could not assign
KP835511.1	Hepeviridae Paslahepevirus	HEV3	HEV3c
KR340494.1	Hepeviridae Paslahepevirus	HEV3	HEV3c
KR340495.1	Hepeviridae Paslahepevirus	HEV3	Could not assign
KR340496.1	Hepeviridae Paslahepevirus	HEV3	Could not assign
KR340497.1	Hepeviridae Paslahepevirus	HEV3	HEV3c
KR340498.1	Hepeviridae Paslahepevirus	HEV3	HEV3c
KR340499.1	Hepeviridae Paslahepevirus	HEV3	HEV3c
KR340500.1	Hepeviridae Paslahepevirus	HEV3	HEV3c
KR340501.1	Hepeviridae Paslahepevirus	HEV3	Could not assign
KR340502.1	Hepeviridae Paslahepevirus	HEV3	HEV3c
KR340503.1	Hepeviridae Paslahepevirus	HEV3	HEV3c
KR340504.1	Hepeviridae Paslahepevirus	HEV3	HEV3c
KR340505.1	Hepeviridae Paslahepevirus	HEV3	HEV3c
KR340506.1	Hepeviridae Paslahepevirus	HEV3	Could not assign
KR340507.1	Hepeviridae Paslahepevirus	HEV3	Could not assign
KR340508.1	Hepeviridae Paslahepevirus	HEV3	HEV3c
KR340509.1	Hepeviridae Paslahepevirus	HEV3	HEV3c
KR340510.1	Hepeviridae Paslahepevirus	HEV3	HEV3c
KR340511.1	Hepeviridae Paslahepevirus	HEV3	HEV3c
KR340512.1	Hepeviridae Paslahepevirus	HEV3	HEV3c
KR340513.1	Hepeviridae Paslahepevirus	HEV3	HEV3f1
KR340514.1	Hepeviridae Paslahepevirus	HEV3	HEV3f1
KR340515.1	Hepeviridae Paslahepevirus	HEV3	HEV3f1
KR340516.1	Hepeviridae Paslahepevirus	HEV3	HEV3c
KR340517.1	Hepeviridae Paslahepevirus	HEV3	HEV3c
KR340518.1	Hepeviridae Paslahepevirus	HEV3	Could not assign
KR340519.1	Hepeviridae Paslahepevirus	HEV3	Could not assign
KR340520.1	Hepeviridae Paslahepevirus	HEV3	HEV3c
KR340521.1	Hepeviridae Paslahepevirus	HEV3	HEV3c
KR340522.1	Hepeviridae Paslahepevirus	HEV3	Could not assign
KR340523.1	Hepeviridae Paslahepevirus	HEV3	Could not assign
KR340524.1	Hepeviridae Paslahepevirus	HEV3	Could not assign
KR340525.1	Hepeviridae Paslahepevirus	HEV3	HEV3c
KR340526.1	Hepeviridae Paslahepevirus	HEV3	HEV3c
KR340527.1	Hepeviridae Paslahepevirus	HEV3	HEV3c
KR340528.1	Hepeviridae Paslahepevirus	HEV3	HEV3c
KR340529.1	Hepeviridae Paslahepevirus	HEV3	Could not assign
KR340530.1	Hepeviridae Paslahepevirus	HEV3	HEV3e
KR340531.1	Hepeviridae Paslahepevirus	HEV3	HEV3c
KR340532.1	Hepeviridae Paslahepevirus	HEV3	HEV3c
KR340533.1	Hepeviridae Paslahepevirus	HEV3	HEV3c
KR340534.1	Hepeviridae Paslahepevirus	HEV3	HEV3c
KR340535.1	Hepeviridae Paslahepevirus	HEV3	HEV3c
KR340536.1	Hepeviridae Paslahepevirus	HEV3	HEV3c
KR340537.1	Hepeviridae Paslahepevirus	HEV3	HEV3c
KR340538.1	Hepeviridae Paslahepevirus	HEV3	HEV3c
KR340539.1	Hepeviridae Paslahepevirus	HEV3	Could not assign
KR340540.1	Hepeviridae Paslahepevirus	HEV3	HEV3c
KR340541.1	Hepeviridae Paslahepevirus	HEV3	HEV3f1
KR340542.1	Hepeviridae Paslahepevirus	HEV3	HEV3c
KR340543.1	Hepeviridae Paslahepevirus	HEV3	Could not assign
KR340544.1	Hepeviridae Paslahepevirus	HEV3	Could not assign
KR340545.1	Hepeviridae Paslahepevirus	HEV3	Could not assign
KR340546.1	Hepeviridae Paslahepevirus	HEV3	Could not assign
KR340547.1	Hepeviridae Paslahepevirus	HEV3	Could not assign
KR340548.1	Hepeviridae Paslahepevirus	HEV3	HEV3c
KR340549.1	Hepeviridae Paslahepevirus	HEV3	HEV3a
KR340550.1	Hepeviridae Paslahepevirus	HEV3	HEV3c
KR340551.1	Hepeviridae Paslahepevirus	HEV3	HEV3c
KR340552.1	Hepeviridae Paslahepevirus	HEV3	Could not assign
KR340553.1	Hepeviridae Paslahepevirus	HEV3	HEV3a
KR340554.1	Hepeviridae Paslahepevirus	HEV3	HEV3c
KR340555.1	Hepeviridae Paslahepevirus	HEV3	HEV3c
KR340556.1	Hepeviridae Paslahepevirus	HEV1	HEV1g
KR340557.1	Hepeviridae Paslahepevirus	HEV3	HEV3c
KT119521.1	Hepeviridae Paslahepevirus	HEV3	HEV3c
KT119522.1	Hepeviridae Paslahepevirus	HEV3	HEV3c
KT119523.1	Hepeviridae Paslahepevirus	HEV3	HEV3f1
KT119524.1	Hepeviridae Paslahepevirus	HEV3	HEV3c
KT119525.1	Hepeviridae Paslahepevirus	HEV3	Could not assign
KT119526.1	Hepeviridae Paslahepevirus	HEV3	HEV3c
KT119527.1	Hepeviridae Paslahepevirus	HEV3	HEV3c
KT119528.1	Hepeviridae Paslahepevirus	HEV3	HEV3c
KT119529.1	Hepeviridae Paslahepevirus	HEV3	HEV3c
KT119530.1	Hepeviridae Paslahepevirus	HEV3	HEV3c
JX486781.1	Hepeviridae Paslahepevirus	HEV3	HEV3c
KY709295.1	Hepeviridae Paslahepevirus	HEV3	Could not assign
KT230693.1	Hepeviridae Paslahepevirus	HEV3	Could not assign
KT230707.1	Hepeviridae Paslahepevirus	HEV3	HEV3c
KP293752.1	Hepeviridae Paslahepevirus	HEV3	Could not assign
KP293753.1	Hepeviridae Paslahepevirus	HEV3	Could not assign
KP293754.1	Hepeviridae Paslahepevirus	HEV3	Could not assign
KP293755.1	Hepeviridae Paslahepevirus	HEV3	Could not assign
KP293756.1	Hepeviridae Paslahepevirus	HEV3	Could not assign
KP293757.1	Hepeviridae Paslahepevirus	HEV3	Could not assign
KP293758.1	Hepeviridae Paslahepevirus	HEV3	Could not assign
KP293759.1	Hepeviridae Paslahepevirus	HEV3	Could not assign
KP293760.1	Hepeviridae Paslahepevirus	HEV3	Could not assign
KP293761.1	Hepeviridae Paslahepevirus	HEV3	Could not assign
KP293762.1	Hepeviridae Paslahepevirus	HEV3	Could not assign
KP293763.1	Hepeviridae Paslahepevirus	HEV3	Could not assign
KP293764.1	Hepeviridae Paslahepevirus	HEV3	Could not assign
KP293765.1	Hepeviridae Paslahepevirus	HEV3	Could not assign
KP293766.1	Hepeviridae Paslahepevirus	HEV3	Could not assign
KP293767.1	Hepeviridae Paslahepevirus	HEV3	Could not assign
KP293768.1	Hepeviridae Paslahepevirus	HEV3	HEV3c
KP293769.1	Hepeviridae Paslahepevirus	HEV3	Could not assign
KP293770.1	Hepeviridae Paslahepevirus	HEV3	Could not assign
KP293771.1	Hepeviridae Paslahepevirus	HEV3	Could not assign
KP293772.1	Hepeviridae Paslahepevirus	HEV3	Could not assign
KP293773.1	Hepeviridae Paslahepevirus	HEV3	Could not assign
KP293774.1	Hepeviridae Paslahepevirus	HEV3	Could not assign
EU684324.1	Hepeviridae Paslahepevirus	HEV3	HEV3e
EU684325.1	Hepeviridae Paslahepevirus	HEV3	Could not assign
EU684326.1	Hepeviridae Paslahepevirus	HEV3	Could not assign
EU684327.1	Hepeviridae Paslahepevirus	HEV3	Could not assign
EU684328.1	Hepeviridae Paslahepevirus	HEV3	Could not assign
EU684329.1	Hepeviridae Paslahepevirus	HEV3	Could not assign
AY582797.1	Hepeviridae Paslahepevirus	HEV3	Could not assign
AY362357.1	Hepeviridae Paslahepevirus	HEV3	Could not assign
JX421699.1	Hepeviridae Paslahepevirus	HEV3	HEV3f1
KT230689.1	Hepeviridae Paslahepevirus	HEV3	HEV3c
KP835488.1	Hepeviridae Paslahepevirus	HEV3	HEV3c
KT230694.1	Hepeviridae Paslahepevirus	HEV3	HEV3c
KT230699.1	Hepeviridae Paslahepevirus	HEV3	Could not assign
KT230710.1	Hepeviridae Paslahepevirus	HEV3	HEV3c
KT893458.1	Hepeviridae Paslahepevirus	HEV3	HEV3c
KT230687.1	Hepeviridae Paslahepevirus	HEV3	HEV3c
KT230690.1	Hepeviridae Paslahepevirus	HEV3	HEV3c
KT230691.1	Hepeviridae Paslahepevirus	HEV3	Could not assign
KT230692.1	Hepeviridae Paslahepevirus	HEV3	Could not assign
KT230695.1	Hepeviridae Paslahepevirus	HEV3	HEV3c
KT230696.1	Hepeviridae Paslahepevirus	HEV3	HEV3c
KT230697.1	Hepeviridae Paslahepevirus	HEV3	HEV3c
KT230698.1	Hepeviridae Paslahepevirus	HEV3	HEV3c
KT230700.1	Hepeviridae Paslahepevirus	HEV3	Could not assign
KT230701.1	Hepeviridae Paslahepevirus	HEV3	HEV3c
KT230702.1	Hepeviridae Paslahepevirus	HEV3	HEV3c
KT230703.1	Hepeviridae Paslahepevirus	HEV3	HEV3c
KT230704.1	Hepeviridae Paslahepevirus	HEV3	HEV3c
KT230705.1	Hepeviridae Paslahepevirus	HEV3	HEV3c
KT230706.1	Hepeviridae Paslahepevirus	HEV3	HEV3c
KT230709.1	Hepeviridae Paslahepevirus	HEV3	HEV3c
KT230711.1	Hepeviridae Paslahepevirus	HEV3	HEV3a
KT230713.1	Hepeviridae Paslahepevirus	HEV3	HEV3a
KT230716.1	Hepeviridae Paslahepevirus	HEV3	Could not assign
KT230718.1	Hepeviridae Paslahepevirus	HEV3	HEV3c
KT230719.1	Hepeviridae Paslahepevirus	HEV3	HEV3c
KT230720.1	Hepeviridae Paslahepevirus	HEV3	Could not assign
KT230721.1	Hepeviridae Paslahepevirus	HEV3	HEV3c
KT230722.1	Hepeviridae Paslahepevirus	HEV3	HEV3c
KT230723.1	Hepeviridae Paslahepevirus	HEV3	Could not assign
KT230724.1	Hepeviridae Paslahepevirus	HEV3	Could not assign
KT230725.1	Hepeviridae Paslahepevirus	HEV3	HEV3c
KT230726.1	Hepeviridae Paslahepevirus	HEV3	HEV3c
KT230727.1	Hepeviridae Paslahepevirus	HEV3	HEV3c
KT230728.1	Hepeviridae Paslahepevirus	HEV3	HEV3a
KT230729.1	Hepeviridae Paslahepevirus	HEV3	HEV3c
KT230730.1	Hepeviridae Paslahepevirus	HEV3	HEV3c
KT230731.1	Hepeviridae Paslahepevirus	HEV3	HEV3c
KT230732.1	Hepeviridae Paslahepevirus	HEV3	HEV3c
KT230733.1	Hepeviridae Paslahepevirus	HEV3	Could not assign
KT230734.1	Hepeviridae Paslahepevirus	HEV3	HEV3c
KT230735.1	Hepeviridae Paslahepevirus	HEV3	HEV3c
KT230736.1	Hepeviridae Paslahepevirus	HEV3	HEV3c
KT230737.1	Hepeviridae Paslahepevirus	HEV3	Could not assign
KT230738.1	Hepeviridae Paslahepevirus	HEV3	Could not assign
KT230739.1	Hepeviridae Paslahepevirus	HEV3	Could not assign
KT230740.1	Hepeviridae Paslahepevirus	HEV3	Could not assign
KT230741.1	Hepeviridae Paslahepevirus	HEV3	HEV3c
KT230742.1	Hepeviridae Paslahepevirus	HEV3	HEV3c
KT230743.1	Hepeviridae Paslahepevirus	HEV3	HEV3c
KT230744.1	Hepeviridae Paslahepevirus	HEV3	HEV3c
KT230745.1	Hepeviridae Paslahepevirus	HEV3	HEV3c
KT230746.1	Hepeviridae Paslahepevirus	HEV3	Could not assign
KT230747.1	Hepeviridae Paslahepevirus	HEV3	HEV3a
KP835504.1	Hepeviridae Paslahepevirus	HEV3	HEV3c
JX516030.1	Hepeviridae Paslahepevirus	HEV3	HEV3c
JX516031.1	Hepeviridae Paslahepevirus	HEV3	HEV3c
JX516032.1	Hepeviridae Paslahepevirus	HEV3	HEV3c
JX516033.1	Hepeviridae Paslahepevirus	HEV3	HEV3c
JX516034.1	Hepeviridae Paslahepevirus	HEV3	HEV3c
JX516035.1	Hepeviridae Paslahepevirus	HEV3	HEV3c
JX516036.1	Hepeviridae Paslahepevirus	HEV3	HEV3c
JX516037.1	Hepeviridae Paslahepevirus	HEV3	HEV3c
JX516038.1	Hepeviridae Paslahepevirus	HEV3	HEV3c
JX516039.1	Hepeviridae Paslahepevirus	HEV3	HEV3c
JX516040.1	Hepeviridae Paslahepevirus	HEV3	HEV3c
JX516041.1	Hepeviridae Paslahepevirus	HEV3	HEV3c
JX516042.1	Hepeviridae Paslahepevirus	HEV3	HEV3c
JX516043.1	Hepeviridae Paslahepevirus	HEV3	HEV3c
JX516044.1	Hepeviridae Paslahepevirus	HEV3	HEV3c
JX516045.1	Hepeviridae Paslahepevirus	HEV3	HEV3c
JX516046.1	Hepeviridae Paslahepevirus	HEV3	HEV3c
JX516047.1	Hepeviridae Paslahepevirus	HEV3	HEV3c
JX516048.1	Hepeviridae Paslahepevirus	HEV3	HEV3c
JX516049.1	Hepeviridae Paslahepevirus	HEV3	HEV3c
JX516050.1	Hepeviridae Paslahepevirus	HEV3	HEV3c
JX516051.1	Hepeviridae Paslahepevirus	HEV3	HEV3c
JX516052.1	Hepeviridae Paslahepevirus	HEV3	HEV3c
JX516053.1	Hepeviridae Paslahepevirus	HEV3	HEV3c
JX486782.1	Hepeviridae Paslahepevirus	HEV3	HEV3a
JX486783.1	Hepeviridae Paslahepevirus	HEV3	HEV3c
JX486784.1	Hepeviridae Paslahepevirus	HEV3	HEV3c
JX486785.1	Hepeviridae Paslahepevirus	HEV3	HEV3c
JX486786.1	Hepeviridae Paslahepevirus	Could not assign
JX486787.1	Hepeviridae Paslahepevirus	HEV3	HEV3c
KP835485.1	Hepeviridae Paslahepevirus	HEV3	HEV3c
KP835486.1	Hepeviridae Paslahepevirus	HEV3	HEV3c
KP835487.1	Hepeviridae Paslahepevirus	HEV3	HEV3c
KP835489.1	Hepeviridae Paslahepevirus	HEV3	HEV3c
KP835490.1	Hepeviridae Paslahepevirus	HEV3	HEV3c
KP835491.1	Hepeviridae Paslahepevirus	HEV3	HEV3c
KP835492.1	Hepeviridae Paslahepevirus	HEV3	HEV3c
KP835493.1	Hepeviridae Paslahepevirus	HEV3	HEV3c
KP835494.1	Hepeviridae Paslahepevirus	HEV3	Could not assign
KP835495.1	Hepeviridae Paslahepevirus	HEV3	HEV3a
KP835496.1	Hepeviridae Paslahepevirus	HEV1	HEV1g
KP835497.1	Hepeviridae Paslahepevirus	HEV1	Could not assign
KP835498.1	Hepeviridae Paslahepevirus	HEV3	HEV3c
KP835499.1	Hepeviridae Paslahepevirus	HEV3	HEV3c
KP835500.1	Hepeviridae Paslahepevirus	HEV3	Could not assign
KP835501.1	Hepeviridae Paslahepevirus	HEV3	HEV3c
KP835502.1	Hepeviridae Paslahepevirus	HEV3	HEV3c
KP835503.1	Hepeviridae Paslahepevirus	HEV3	HEV3c
KP835505.1	Hepeviridae Paslahepevirus	HEV3	Could not assign
KP835506.1	Hepeviridae Paslahepevirus	HEV3	HEV3a
KP835507.1	Hepeviridae Paslahepevirus	HEV3	HEV3c
KP835508.1	Hepeviridae Paslahepevirus	HEV3	HEV3c
KP835509.1	Hepeviridae Paslahepevirus	HEV3	HEV3c
KP835510.1	Hepeviridae Paslahepevirus	HEV3	HEV3c
KY197769.1	Hepeviridae Paslahepevirus	HEV3	Could not assign
KY197770.1	Hepeviridae Paslahepevirus	HEV3	HEV3c
KY197771.1	Hepeviridae Paslahepevirus	HEV3	Could not assign
KY197772.1	Hepeviridae Paslahepevirus	HEV3	HEV3c
KY197773.1	Hepeviridae Paslahepevirus	HEV3	HEV3c
KY197774.1	Hepeviridae Paslahepevirus	HEV3	Could not assign
KY197775.1	Hepeviridae Paslahepevirus	HEV3	HEV3c
KY197776.1	Hepeviridae Paslahepevirus	HEV3	HEV3c
KY197777.1	Hepeviridae Paslahepevirus	HEV3	HEV3c
KY197778.1	Hepeviridae Paslahepevirus	HEV3	HEV3c
KY197779.1	Hepeviridae Paslahepevirus	HEV3	HEV3c
KY197780.1	Hepeviridae Paslahepevirus	HEV3	HEV3c
KY197781.1	Hepeviridae Paslahepevirus	HEV3	HEV3c
KY197782.1	Hepeviridae Paslahepevirus	HEV3	HEV3c
KY197783.1	Hepeviridae Paslahepevirus	HEV3	HEV3c
JQ679025.1	Hepeviridae Paslahepevirus	HEV3	Could not assign
AF503511.1	Hepeviridae Paslahepevirus	HEV3	HEV3e
AF503512.1	Hepeviridae Paslahepevirus	HEV3	HEV3e
OQ595073.1	Hepeviridae Paslahepevirus	HEV3	HEV3e
OQ595074.1	Hepeviridae Paslahepevirus	HEV3	HEV3e
OQ595075.1	Hepeviridae Paslahepevirus	HEV3	HEV3e
OQ595076.1	Hepeviridae Paslahepevirus	HEV3	HEV3e
OQ595077.1	Hepeviridae Paslahepevirus	HEV3	HEV3e
OQ595078.1	Hepeviridae Paslahepevirus	HEV3	Could not assign
OQ595079.1	Hepeviridae Paslahepevirus	HEV3	Could not assign
JQ679022.1	Hepeviridae Paslahepevirus	HEV3	HEV3a
JQ679015.1	Hepeviridae Paslahepevirus	HEV3	HEV3a
MK140404.1	Hepeviridae Paslahepevirus	HEV3	HEV3e
MK140402.1	Hepeviridae Paslahepevirus	HEV3	HEV3e
MK140401.1	Hepeviridae Paslahepevirus	HEV3	HEV3e
JQ679016.1	Hepeviridae Paslahepevirus	Could not assign
JQ679018.1	Hepeviridae Paslahepevirus	HEV3	HEV3a
JQ679020.1	Hepeviridae Paslahepevirus	Could not assign
JQ679021.1	Hepeviridae Paslahepevirus	Could not assign
JQ679023.1	Hepeviridae Paslahepevirus	HEV3	HEV3a
JQ679024.1	Hepeviridae Paslahepevirus	HEV3	HEV3a
MK140400.1	Hepeviridae Paslahepevirus	HEV3	HEV3e
MK140396.1	Hepeviridae Paslahepevirus	HEV3	HEV3e
MK140411.1	Hepeviridae Paslahepevirus	HEV3	HEV3e
MK140406.1	Hepeviridae Paslahepevirus	HEV3	HEV3e
MK140415.1	Hepeviridae Paslahepevirus	HEV3	HEV3e
MK140408.1	Hepeviridae Paslahepevirus	HEV3	HEV3e
MK140419.1	Hepeviridae Paslahepevirus	HEV3	HEV3e
MK140444.1	Hepeviridae Paslahepevirus	HEV3	HEV3e
MK140427.1	Hepeviridae Paslahepevirus	HEV3	HEV3e
MK140437.1	Hepeviridae Paslahepevirus	HEV3	HEV3e
MK167982.1	Hepeviridae Paslahepevirus	HEV3	HEV3e
MK140435.1	Hepeviridae Paslahepevirus	HEV3	HEV3e
MK140438.1	Hepeviridae Paslahepevirus	HEV3	HEV3e
MK140439.1	Hepeviridae Paslahepevirus	HEV3	HEV3e
MK140429.1	Hepeviridae Paslahepevirus	HEV3	HEV3e
MK140432.1	Hepeviridae Paslahepevirus	HEV3	HEV3e
MK140433.1	Hepeviridae Paslahepevirus	HEV3	HEV3e
MK140436.1	Hepeviridae Paslahepevirus	HEV3	HEV3e
MK140443.1	Hepeviridae Paslahepevirus	HEV3	HEV3e
MK140431.1	Hepeviridae Paslahepevirus	HEV3	HEV3e
MK140403.1	Hepeviridae Paslahepevirus	HEV3	HEV3e
MK140441.1	Hepeviridae Paslahepevirus	HEV3	HEV3e
MK167985.1	Hepeviridae Paslahepevirus	HEV3	HEV3e
MK167986.1	Hepeviridae Paslahepevirus	HEV3	HEV3e
MK140430.1	Hepeviridae Paslahepevirus	HEV3	HEV3e
MK140414.1	Hepeviridae Paslahepevirus	HEV3	HEV3e
MK140428.1	Hepeviridae Paslahepevirus	HEV3	HEV3e
MK140434.1	Hepeviridae Paslahepevirus	HEV3	HEV3e
MK140440.1	Hepeviridae Paslahepevirus	HEV3	HEV3e
MK167984.1	Hepeviridae Paslahepevirus	HEV3	HEV3e
MK140407.1	Hepeviridae Paslahepevirus	HEV3	HEV3e
MK140409.1	Hepeviridae Paslahepevirus	HEV3	HEV3e
MK140418.1	Hepeviridae Paslahepevirus	HEV3	HEV3e
MK140421.1	Hepeviridae Paslahepevirus	HEV3	HEV3e
MK140422.1	Hepeviridae Paslahepevirus	HEV3	HEV3e
MK140442.1	Hepeviridae Paslahepevirus	HEV3	HEV3e
MK167983.1	Hepeviridae Paslahepevirus	HEV3	HEV3e
MK140397.1	Hepeviridae Paslahepevirus	HEV3	HEV3e
MK140398.1	Hepeviridae Paslahepevirus	HEV3	HEV3e
MK140399.1	Hepeviridae Paslahepevirus	HEV3	HEV3e
MK140405.1	Hepeviridae Paslahepevirus	HEV3	HEV3e
MK140410.1	Hepeviridae Paslahepevirus	HEV3	HEV3e
MK140412.1	Hepeviridae Paslahepevirus	HEV3	HEV3e
MK140413.1	Hepeviridae Paslahepevirus	HEV3	HEV3e
MK140416.1	Hepeviridae Paslahepevirus	HEV3	HEV3e
MK140417.1	Hepeviridae Paslahepevirus	HEV3	HEV3e
MK140420.1	Hepeviridae Paslahepevirus	HEV3	HEV3e
MK140423.1	Hepeviridae Paslahepevirus	HEV3	HEV3e
MK140424.1	Hepeviridae Paslahepevirus	HEV3	HEV3e
MK140425.1	Hepeviridae Paslahepevirus	HEV3	HEV3e
MK140426.1	Hepeviridae Paslahepevirus	HEV3	HEV3e
MH184582.1	Hepeviridae Paslahepevirus	HEV3	HEV3e
MH184583.1	Hepeviridae Paslahepevirus	HEV3	HEV3e
MH504157.1	Hepeviridae Paslahepevirus	HEV1	HEV1a
MH504160.1	Hepeviridae Paslahepevirus	HEV1	HEV1g
MH504159.1	Hepeviridae Paslahepevirus	HEV1	HEV1g
MH184579.1	Hepeviridae Paslahepevirus	HEV3	HEV3e
MH504155.1	Hepeviridae Paslahepevirus	HEV1	HEV1g
MH504156.1	Hepeviridae Paslahepevirus	HEV1	HEV1g
MH504163.1	Hepeviridae Paslahepevirus	HEV1	HEV1g
MH504161.1	Hepeviridae Paslahepevirus	HEV1	HEV1g
MH504154.1	Hepeviridae Paslahepevirus	HEV1	HEV1f
MH504158.1	Hepeviridae Paslahepevirus	HEV1	HEV1g
MH504130.1	Hepeviridae Paslahepevirus	HEV3	HEV3a
MH504162.1	Hepeviridae Paslahepevirus	HEV1	HEV1f
MH504132.1	Hepeviridae Paslahepevirus	HEV3	HEV3c
MH504151.1	Hepeviridae Paslahepevirus	HEV3	HEV3f1
KX462160.1	Hepeviridae Paslahepevirus	HEV3	HEV3c
MH504147.1	Hepeviridae Paslahepevirus	HEV3	HEV3f2
MH504136.1	Hepeviridae Paslahepevirus	HEV3	HEV3c
MH184584.1	Hepeviridae Paslahepevirus	HEV3	HEV3e
MH504127.1	Hepeviridae Paslahepevirus	HEV3	HEV3c
MH504141.1	Hepeviridae Paslahepevirus	HEV3	HEV3e
MH504148.1	Hepeviridae Paslahepevirus	HEV3	HEV3e
MH504149.1	Hepeviridae Paslahepevirus	HEV3	HEV3e
MH504125.1	Hepeviridae Paslahepevirus	HEV3	HEV3c
MH504133.1	Hepeviridae Paslahepevirus	HEV3	HEV3c
MH504139.1	Hepeviridae Paslahepevirus	HEV3	HEV3e
MH504128.1	Hepeviridae Paslahepevirus	HEV3	HEV3c
MH504131.1	Hepeviridae Paslahepevirus	HEV3	HEV3c
MH504153.1	Hepeviridae Paslahepevirus	HEV3	HEV3e
MH504143.1	Hepeviridae Paslahepevirus	HEV3	HEV3e
MH504142.1	Hepeviridae Paslahepevirus	HEV3	HEV3e
MH504152.1	Hepeviridae Paslahepevirus	HEV3	HEV3e
MH504126.1	Hepeviridae Paslahepevirus	HEV3	HEV3c
MH504144.1	Hepeviridae Paslahepevirus	HEV3	HEV3e
MH504150.1	Hepeviridae Paslahepevirus	HEV3	HEV3e
MH504124.1	Hepeviridae Paslahepevirus	HEV3	HEV3c
MH504129.1	Hepeviridae Paslahepevirus	HEV3	HEV3c
MH504134.1	Hepeviridae Paslahepevirus	HEV3	HEV3c
MH504135.1	Hepeviridae Paslahepevirus	HEV3	HEV3c
MH504137.1	Hepeviridae Paslahepevirus	HEV3	HEV3c
MH504138.1	Hepeviridae Paslahepevirus	HEV3	HEV3c
MH504140.1	Hepeviridae Paslahepevirus	HEV3	HEV3e
MH504145.1	Hepeviridae Paslahepevirus	HEV3	HEV3e
MH504146.1	Hepeviridae Paslahepevirus	HEV3	HEV3e
KT159771.1	Hepeviridae Paslahepevirus	HEV3	HEV3c
HQ389543.1	Hepeviridae Paslahepevirus	HEV3	HEV3a
JQ679014.1	Hepeviridae Paslahepevirus	HEV3	HEV3a
MH184580.1	Hepeviridae Paslahepevirus	HEV3	HEV3e
MH184581.1	Hepeviridae Paslahepevirus	HEV3	HEV3e
JQ679013.1	Hepeviridae Paslahepevirus	HEV3	HEV3a

## Sheet: Italy
name	BLAST result	phylo-major result	phylo-minor result
MT161624.1	Hepeviridae Paslahepevirus	Could not assign
MT161626.1	Hepeviridae Paslahepevirus	Could not assign
LR777906.1	Hepeviridae Paslahepevirus	HEV3	Could not assign
MN062010.1	Hepeviridae Paslahepevirus	HEV3	HEV3c
PQ043352.1	Hepeviridae Paslahepevirus	Could not assign
MW995941.1	Hepeviridae Paslahepevirus	HEV3	Could not assign
OP687896.1	Hepeviridae Paslahepevirus	HEV3	Could not assign
OP687897.1	Hepeviridae Paslahepevirus	HEV3	HEV3m
OP687898.1	Hepeviridae Paslahepevirus	HEV3	Could not assign
OP687899.1	Hepeviridae Paslahepevirus	HEV3	Could not assign
OP687900.1	Hepeviridae Paslahepevirus	HEV3	Could not assign
OP687901.1	Hepeviridae Paslahepevirus	HEV3	Could not assign
OP687902.1	Hepeviridae Paslahepevirus	HEV3	HEV3m
OP687903.1	Hepeviridae Paslahepevirus	HEV3	HEV3m
OP687904.1	Hepeviridae Paslahepevirus	HEV3	Could not assign
OP687905.1	Hepeviridae Paslahepevirus	HEV3	Could not assign
OP687906.1	Hepeviridae Paslahepevirus	HEV3	Could not assign
OP687907.1	Hepeviridae Paslahepevirus	HEV3	HEV3m
OP687908.1	Hepeviridae Paslahepevirus	HEV3	Could not assign
OP687909.1	Hepeviridae Paslahepevirus	HEV3	HEV3m
OP687910.1	Hepeviridae Paslahepevirus	HEV3	HEV3m
OP687911.1	Hepeviridae Paslahepevirus	HEV3	HEV3m
OP687912.1	Hepeviridae Paslahepevirus	HEV3	HEV3c
OP687913.1	Hepeviridae Paslahepevirus	HEV3	HEV3a
OP687914.1	Hepeviridae Paslahepevirus	HEV3	HEV3a
OP687915.1	Hepeviridae Paslahepevirus	HEV3	HEV3a
OP687916.1	Hepeviridae Paslahepevirus	HEV3	Could not assign
OP687917.1	Hepeviridae Paslahepevirus	HEV3	Could not assign
OP687918.1	Hepeviridae Paslahepevirus	HEV3	Could not assign
OP687919.1	Hepeviridae Paslahepevirus	HEV3	HEV3m
OP687920.1	Hepeviridae Paslahepevirus	HEV3	HEV3a
OP687921.1	Hepeviridae Paslahepevirus	HEV3	HEV3a
OP687922.1	Hepeviridae Paslahepevirus	HEV3	HEV3a
MK689361.1	Hepeviridae Paslahepevirus	HEV3	Could not assign
MK689362.1	Hepeviridae Paslahepevirus	HEV3	Could not assign
MK888997.1	Hepeviridae Paslahepevirus	HEV3	HEV3_uc3
MK889002.1	Hepeviridae Paslahepevirus	HEV3	HEV3_uc3
MK889005.1	Hepeviridae Paslahepevirus	HEV3	HEV3f2
MK889011.1	Hepeviridae Paslahepevirus	HEV3	HEV3f2
MG582608.1	Hepeviridae Paslahepevirus	Could not assign
MG582609.1	Hepeviridae Paslahepevirus	Could not assign
MG582610.1	Hepeviridae Paslahepevirus	HEV3	HEV3c
MG582611.1	Hepeviridae Paslahepevirus	HEV3	HEV3c
MG582612.1	Hepeviridae Paslahepevirus	HEV3	HEV3c
MG582613.1	Hepeviridae Paslahepevirus	HEV3	HEV3_uc3
MG582614.1	Hepeviridae Paslahepevirus	HEV3	HEV3_uc3
MG582615.1	Hepeviridae Paslahepevirus	HEV3	HEV3_uc3
MG582616.1	Hepeviridae Paslahepevirus	HEV3	HEV3_uc3
MG582617.1	Hepeviridae Paslahepevirus	HEV3	HEV3c
MG582618.1	Hepeviridae Paslahepevirus	HEV3	HEV3c
MG582619.1	Hepeviridae Paslahepevirus	HEV3	HEV3_uc3
MG582620.1	Hepeviridae Paslahepevirus	HEV3	HEV3_uc3
MG582621.1	Hepeviridae Paslahepevirus	HEV3	HEV3_uc3
MG582622.1	Hepeviridae Paslahepevirus	HEV3	HEV3_uc3
MG582623.1	Hepeviridae Paslahepevirus	HEV3	HEV3_uc3
MG582624.1	Hepeviridae Paslahepevirus	Could not assign
MG582625.1	Hepeviridae Paslahepevirus	HEV3	HEV3_uc3
KT257553.1	Hepeviridae Paslahepevirus	HEV3	Could not assign
KT257554.1	Hepeviridae Paslahepevirus	HEV3	Could not assign
KT257558.1	Hepeviridae Paslahepevirus	HEV3	Could not assign
KF896815.1	Hepeviridae Paslahepevirus	Could not assign
MW136487.1	Hepeviridae Paslahepevirus	HEV3	HEV3_uc6
MK889006.1	Hepeviridae Paslahepevirus	HEV3	HEV3f2
MK889012.1	Hepeviridae Paslahepevirus	HEV3	HEV3f2
LR699562.1	Hepeviridae Paslahepevirus	HEV3	Could not assign
LR699563.1	Hepeviridae Paslahepevirus	HEV3	Could not assign
KP878281.1	Hepeviridae Paslahepevirus	HEV1	Could not assign
KP878282.1	Hepeviridae Paslahepevirus	HEV1	Could not assign
KP878283.1	Hepeviridae Paslahepevirus	HEV1	Could not assign
KP878284.1	Hepeviridae Paslahepevirus	HEV1	Could not assign
KP878285.1	Hepeviridae Paslahepevirus	HEV1	Could not assign
KP878286.1	Hepeviridae Paslahepevirus	HEV1	Could not assign
KP878287.1	Hepeviridae Paslahepevirus	HEV1	Could not assign
KP878289.1	Hepeviridae Paslahepevirus	HEV1	Could not assign
KP878290.1	Hepeviridae Paslahepevirus	HEV1	Could not assign
KP878291.1	Hepeviridae Paslahepevirus	HEV1	Could not assign
KP878292.1	Hepeviridae Paslahepevirus	HEV1	Could not assign
KP878293.1	Hepeviridae Paslahepevirus	HEV1	Could not assign
KP878294.1	Hepeviridae Paslahepevirus	HEV1	Could not assign
KP878295.1	Hepeviridae Paslahepevirus	HEV1	Could not assign
KP878296.1	Hepeviridae Paslahepevirus	HEV1	Could not assign
KP878297.1	Hepeviridae Paslahepevirus	HEV1	Could not assign
KP878298.1	Hepeviridae Paslahepevirus	HEV1	Could not assign
KP878299.1	Hepeviridae Paslahepevirus	HEV1	Could not assign
LN681545.1	Hepeviridae Paslahepevirus	HEV3	Could not assign
OP558146.1	Hepeviridae Paslahepevirus	HEV3	Could not assign
OP558147.1	Hepeviridae Paslahepevirus	HEV3	Could not assign
OP558148.1	Hepeviridae Paslahepevirus	HEV3	HEV3e
OP558149.1	Hepeviridae Paslahepevirus	HEV3	HEV3e
OP558150.1	Hepeviridae Paslahepevirus	HEV3	HEV3e
OP558151.1	Hepeviridae Paslahepevirus	HEV3	HEV3e
OP558152.1	Hepeviridae Paslahepevirus	HEV3	Could not assign
OP558153.1	Hepeviridae Paslahepevirus	HEV3	Could not assign
KJ535121.1	Hepeviridae Paslahepevirus	HEV3	Could not assign
KJ174082.1	Hepeviridae Paslahepevirus	HEV3	HEV3e
KJ174083.1	Hepeviridae Paslahepevirus	HEV3	HEV3e
OM818409.1	Hepeviridae Paslahepevirus	HEV3	Could not assign
OM948864.1	Hepeviridae Paslahepevirus	HEV3	HEV3c
OM948865.1	Hepeviridae Paslahepevirus	HEV3	HEV3c
OM948866.1	Hepeviridae Paslahepevirus	HEV3	Could not assign
OM948867.1	Hepeviridae Paslahepevirus	HEV3	HEV3c
OM948868.1	Hepeviridae Paslahepevirus	HEV3	HEV3c
OM948869.1	Hepeviridae Paslahepevirus	HEV3	Could not assign
OM948870.1	Hepeviridae Paslahepevirus	HEV3	HEV3c
OM948871.1	Hepeviridae Paslahepevirus	HEV3	HEV3c
OM948872.1	Hepeviridae Paslahepevirus	HEV3	HEV3c
OM948873.1	Hepeviridae Paslahepevirus	HEV3	HEV3c
OM948874.1	Hepeviridae Paslahepevirus	HEV3	HEV3c
OM948875.1	Hepeviridae Paslahepevirus	HEV3	HEV3c
OM948876.1	Hepeviridae Paslahepevirus	HEV3	HEV3c
OM948877.1	Hepeviridae Paslahepevirus	HEV3	HEV3c
OM948878.1	Hepeviridae Paslahepevirus	HEV3	HEV3c
OM948879.1	Hepeviridae Paslahepevirus	HEV3	HEV3c
OM948880.1	Hepeviridae Paslahepevirus	HEV3	HEV3c
OM948881.1	Hepeviridae Paslahepevirus	HEV3	HEV3c
OM948882.1	Hepeviridae Paslahepevirus	HEV3	HEV3c
OM948883.1	Hepeviridae Paslahepevirus	HEV3	HEV3c
OM948884.1	Hepeviridae Paslahepevirus	HEV3	HEV3c
OM948885.1	Hepeviridae Paslahepevirus	HEV3	HEV3c
OM948886.1	Hepeviridae Paslahepevirus	HEV3	HEV3c
MT161659.1	Hepeviridae Paslahepevirus	HEV3	Could not assign
MT161660.1	Hepeviridae Paslahepevirus	HEV3	Could not assign
LR777907.1	Hepeviridae Paslahepevirus	HEV3	HEV3f1
LR699558.1	Hepeviridae Paslahepevirus	HEV3	HEV3f1
KJ508216.1	Hepeviridae Paslahepevirus	HEV3	Could not assign
KJ508217.1	Hepeviridae Paslahepevirus	HEV3	Could not assign
JX898212.1	Hepeviridae Paslahepevirus	HEV3	Could not assign
JX898213.1	Hepeviridae Paslahepevirus	HEV3	Could not assign
JX898214.1	Hepeviridae Paslahepevirus	HEV3	Could not assign
JX898215.1	Hepeviridae Paslahepevirus	HEV3	HEV3f1
JX898216.1	Hepeviridae Paslahepevirus	HEV3	HEV3f1
JX898217.1	Hepeviridae Paslahepevirus	HEV3	HEV3f1
JX898218.1	Hepeviridae Paslahepevirus	HEV1	HEV1a
JX898219.1	Hepeviridae Paslahepevirus	HEV3	HEV3h1
MN062009.1	Hepeviridae Paslahepevirus	HEV3	HEV3c
LT827027.1	Hepeviridae Paslahepevirus	HEV3	HEV3f1
LT827028.1	Hepeviridae Paslahepevirus	HEV3	HEV3f1
KJ508218.1	Hepeviridae Paslahepevirus	HEV3	Could not assign
KJ508219.1	Hepeviridae Paslahepevirus	HEV3	Could not assign
MT161652.1	Hepeviridae Paslahepevirus	HEV3	Could not assign
MT161653.1	Hepeviridae Paslahepevirus	HEV3	Could not assign
MT161655.1	Hepeviridae Paslahepevirus	HEV3	Could not assign
MT161656.1	Hepeviridae Paslahepevirus	HEV3	Could not assign
MT161657.1	Hepeviridae Paslahepevirus	HEV3	Could not assign
MT161662.1	Hepeviridae Paslahepevirus	HEV3	Could not assign
KP965764.1	Hepeviridae Paslahepevirus	HEV3	Could not assign
KF939853.1	Hepeviridae Paslahepevirus	HEV3	HEV3e
MT161654.1	Hepeviridae Paslahepevirus	HEV3	Could not assign
MT161661.1	Hepeviridae Paslahepevirus	HEV3	Could not assign
KJ535120.1	Hepeviridae Paslahepevirus	HEV3	Could not assign
KF888259.1	Hepeviridae Paslahepevirus	HEV3	HEV3l
KF888261.1	Hepeviridae Paslahepevirus	HEV3	Could not assign
KF888263.1	Hepeviridae Paslahepevirus	HEV3	Could not assign
KX844624.1	Hepeviridae Rocahepevirus
KX549292.1	Hepeviridae Paslahepevirus	HEV3	HEV3e
KX549293.1	Hepeviridae Paslahepevirus	HEV3	HEV3e
KX549294.1	Hepeviridae Paslahepevirus	HEV3	Could not assign
KX549295.1	Hepeviridae Paslahepevirus	HEV3	HEV3l
KF939851.1	Hepeviridae Paslahepevirus	HEV3	HEV3e
KT257547.1	Hepeviridae Paslahepevirus	HEV3	Could not assign
KJ174079.1	Hepeviridae Paslahepevirus	HEV3	HEV3e
KJ174080.1	Hepeviridae Paslahepevirus	HEV3	HEV3e
KF888260.1	Hepeviridae Paslahepevirus	HEV3	HEV3l
LR760793.1	Hepeviridae Paslahepevirus	HEV3	HEV3f1
LR760794.1	Hepeviridae Paslahepevirus	HEV3	Could not assign
LR760795.1	Hepeviridae Paslahepevirus	HEV3	Could not assign
LR760796.1	Hepeviridae Paslahepevirus	HEV3	Could not assign
LR760798.1	Hepeviridae Paslahepevirus	HEV3	Could not assign
KF939855.1	Hepeviridae Paslahepevirus	HEV3	HEV3f2
KF939858.1	Hepeviridae Paslahepevirus	HEV3	HEV3f2
KT257556.1	Hepeviridae Paslahepevirus	HEV3	Could not assign
MT161635.1	Hepeviridae Paslahepevirus	Could not assign
KJ174067.1	Hepeviridae Paslahepevirus	HEV3	Could not assign
LT827029.1	Hepeviridae Paslahepevirus	Could not assign
LT827030.1	Hepeviridae Paslahepevirus	HEV3	HEV3_uc3
LT827031.1	Hepeviridae Paslahepevirus	Could not assign
LT827032.1	Hepeviridae Paslahepevirus	HEV3	HEV3_uc3
KJ174073.1	Hepeviridae Paslahepevirus	HEV3	Could not assign
MW995940.1	Hepeviridae Paslahepevirus	HEV3	Could not assign
MT161650.1	Hepeviridae Paslahepevirus	HEV3	Could not assign
MT161651.1	Hepeviridae Paslahepevirus	HEV3	Could not assign
KF939852.1	Hepeviridae Paslahepevirus	HEV3	Could not assign
KF939856.1	Hepeviridae Paslahepevirus	HEV3	HEV3l
MZ274261.1	Hepeviridae Paslahepevirus	HEV3	Could not assign
MT161658.1	Hepeviridae Paslahepevirus	HEV3	Could not assign
KP965761.1	Hepeviridae Paslahepevirus	HEV3	HEV3e
KJ535123.1	Hepeviridae Paslahepevirus	HEV3	HEV3e
KJ499461.1	Hepeviridae Paslahepevirus	Could not assign
OR933697.1	Hepeviridae Paslahepevirus	HEV3	Could not assign
ON908189.1	Hepeviridae Paslahepevirus	HEV3	Could not assign
ON908190.1	Hepeviridae Paslahepevirus	HEV3	Could not assign
ON908191.1	Hepeviridae Paslahepevirus	HEV3	Could not assign
ON908192.1	Hepeviridae Paslahepevirus	HEV3	Could not assign
MW995946.1	Hepeviridae Paslahepevirus	HEV3	Could not assign
FR751541.1	Hepeviridae Paslahepevirus	HEV1	Could not assign
KJ508211.1	Hepeviridae Paslahepevirus	Could not assign
KF939849.1	Hepeviridae Paslahepevirus	HEV3	HEV3e
KJ567079.1	Hepeviridae Paslahepevirus	Could not assign
KF896817.1	Hepeviridae Paslahepevirus	HEV3	HEV3l
KF888265.1	Hepeviridae Paslahepevirus	Could not assign
MW995942.1	Hepeviridae Paslahepevirus	HEV3	Could not assign
KP965763.1	Hepeviridae Paslahepevirus	HEV3	HEV3e
KJ427814.1	Hepeviridae Paslahepevirus	Could not assign
KF888271.1	Hepeviridae Paslahepevirus	HEV3	HEV3l
LR760792.1	Hepeviridae Paslahepevirus	HEV3	HEV3_uc3
LR760797.1	Hepeviridae Paslahepevirus	HEV3	HEV3f2
LR760799.1	Hepeviridae Paslahepevirus	HEV3	HEV3c
LR699564.1	Hepeviridae Paslahepevirus	HEV3	HEV3_uc3
LT827026.1	Hepeviridae Paslahepevirus	HEV3	HEV3_uc3
FR751544.1	Hepeviridae Paslahepevirus	HEV3	HEV3f1
MZ065544.1	Hepeviridae Paslahepevirus	HEV3	HEV3f3
MZ065545.1	Hepeviridae Paslahepevirus	HEV3	HEV3f3
MZ065546.1	Hepeviridae Paslahepevirus	HEV3	HEV3f3
MZ065547.1	Hepeviridae Paslahepevirus	HEV3	HEV3f3
KJ567080.1	Hepeviridae Paslahepevirus	HEV3	HEV3_uc6
MK532925.1	Hepeviridae Paslahepevirus	HEV3	Could not assign
KJ535119.1	Hepeviridae Paslahepevirus	HEV3	Could not assign
KJ174081.1	Hepeviridae Paslahepevirus	HEV3	HEV3e
MT769322.1	Hepeviridae Paslahepevirus	HEV3	Could not assign
KP965760.1	Hepeviridae Paslahepevirus	HEV3	Could not assign
KF896823.1	Hepeviridae Paslahepevirus	HEV3	HEV3l
KF896819.1	Hepeviridae Paslahepevirus	HEV3	HEV3l
KF896824.1	Hepeviridae Paslahepevirus	HEV3	HEV3l
KF896818.1	Hepeviridae Paslahepevirus	HEV3	HEV3l
KF896822.1	Hepeviridae Paslahepevirus	HEV3	HEV3l
HM446631.1	Hepeviridae Paslahepevirus	HEV3	Could not assign
MK532931.1	Hepeviridae Paslahepevirus	HEV3	Could not assign
KF896816.1	Hepeviridae Paslahepevirus	HEV3	HEV3l
KF896825.1	Hepeviridae Paslahepevirus	HEV3	HEV3l
KF793829.1	Hepeviridae Paslahepevirus	HEV3	Could not assign
MZ274248.1	Hepeviridae Paslahepevirus	HEV3	Could not assign
KJ508207.1	Hepeviridae Paslahepevirus	HEV3	Could not assign
MW995944.1	Hepeviridae Paslahepevirus	HEV3	Could not assign
MK532914.1	Hepeviridae Paslahepevirus	HEV3	Could not assign
MK532915.1	Hepeviridae Paslahepevirus	HEV3	Could not assign
MK532916.1	Hepeviridae Paslahepevirus	HEV3	Could not assign
MK532917.1	Hepeviridae Paslahepevirus	HEV3	Could not assign
MK532918.1	Hepeviridae Paslahepevirus	Could not assign
MK532919.1	Hepeviridae Paslahepevirus	HEV3	Could not assign
MK532920.1	Hepeviridae Paslahepevirus	HEV3	HEV3f2
MK532921.1	Hepeviridae Paslahepevirus	HEV3	Could not assign
MK532922.1	Hepeviridae Paslahepevirus	HEV3	HEV3f2
MK532923.1	Hepeviridae Paslahepevirus	HEV3	HEV3f2
MK532924.1	Hepeviridae Paslahepevirus	HEV3	HEV3f2
MK532926.1	Hepeviridae Paslahepevirus	HEV3	Could not assign
MK532927.1	Hepeviridae Paslahepevirus	HEV3	Could not assign
MK532928.1	Hepeviridae Paslahepevirus	HEV3	Could not assign
MK532929.1	Hepeviridae Paslahepevirus	HEV3	HEV3f2
MK532930.1	Hepeviridae Paslahepevirus	HEV3	HEV3f2
MK532932.1	Hepeviridae Paslahepevirus	HEV3	HEV3f2
MK532933.1	Hepeviridae Paslahepevirus	HEV3	HEV3f2
MK532935.1	Hepeviridae Paslahepevirus	HEV3	HEV3f2
MW995945.1	Hepeviridae Paslahepevirus	HEV3	Could not assign
KJ508208.1	Hepeviridae Paslahepevirus	HEV3	Could not assign
PQ283405.1	Hepeviridae Paslahepevirus	HEV3	HEV3c
PQ283406.1	Hepeviridae Paslahepevirus	HEV3	HEV3f3
PQ283407.1	Hepeviridae Paslahepevirus	HEV3	HEV3f3
PQ283408.1	Hepeviridae Paslahepevirus	HEV3	HEV3f3
PQ283409.1	Hepeviridae Paslahepevirus	HEV3	HEV3f3
PQ283411.1	Hepeviridae Paslahepevirus	HEV3	HEV3f3
PQ283412.1	Hepeviridae Paslahepevirus	HEV3	HEV3f3
PQ283413.1	Hepeviridae Paslahepevirus	HEV3	HEV3f3
PQ283414.1	Hepeviridae Paslahepevirus	HEV3	HEV3f1
PQ283415.1	Hepeviridae Paslahepevirus	HEV3	HEV3f1
KX549298.1	Hepeviridae Paslahepevirus	HEV3	HEV3c
KX549299.1	Hepeviridae Paslahepevirus	HEV3	HEV3c
KX549300.1	Hepeviridae Paslahepevirus	HEV3	HEV3c
KX549301.1	Hepeviridae Paslahepevirus	HEV3	HEV3c
KX549302.1	Hepeviridae Paslahepevirus	HEV3	HEV3c
KX549303.1	Hepeviridae Paslahepevirus	HEV3	HEV3c
KX549304.1	Hepeviridae Paslahepevirus	HEV3	HEV3c
KX549305.1	Hepeviridae Paslahepevirus	HEV3	HEV3c
KC782933.1	Hepeviridae Paslahepevirus	HEV3	HEV3_uc6
KC782934.1	Hepeviridae Paslahepevirus	HEV3	HEV3_uc6
HM446627.1	Hepeviridae Paslahepevirus	HEV3	HEV3f1
MK390979.1	Hepeviridae Paslahepevirus	HEV3	HEV3_uc6
MK390980.1	Hepeviridae Paslahepevirus	HEV3	HEV3_uc6
MK390981.1	Hepeviridae Paslahepevirus	HEV3	HEV3_uc6
MK390982.1	Hepeviridae Paslahepevirus	HEV3	HEV3_uc6
MK390983.1	Hepeviridae Paslahepevirus	HEV3	HEV3_uc6
MK390984.1	Hepeviridae Paslahepevirus	HEV3	HEV3_uc6
MK390985.1	Hepeviridae Paslahepevirus	HEV3	HEV3_uc6
KJ508210.1	Hepeviridae Paslahepevirus	Could not assign
KF939865.1	Hepeviridae Paslahepevirus	HEV3	HEV3f2
HM446628.1	Hepeviridae Paslahepevirus	HEV3	HEV3e
HM446629.1	Hepeviridae Paslahepevirus	HEV3	Could not assign
HM446630.1	Hepeviridae Paslahepevirus	HEV3	Could not assign
KJ508209.1	Hepeviridae Paslahepevirus	Could not assign
OM818415.1	Hepeviridae Paslahepevirus	HEV3	Could not assign
FR751542.1	Hepeviridae Paslahepevirus	HEV1	Could not assign
FR751543.1	Hepeviridae Paslahepevirus	HEV1	Could not assign
OM818414.1	Hepeviridae Paslahepevirus	HEV3	Could not assign
OM818405.1	Hepeviridae Paslahepevirus	HEV3	Could not assign
KF888269.1	Hepeviridae Paslahepevirus	HEV3	Could not assign
MT161632.1	Hepeviridae Paslahepevirus	Could not assign
KJ174066.1	Hepeviridae Paslahepevirus	HEV3	HEV3e
OM818402.1	Hepeviridae Paslahepevirus	HEV3	HEV3e
OM818403.1	Hepeviridae Paslahepevirus	HEV3	HEV3e
OM818404.1	Hepeviridae Paslahepevirus	HEV3	HEV3e
OM818406.1	Hepeviridae Paslahepevirus	HEV3	HEV3e
OM818407.1	Hepeviridae Paslahepevirus	HEV3	Could not assign
OM818408.1	Hepeviridae Paslahepevirus	HEV3	HEV3e
OM818410.1	Hepeviridae Paslahepevirus	HEV3	HEV3e
OM818411.1	Hepeviridae Paslahepevirus	HEV3	HEV3e
OM818412.1	Hepeviridae Paslahepevirus	HEV3	HEV3e
OM818413.1	Hepeviridae Paslahepevirus	HEV3	Could not assign
KY270502.1	Hepeviridae Paslahepevirus	HEV3	HEV3c
MW995943.1	Hepeviridae Paslahepevirus	HEV3	HEV3e
PQ043351.1	Unassigned
KF888267.1	Hepeviridae Paslahepevirus	HEV3	HEV3l
KJ508203.1	Hepeviridae Paslahepevirus	HEV3	HEV3f2
KP965762.1	Hepeviridae Paslahepevirus	HEV3	Could not assign
KF888273.1	Hepeviridae Paslahepevirus	HEV3	Could not assign
KF888277.1	Hepeviridae Paslahepevirus	HEV3	Could not assign
PQ283410.1	Hepeviridae Paslahepevirus	HEV3	HEV3f3
MT161631.1	Hepeviridae Paslahepevirus	Could not assign
KF888276.1	Hepeviridae Paslahepevirus	HEV3	HEV3c
KF888272.1	Hepeviridae Paslahepevirus	HEV3	Could not assign
KF888268.1	Hepeviridae Paslahepevirus	HEV3	Could not assign
KF888270.1	Hepeviridae Paslahepevirus	HEV3	Could not assign
KF888278.1	Hepeviridae Paslahepevirus	HEV3	Could not assign
OP558154.1	Hepeviridae Paslahepevirus	HEV3	HEV3c
OP558155.1	Hepeviridae Paslahepevirus	HEV3	HEV3c
OP558156.1	Hepeviridae Paslahepevirus	HEV3	HEV3c
OP558157.1	Hepeviridae Paslahepevirus	HEV3	HEV3c
OP558158.1	Hepeviridae Paslahepevirus	HEV3	Could not assign
OP558159.1	Hepeviridae Paslahepevirus	HEV3	HEV3e
OP558160.1	Hepeviridae Paslahepevirus	HEV3	Could not assign
OP558161.1	Hepeviridae Paslahepevirus	HEV3	Could not assign
OP558162.1	Hepeviridae Paslahepevirus	HEV3	HEV3e
OP558163.1	Hepeviridae Paslahepevirus	HEV3	HEV3e
OP558164.1	Hepeviridae Paslahepevirus	HEV3	HEV3e
OP558165.1	Hepeviridae Paslahepevirus	HEV3	HEV3e
OP558166.1	Hepeviridae Paslahepevirus	HEV3	HEV3f2
OP558167.1	Hepeviridae Paslahepevirus	HEV3	Could not assign
OP558168.1	Hepeviridae Paslahepevirus	HEV3	HEV3f2
OQ349517.1	Hepeviridae Paslahepevirus	HEV3	HEV3c
OQ349518.1	Hepeviridae Paslahepevirus	HEV3	HEV3_uc3
OQ349519.1	Hepeviridae Paslahepevirus	HEV3	HEV3f1
OQ349520.1	Hepeviridae Paslahepevirus	HEV3	HEV3_uc3
OQ349521.1	Hepeviridae Paslahepevirus	HEV3	HEV3_uc3
OQ349522.1	Hepeviridae Paslahepevirus	HEV3	Could not assign
OQ349523.1	Hepeviridae Paslahepevirus	HEV3	HEV3f2
OQ349524.1	Hepeviridae Paslahepevirus	HEV3	HEV3f2
OQ349525.1	Hepeviridae Paslahepevirus	HEV3	HEV3f2
OQ349526.1	Hepeviridae Paslahepevirus	HEV3	HEV3_uc3
OQ349527.1	Hepeviridae Paslahepevirus	HEV3	HEV3f2
OQ349528.1	Hepeviridae Paslahepevirus	HEV3	HEV3_uc3
OQ349529.1	Hepeviridae Paslahepevirus	HEV3	HEV3_uc6
OQ349530.1	Hepeviridae Paslahepevirus	HEV3	HEV3_uc3
OQ349531.1	Hepeviridae Paslahepevirus	HEV3	HEV3_uc3
OQ349532.1	Hepeviridae Paslahepevirus	HEV3	HEV3c
OQ349533.1	Hepeviridae Paslahepevirus	HEV3	HEV3c
OQ349534.1	Hepeviridae Paslahepevirus	HEV3	Could not assign
OQ349535.1	Hepeviridae Paslahepevirus	HEV3	Could not assign
OQ349536.1	Hepeviridae Paslahepevirus	HEV3	HEV3c
OQ349537.1	Hepeviridae Paslahepevirus	HEV3	Could not assign
OQ349538.1	Hepeviridae Paslahepevirus	HEV3	Could not assign
OQ349539.1	Hepeviridae Paslahepevirus	HEV3	HEV3f1
OQ349540.1	Hepeviridae Paslahepevirus	HEV3	HEV3_uc3
OQ349541.1	Hepeviridae Paslahepevirus	HEV3	HEV3f1
OQ349542.1	Hepeviridae Paslahepevirus	HEV3	HEV3f1
OQ349543.1	Hepeviridae Paslahepevirus	HEV3	HEV3f1
OQ349544.1	Hepeviridae Paslahepevirus	HEV3	HEV3f1
OQ349545.1	Hepeviridae Paslahepevirus	HEV3	Could not assign
OQ349546.1	Hepeviridae Paslahepevirus	HEV3	HEV3_uc3
OQ349547.1	Hepeviridae Paslahepevirus	HEV3	Could not assign
OQ349548.1	Hepeviridae Paslahepevirus	HEV3	HEV3_uc3
OQ349549.1	Hepeviridae Paslahepevirus	HEV3	Could not assign
OQ349550.1	Hepeviridae Paslahepevirus	HEV3	HEV3_uc3
OQ349551.1	Hepeviridae Paslahepevirus	HEV3	Could not assign
OQ349552.1	Hepeviridae Paslahepevirus	HEV3	Could not assign
OQ349553.1	Hepeviridae Paslahepevirus	HEV3	Could not assign
OQ349554.1	Hepeviridae Paslahepevirus	HEV3	HEV3f2
OQ349555.1	Hepeviridae Paslahepevirus	HEV3	HEV3_uc3
OQ349556.1	Hepeviridae Paslahepevirus	HEV3	Could not assign
OQ349557.1	Hepeviridae Paslahepevirus	HEV3	Could not assign
KJ174070.1	Hepeviridae Paslahepevirus	HEV3	HEV3e
MT763865.1	Hepeviridae Paslahepevirus	HEV3	HEV3e
MT763866.1	Hepeviridae Paslahepevirus	HEV3	Could not assign
MT763867.1	Hepeviridae Paslahepevirus	HEV3	Could not assign
MT769321.1	Hepeviridae Paslahepevirus	HEV3	Could not assign
MT769323.1	Hepeviridae Paslahepevirus	HEV3	Could not assign
MT769324.1	Hepeviridae Paslahepevirus	HEV3	HEV3f1
MT769325.1	Hepeviridae Paslahepevirus	HEV3	HEV3f1
MT786652.1	Hepeviridae Paslahepevirus	HEV3	HEV3f2
MT786653.1	Hepeviridae Paslahepevirus	HEV3	Could not assign
MH836524.1	Hepeviridae Paslahepevirus	HEV3	HEV3_uc6
MH836525.1	Hepeviridae Paslahepevirus	HEV3	HEV3_uc6
MH836526.1	Hepeviridae Paslahepevirus	HEV3	HEV3_uc6
MH836527.1	Hepeviridae Paslahepevirus	HEV3	HEV3_uc6
MH836528.1	Hepeviridae Paslahepevirus	HEV3	HEV3a
MH836529.1	Hepeviridae Paslahepevirus	HEV3	HEV3c
MH836530.1	Hepeviridae Paslahepevirus	HEV3	HEV3c
MH836531.1	Hepeviridae Paslahepevirus	HEV3	HEV3c
MH836532.1	Hepeviridae Paslahepevirus	HEV3	HEV3_uc6
MH836533.1	Hepeviridae Paslahepevirus	HEV3	HEV3_uc6
MH836534.1	Hepeviridae Paslahepevirus	HEV3	HEV3_uc6
MH836535.1	Hepeviridae Paslahepevirus	HEV3	HEV3_uc6
MH836536.1	Hepeviridae Paslahepevirus	HEV3	HEV3_uc6
MH836537.1	Hepeviridae Paslahepevirus	HEV3	HEV3_uc6
MH836538.1	Hepeviridae Paslahepevirus	HEV3	HEV3f1
MH836539.1	Hepeviridae Paslahepevirus	HEV3	HEV3f1
MH836540.1	Hepeviridae Paslahepevirus	HEV3	HEV3c
MH836541.1	Hepeviridae Paslahepevirus	HEV3	HEV3_uc6
MH836542.1	Hepeviridae Paslahepevirus	HEV3	HEV3f1
MH836543.1	Hepeviridae Paslahepevirus	HEV3	HEV3f2
MH836544.1	Hepeviridae Paslahepevirus	HEV3	Could not assign
MH836545.1	Hepeviridae Paslahepevirus	HEV3	HEV3_uc6
MH836546.1	Hepeviridae Paslahepevirus	HEV3	HEV3f1
MH836547.1	Hepeviridae Paslahepevirus	HEV3	HEV3f1
MH836548.1	Hepeviridae Paslahepevirus	HEV3	HEV3f2
MH836549.1	Hepeviridae Paslahepevirus	HEV3	Could not assign
KJ508206.1	Hepeviridae Paslahepevirus	HEV3	HEV3f2
KF751185.1	Hepeviridae Paslahepevirus	HEV3	HEV3c
KF939863.1	Hepeviridae Paslahepevirus	HEV3	Could not assign
HG325854.1	Hepeviridae Paslahepevirus	HEV1	Could not assign
HG325855.1	Hepeviridae Paslahepevirus	HEV1	Could not assign
HG325856.1	Hepeviridae Paslahepevirus	HEV1	Could not assign
HG325857.1	Hepeviridae Paslahepevirus	HEV1	Could not assign
JX401928.1	Hepeviridae Paslahepevirus	HEV4	HEV4d
OR795721.1	Hepeviridae Paslahepevirus	HEV3	HEV3c
OR795722.1	Hepeviridae Paslahepevirus	HEV3	HEV3f1
OR795723.1	Hepeviridae Paslahepevirus	HEV3	Could not assign
OR795724.1	Hepeviridae Paslahepevirus	HEV3	HEV3f1
OR795725.1	Hepeviridae Paslahepevirus	HEV3	Could not assign
OR795726.1	Hepeviridae Paslahepevirus	HEV3	Could not assign
OR795727.1	Hepeviridae Paslahepevirus	HEV3	HEV3c
OR795728.1	Hepeviridae Paslahepevirus	HEV3	HEV3f2
OR795729.1	Hepeviridae Paslahepevirus	HEV3	HEV3c
OL829975.1	Hepeviridae Paslahepevirus	HEV3	HEV3i
OL829976.1	Hepeviridae Paslahepevirus	HEV3	HEV3c
OK310498.1	Hepeviridae Paslahepevirus	HEV3	HEV3f1
OK310499.1	Hepeviridae Paslahepevirus	HEV3	Could not assign
OK310500.1	Hepeviridae Paslahepevirus	HEV3	Could not assign
OK310501.1	Hepeviridae Paslahepevirus	HEV3	HEV3f2
OK216750.1	Hepeviridae Paslahepevirus	HEV3	Could not assign
MT263984.1	Hepeviridae Paslahepevirus	HEV3	HEV3c
MT263985.1	Hepeviridae Paslahepevirus	HEV3	HEV3c
MT707657.1	Hepeviridae Paslahepevirus	HEV3	HEV3c
MT990345.1	Hepeviridae Paslahepevirus	HEV3	HEV3c
MW013049.1	Hepeviridae Paslahepevirus	HEV3	HEV3c
MW013050.1	Hepeviridae Paslahepevirus	HEV3	HEV3f1
MW013051.1	Hepeviridae Paslahepevirus	HEV3	HEV3c
MW013052.1	Hepeviridae Paslahepevirus	HEV3	HEV3f1
MN737482.1	Hepeviridae Paslahepevirus	HEV3	HEV3f1
MN737483.1	Hepeviridae Paslahepevirus	HEV3	HEV3f1
MN737484.1	Hepeviridae Paslahepevirus	HEV3	HEV3f1
MN604404.1	Hepeviridae Paslahepevirus	HEV3	Could not assign
MN537875.1	Hepeviridae Paslahepevirus	HEV3	HEV3c
MN537876.1	Hepeviridae Paslahepevirus	HEV3	HEV3f2
MN537877.1	Hepeviridae Paslahepevirus	HEV3	Could not assign
MN537878.1	Hepeviridae Paslahepevirus	HEV3	HEV3c
MN537879.1	Hepeviridae Paslahepevirus	HEV3	Could not assign
MN497623.1	Hepeviridae Paslahepevirus	HEV3	Could not assign
MN432489.1	Hepeviridae Paslahepevirus	HEV3	HEV3f1
MN444828.1	Hepeviridae Paslahepevirus	HEV3	HEV3f1
MN444829.1	Hepeviridae Paslahepevirus	HEV3	HEV3f1
MN444830.1	Hepeviridae Paslahepevirus	HEV3	Could not assign
MN444831.1	Hepeviridae Paslahepevirus	HEV3	HEV3f1
MN444832.1	Hepeviridae Paslahepevirus	HEV3	HEV3f1
MN444833.1	Hepeviridae Paslahepevirus	HEV3	HEV3f1
MN444834.1	Hepeviridae Paslahepevirus	HEV3	HEV3f1
MN444835.1	Hepeviridae Paslahepevirus	HEV3	HEV3f1
MN444836.1	Hepeviridae Paslahepevirus	HEV3	Could not assign
MN444837.1	Hepeviridae Paslahepevirus	HEV3	HEV3a
MN444838.1	Hepeviridae Paslahepevirus	HEV3	Could not assign
MN444839.1	Hepeviridae Paslahepevirus	HEV3	HEV3c
MN444840.1	Hepeviridae Paslahepevirus	HEV3	HEV3f1
MN444841.1	Hepeviridae Paslahepevirus	HEV3	Could not assign
MN444842.1	Hepeviridae Paslahepevirus	HEV3	Could not assign
MN444843.1	Hepeviridae Paslahepevirus	HEV3	HEV3f1
MN444844.1	Hepeviridae Paslahepevirus	HEV3	HEV3f1
MN444845.1	Hepeviridae Paslahepevirus	HEV3	HEV3f1
MN444846.1	Hepeviridae Paslahepevirus	HEV3	HEV3f1
MN444847.1	Hepeviridae Paslahepevirus	HEV3	Could not assign
MN444848.1	Hepeviridae Paslahepevirus	HEV3	HEV3c
MN444849.1	Hepeviridae Paslahepevirus	HEV3	HEV3f1
MN444850.1	Hepeviridae Paslahepevirus	HEV3	HEV3f1
MN444851.1	Hepeviridae Paslahepevirus	HEV3	HEV3f2
MN444852.1	Hepeviridae Paslahepevirus	HEV3	HEV3f1
MN444853.1	Hepeviridae Paslahepevirus	HEV3	Could not assign
MN509469.1	Hepeviridae Paslahepevirus	HEV3	HEV3c
MN509470.1	Hepeviridae Paslahepevirus	HEV3	Could not assign
MN509471.1	Hepeviridae Paslahepevirus	HEV3	HEV3f2
MT263983.1	Hepeviridae Paslahepevirus	HEV3	HEV3f1
KJ508204.1	Hepeviridae Paslahepevirus	HEV3	HEV3f2
KJ535122.1	Hepeviridae Paslahepevirus	HEV3	Could not assign
KJ508205.1	Hepeviridae Paslahepevirus	HEV3	HEV3f2
MT707658.1	Hepeviridae Paslahepevirus	HEV1	Could not assign
MT731329.1	Hepeviridae Paslahepevirus	HEV1	Could not assign
KJ174071.1	Hepeviridae Paslahepevirus	HEV3	HEV3e
MT731330.1	Hepeviridae Paslahepevirus	HEV1	Could not assign
KF939868.1	Hepeviridae Paslahepevirus	HEV3	HEV3f2
KF939866.1	Hepeviridae Paslahepevirus	HEV3	Could not assign
KF939867.1	Hepeviridae Paslahepevirus	HEV4	HEV4d
KF888275.1	Hepeviridae Paslahepevirus	HEV3	Could not assign
KX549309.1	Hepeviridae Paslahepevirus	HEV3	HEV3_uc3
KJ174068.1	Hepeviridae Paslahepevirus	HEV3	HEV3e
KJ174072.1	Hepeviridae Paslahepevirus	HEV3	HEV3e
OQ595059.1	Hepeviridae Paslahepevirus	HEV3	Could not assign
OQ595056.1	Hepeviridae Paslahepevirus	HEV3	HEV3f2
OQ595057.1	Hepeviridae Paslahepevirus	HEV3	HEV3e
OQ595058.1	Hepeviridae Paslahepevirus	HEV3	HEV3c
OQ595060.1	Hepeviridae Paslahepevirus	HEV3	Could not assign
OQ595061.1	Hepeviridae Paslahepevirus	HEV3	Could not assign
MK978795.1	Hepeviridae Paslahepevirus	HEV3	HEV3_uc3
KF939861.1	Hepeviridae Paslahepevirus	HEV3	Could not assign
KF939862.1	Hepeviridae Paslahepevirus	HEV3	Could not assign
OQ595054.1	Hepeviridae Paslahepevirus	HEV3	HEV3e
OQ595055.1	Hepeviridae Paslahepevirus	HEV3	HEV3e
MZ274241.1	Hepeviridae Paslahepevirus	HEV3	HEV3f2
KF939860.1	Hepeviridae Paslahepevirus	HEV3	Could not assign
MZ274269.1	Hepeviridae Paslahepevirus	HEV3	HEV3c
KJ174069.1	Hepeviridae Paslahepevirus	HEV3	HEV3e
MZ274247.1	Hepeviridae Paslahepevirus	HEV3	Could not assign
KJ508214.1	Hepeviridae Paslahepevirus	HEV3	HEV3f2
MK889000.1	Hepeviridae Paslahepevirus	HEV3	HEV3_uc3
KF939864.1	Hepeviridae Paslahepevirus	HEV3	Could not assign
MZ274228.1	Hepeviridae Paslahepevirus	HEV3	HEV3e
MZ274229.1	Hepeviridae Paslahepevirus	HEV3	HEV3c
MZ274231.1	Hepeviridae Paslahepevirus	HEV3	Could not assign
MZ274235.1	Hepeviridae Paslahepevirus	HEV3	HEV3c
MZ274236.1	Hepeviridae Paslahepevirus	HEV3	HEV3c
MZ274251.1	Hepeviridae Paslahepevirus	HEV3	HEV3c
PP898058.1	Hepeviridae Paslahepevirus	HEV3	HEV3f1
MZ274232.1	Hepeviridae Paslahepevirus	HEV3	HEV3c
MZ274253.1	Hepeviridae Paslahepevirus	HEV3	Could not assign
MK978794.1	Hepeviridae Paslahepevirus	HEV3	HEV3_uc3
MK978796.1	Hepeviridae Paslahepevirus	HEV3	HEV3_uc3
MK978797.1	Hepeviridae Paslahepevirus	HEV3	HEV3_uc3
MK978798.1	Hepeviridae Paslahepevirus	HEV3	HEV3_uc3
MK978799.1	Hepeviridae Paslahepevirus	HEV3	HEV3_uc3
MZ274237.1	Hepeviridae Paslahepevirus	HEV3	HEV3f1
MZ274242.1	Hepeviridae Paslahepevirus	HEV3	HEV3c
MK801780.1	Hepeviridae Paslahepevirus	HEV3	HEV3_uc4
MK801781.1	Hepeviridae Paslahepevirus	HEV3	HEV3_uc4
PP898060.1	Hepeviridae Paslahepevirus	HEV3	Could not assign
PP898061.1	Hepeviridae Paslahepevirus	HEV3	HEV3e
PP898062.1	Hepeviridae Paslahepevirus	HEV3	HEV3f2
PP898063.1	Hepeviridae Paslahepevirus	HEV3	HEV3c
PP898064.1	Hepeviridae Paslahepevirus	HEV3	HEV3c
PP898065.1	Hepeviridae Paslahepevirus	HEV3	HEV3f2
PP898066.1	Hepeviridae Paslahepevirus	HEV3	HEV3c
PP898067.1	Hepeviridae Paslahepevirus	HEV3	Could not assign
MZ274230.1	Hepeviridae Paslahepevirus	HEV3	HEV3e
MZ274233.1	Hepeviridae Paslahepevirus	HEV3	HEV3f1
MZ274234.1	Hepeviridae Paslahepevirus	HEV3	HEV3f2
MZ274238.1	Hepeviridae Paslahepevirus	HEV3	HEV3c
MZ274239.1	Hepeviridae Paslahepevirus	HEV3	HEV3f1
MZ274240.1	Hepeviridae Paslahepevirus	HEV3	HEV3c
MZ274243.1	Hepeviridae Paslahepevirus	HEV3	Could not assign
MZ274244.1	Hepeviridae Paslahepevirus	HEV3	Could not assign
MZ274245.1	Hepeviridae Paslahepevirus	HEV3	HEV3c
MZ274246.1	Hepeviridae Paslahepevirus	HEV3	HEV3f2
MZ274249.1	Hepeviridae Paslahepevirus	HEV3	HEV3f1
MZ274250.1	Hepeviridae Paslahepevirus	HEV3	HEV3f1
MZ274252.1	Hepeviridae Paslahepevirus	HEV3	HEV3f2
MZ274254.1	Hepeviridae Paslahepevirus	HEV3	HEV3e
MZ274255.1	Hepeviridae Paslahepevirus	HEV3	HEV3e
MZ274256.1	Hepeviridae Paslahepevirus	HEV3	HEV3e
MZ274257.1	Hepeviridae Paslahepevirus	HEV3	HEV3e
MZ274258.1	Hepeviridae Paslahepevirus	HEV3	HEV3e
MZ274259.1	Hepeviridae Paslahepevirus	HEV3	HEV3e
MZ274260.1	Hepeviridae Paslahepevirus	HEV3	HEV3e
MZ274262.1	Hepeviridae Paslahepevirus	HEV3	Could not assign
MZ274263.1	Hepeviridae Paslahepevirus	HEV3	HEV3f1
MZ274264.1	Hepeviridae Paslahepevirus	HEV3	HEV3f1
MZ274266.1	Hepeviridae Paslahepevirus	HEV3	HEV3f1
MZ274267.1	Hepeviridae Paslahepevirus	HEV3	HEV3f1
MZ274268.1	Hepeviridae Paslahepevirus	HEV3	HEV3f1
MZ274270.1	Hepeviridae Paslahepevirus	HEV3	Could not assign
MZ274271.1	Hepeviridae Paslahepevirus	HEV3	HEV3e
MN546866.1	Hepeviridae Paslahepevirus	HEV3	HEV3e
MN546867.1	Hepeviridae Paslahepevirus	HEV3	Could not assign
MK888998.1	Hepeviridae Paslahepevirus	HEV3	HEV3_uc3
MK889001.1	Hepeviridae Paslahepevirus	HEV3	HEV3_uc3
MK889003.1	Hepeviridae Paslahepevirus	HEV3	HEV3c
MK889004.1	Hepeviridae Paslahepevirus	HEV3	HEV3f2
MK889008.1	Hepeviridae Paslahepevirus	HEV3	HEV3_uc3
MK889010.1	Hepeviridae Paslahepevirus	HEV3	HEV3f2
KJ508213.1	Hepeviridae Paslahepevirus	HEV3	HEV3f2
MT161623.1	Hepeviridae Paslahepevirus	Could not assign
KF939857.1	Hepeviridae Paslahepevirus	HEV4	HEV4d
MK889019.1	Hepeviridae Paslahepevirus	HEV3	HEV3_uc3
MK889021.1	Hepeviridae Paslahepevirus	HEV3	HEV3_uc3
MK689363.1	Hepeviridae Paslahepevirus	HEV3	Could not assign
MW263026.1	Hepeviridae Paslahepevirus	HEV3	Could not assign
MW263027.1	Hepeviridae Paslahepevirus	HEV3	HEV3a
MW263028.1	Hepeviridae Paslahepevirus	HEV3	HEV3a
MW263029.1	Hepeviridae Paslahepevirus	HEV3	HEV3a
MW263030.1	Hepeviridae Paslahepevirus	HEV3	HEV3a
MW263031.1	Hepeviridae Paslahepevirus	HEV3	HEV3a
MW263032.1	Hepeviridae Paslahepevirus	HEV3	HEV3a
MW263033.1	Hepeviridae Paslahepevirus	HEV3	HEV3a
MW263034.1	Hepeviridae Paslahepevirus	HEV3	HEV3a
MW263035.1	Hepeviridae Paslahepevirus	HEV3	HEV3a
MW263036.1	Hepeviridae Paslahepevirus	HEV3	HEV3a
MW263037.1	Hepeviridae Paslahepevirus	HEV3	HEV3a
MW263038.1	Hepeviridae Paslahepevirus	HEV3	HEV3a
MW263039.1	Hepeviridae Paslahepevirus	HEV3	HEV3a
MW263040.1	Hepeviridae Paslahepevirus	HEV3	HEV3a
MW263041.1	Hepeviridae Paslahepevirus	HEV3	HEV3a
MW263042.1	Hepeviridae Paslahepevirus	HEV3	HEV3a
MW263043.1	Hepeviridae Paslahepevirus	HEV3	HEV3a
MW263044.1	Hepeviridae Paslahepevirus	HEV3	HEV3a
MW263045.1	Hepeviridae Paslahepevirus	HEV3	HEV3a
MT161622.1	Hepeviridae Paslahepevirus	HEV3	Could not assign
MT161630.1	Hepeviridae Paslahepevirus	Could not assign
KJ174075.1	Hepeviridae Paslahepevirus	HEV3	HEV3e
KX549308.1	Hepeviridae Paslahepevirus	HEV3	HEV3_uc3
KF939859.1	Hepeviridae Paslahepevirus	HEV3	HEV3e
KJ535115.1	Hepeviridae Paslahepevirus	HEV3	HEV3f2
KX549307.1	Hepeviridae Paslahepevirus	HEV3	HEV3_uc4
KX549310.1	Hepeviridae Paslahepevirus	HEV3	HEV3_uc4
KX549296.1	Hepeviridae Paslahepevirus	HEV3	HEV3e
KX549297.1	Hepeviridae Paslahepevirus	HEV3	HEV3e
KX549306.1	Hepeviridae Paslahepevirus	HEV3	HEV3c
MK978789.1	Hepeviridae Paslahepevirus	HEV3	HEV3_uc3
MK889017.1	Hepeviridae Paslahepevirus	HEV3	HEV3f2
MK889023.1	Hepeviridae Paslahepevirus	HEV3	HEV3f2
MK978788.1	Hepeviridae Paslahepevirus	HEV3	HEV3_uc3
MK978790.1	Hepeviridae Paslahepevirus	HEV3	HEV3_uc3
MK978791.1	Hepeviridae Paslahepevirus	HEV3	HEV3_uc3
MK978793.1	Hepeviridae Paslahepevirus	HEV3	HEV3_uc3
MK889015.1	Hepeviridae Paslahepevirus	HEV3	HEV3_uc3
MK889016.1	Hepeviridae Paslahepevirus	HEV3	HEV3f2
MK889020.1	Hepeviridae Paslahepevirus	HEV3	HEV3_uc3
MK889022.1	Hepeviridae Paslahepevirus	HEV3	HEV3f2
KJ174077.1	Hepeviridae Paslahepevirus	HEV3	HEV3e
KJ535114.1	Hepeviridae Paslahepevirus	HEV3	HEV3e
KJ174078.1	Hepeviridae Paslahepevirus	HEV3	HEV3e
MT161645.1	Hepeviridae Paslahepevirus	HEV3	Could not assign
MT161648.1	Hepeviridae Paslahepevirus	HEV3	Could not assign
MT161649.1	Hepeviridae Paslahepevirus	HEV3	Could not assign
MT161646.1	Hepeviridae Paslahepevirus	HEV3	Could not assign
MT161647.1	Hepeviridae Paslahepevirus	HEV3	Could not assign
KJ535112.1	Hepeviridae Paslahepevirus	HEV3	HEV3e
KJ535113.1	Hepeviridae Paslahepevirus	HEV3	HEV3e
MT161637.1	Hepeviridae Paslahepevirus	HEV3	Could not assign
MT161638.1	Hepeviridae Paslahepevirus	HEV3	Could not assign
MT161642.1	Hepeviridae Paslahepevirus	HEV3	Could not assign
MT161643.1	Hepeviridae Paslahepevirus	HEV3	Could not assign
MT161636.1	Hepeviridae Paslahepevirus	HEV3	Could not assign
MK978792.1	Hepeviridae Paslahepevirus	HEV3	HEV3_uc3
MT161639.1	Hepeviridae Paslahepevirus	HEV3	Could not assign
MT161640.1	Hepeviridae Paslahepevirus	HEV3	Could not assign
MT161641.1	Hepeviridae Paslahepevirus	HEV3	Could not assign
MT161644.1	Hepeviridae Paslahepevirus	HEV3	Could not assign
MK889013.1	Hepeviridae Paslahepevirus	HEV3	HEV3_uc3
MK889014.1	Hepeviridae Paslahepevirus	HEV3	HEV3_uc3
MK889018.1	Hepeviridae Paslahepevirus	HEV3	HEV3f2
KF896820.1	Hepeviridae Paslahepevirus	HEV3	HEV3l
KJ174076.1	Hepeviridae Paslahepevirus	HEV3	HEV3e
KF896821.1	Hepeviridae Paslahepevirus	HEV3	HEV3l
KF896826.1	Hepeviridae Paslahepevirus	HEV3	HEV3l
KX470599.1	Hepeviridae Paslahepevirus	HEV3	HEV3c
KX470600.1	Hepeviridae Paslahepevirus	HEV3	HEV3c
KX470597.1	Hepeviridae Paslahepevirus	HEV3	HEV3c
KX470598.1	Hepeviridae Paslahepevirus	HEV3	HEV3c
KJ535116.1	Hepeviridae Paslahepevirus	HEV3	HEV3f2
GU556929.1	Hepeviridae Paslahepevirus	HEV3	HEV3c
KF891380.1	Hepeviridae Paslahepevirus	HEV3	HEV3f1
KP698920.1	Hepeviridae Paslahepevirus	HEV3	HEV3f2
GU117636.1	Hepeviridae Paslahepevirus	HEV3	Could not assign
KU508285.1	Hepeviridae Paslahepevirus	HEV3	HEV3c
MT840365.1	Hepeviridae Paslahepevirus	HEV3	HEV3f2
MT840361.1	Hepeviridae Paslahepevirus	HEV3	HEV3c
MT840364.1	Hepeviridae Paslahepevirus	HEV3	HEV3c
MT840362.1	Hepeviridae Paslahepevirus	HEV3	HEV3c
PV068043.1	Hepeviridae Paslahepevirus	HEV3	HEV3c
PV068009.1	Hepeviridae Paslahepevirus	HEV3	HEV3c
PV068010.1	Hepeviridae Paslahepevirus	HEV3	HEV3c
PV068011.1	Hepeviridae Paslahepevirus	HEV3	HEV3c
PV068012.1	Hepeviridae Paslahepevirus	HEV3	HEV3c
PV068013.1	Hepeviridae Paslahepevirus	HEV3	HEV3c
PV068014.1	Hepeviridae Paslahepevirus	HEV3	HEV3c
PV068015.1	Hepeviridae Paslahepevirus	HEV3	HEV3c
PV068016.1	Hepeviridae Paslahepevirus	HEV3	HEV3c
PV068017.1	Hepeviridae Paslahepevirus	HEV3	HEV3c
PV068018.1	Hepeviridae Paslahepevirus	HEV3	HEV3c
PV068019.1	Hepeviridae Paslahepevirus	HEV3	HEV3c
PV068020.1	Hepeviridae Paslahepevirus	HEV3	HEV3c
PV068021.1	Hepeviridae Paslahepevirus	HEV3	HEV3c
PV068022.1	Hepeviridae Paslahepevirus	HEV3	HEV3c
PV068023.1	Hepeviridae Paslahepevirus	HEV3	HEV3c
PV068024.1	Hepeviridae Paslahepevirus	HEV3	HEV3c
PV068025.1	Hepeviridae Paslahepevirus	HEV3	HEV3c
PV068026.1	Hepeviridae Paslahepevirus	HEV3	HEV3c
PV068027.1	Hepeviridae Paslahepevirus	HEV3	HEV3c
PV068028.1	Hepeviridae Paslahepevirus	HEV3	HEV3c
PV068029.1	Hepeviridae Paslahepevirus	HEV3	HEV3c
PV068030.1	Hepeviridae Paslahepevirus	HEV3	HEV3c
PV068031.1	Hepeviridae Paslahepevirus	HEV3	HEV3c
PV068032.1	Hepeviridae Paslahepevirus	HEV3	HEV3c
PV068033.1	Hepeviridae Paslahepevirus	HEV3	HEV3c
PV068034.1	Hepeviridae Paslahepevirus	HEV3	HEV3c
PV068035.1	Hepeviridae Paslahepevirus	HEV3	HEV3c
PV068036.1	Hepeviridae Paslahepevirus	HEV3	HEV3c
PV068037.1	Hepeviridae Paslahepevirus	HEV3	HEV3c
PV068038.1	Hepeviridae Paslahepevirus	HEV3	HEV3c
PV068039.1	Hepeviridae Paslahepevirus	HEV3	HEV3c
PV068040.1	Hepeviridae Paslahepevirus	HEV3	HEV3c
PV068041.1	Hepeviridae Paslahepevirus	HEV3	HEV3c
PV068042.1	Hepeviridae Paslahepevirus	HEV3	HEV3c
PV068044.1	Unassigned
PV068045.1	Hepeviridae Paslahepevirus	HEV3	HEV3_uc3
MT840360.1	Hepeviridae Paslahepevirus	HEV3	HEV3c
PX068193.1	Hepeviridae Paslahepevirus	HEV3	Could not assign
PQ778477.1	Hepeviridae Paslahepevirus	HEV3	HEV3f2
PQ778478.1	Hepeviridae Paslahepevirus	HEV3	HEV3f2
PQ778479.1	Hepeviridae Paslahepevirus	HEV3	HEV3f2
PQ778480.1	Hepeviridae Paslahepevirus	HEV3	HEV3f1
PQ778481.1	Hepeviridae Paslahepevirus	HEV3	HEV3f2
PQ778482.1	Hepeviridae Paslahepevirus	HEV3	HEV3f2
PQ778483.1	Hepeviridae Paslahepevirus	HEV3	HEV3f2
PQ778484.1	Hepeviridae Paslahepevirus	HEV3	HEV3f2
PQ778485.1	Hepeviridae Paslahepevirus	HEV3	HEV3f2
PQ778486.1	Hepeviridae Paslahepevirus	HEV3	HEV3f2
PQ778487.1	Hepeviridae Paslahepevirus	HEV3	HEV3f2
PQ778488.1	Hepeviridae Paslahepevirus	HEV3	HEV3f2
PQ778489.1	Unassigned
PQ778490.1	Hepeviridae Paslahepevirus	HEV3	HEV3f1
PQ778491.1	Hepeviridae Paslahepevirus	HEV3	HEV3f2
PQ778492.1	Hepeviridae Paslahepevirus	HEV3	HEV3f1
PQ778493.1	Hepeviridae Paslahepevirus	HEV3	HEV3a
PQ728080.1	Hepeviridae Paslahepevirus	HEV3	HEV3e
PQ728081.1	Hepeviridae Paslahepevirus	HEV3	HEV3e
PQ728082.1	Hepeviridae Paslahepevirus	HEV3	HEV3e
PQ728083.1	Hepeviridae Paslahepevirus	HEV3	HEV3e
MT840366.1	Hepeviridae Paslahepevirus	HEV3	HEV3c
KY766999.1	Hepeviridae Paslahepevirus	HEV3	HEV3l
MG674164.1	Hepeviridae Paslahepevirus	HEV3	HEV3l
OK665855.1	Hepeviridae Paslahepevirus	HEV3	HEV3c
OR734985.1	Hepeviridae Paslahepevirus	HEV4	HEV4d
MT840367.1	Hepeviridae Paslahepevirus	HEV3	HEV3e
KP698919.1	Hepeviridae Paslahepevirus	HEV3	HEV3e
OK340739.1	Hepeviridae Paslahepevirus	HEV3	HEV3a
OK340741.1	Hepeviridae Paslahepevirus	HEV3	HEV3_uc3
MF959764.1	Hepeviridae Paslahepevirus	HEV3	HEV3_uc3
OK340742.1	Hepeviridae Paslahepevirus	HEV3	HEV3c
OK340737.1	Hepeviridae Paslahepevirus	HEV3	HEV3_uc6
MK390970.1	Hepeviridae Paslahepevirus	HEV3	HEV3_uc6
MK390971.1	Hepeviridae Paslahepevirus	HEV3	HEV3_uc6
OQ286030.1	Hepeviridae Paslahepevirus	HEV3	HEV3m
MT840359.1	Hepeviridae Paslahepevirus	HEV3	HEV3c
MZ463196.1	Hepeviridae Paslahepevirus	HEV3	HEV3c
OK340738.1	Hepeviridae Paslahepevirus	HEV3	HEV3f1
OK340740.1	Hepeviridae Paslahepevirus	HEV3	HEV3f2
MF959765.1	Hepeviridae Paslahepevirus	HEV3	HEV3_uc4
OL658617.1	Hepeviridae Paslahepevirus	HEV3	HEV3e
OK429318.1	Hepeviridae Paslahepevirus	HEV3	HEV3f2
OK429319.1	Hepeviridae Paslahepevirus	HEV3	HEV3f2
LR777865.1	Hepeviridae Paslahepevirus	HEV3	HEV3_uc3
MT840363.1	Hepeviridae Paslahepevirus	HEV3	HEV3e
LR777863.1	Hepeviridae Paslahepevirus	HEV3	HEV3_uc3
LR777864.1	Hepeviridae Paslahepevirus	HEV3	HEV3_uc3
LR777866.1	Hepeviridae Paslahepevirus	HEV3	HEV3_uc3

## Sheet: Spain
name	BLAST result	phylo-major result	phylo-minor result
PQ516162.1	Hepeviridae Paslahepevirus	HEV3	HEV3f2
DQ093565.1	Hepeviridae Paslahepevirus	HEV3	HEV3f1
FJ464744.1	Hepeviridae Paslahepevirus	HEV3	HEV3f1
FJ464745.1	Hepeviridae Paslahepevirus	HEV1	Could not assign
FJ464746.1	Hepeviridae Paslahepevirus	HEV3	HEV3f1
FJ464747.1	Hepeviridae Paslahepevirus	HEV1	Could not assign
FJ464748.1	Hepeviridae Paslahepevirus	HEV3	HEV3f1
FJ464749.1	Hepeviridae Paslahepevirus	HEV3	HEV3f1
FJ464750.1	Hepeviridae Paslahepevirus	HEV1	Could not assign
FJ464751.1	Hepeviridae Paslahepevirus	HEV1	HEV1a
FJ464752.1	Hepeviridae Paslahepevirus	HEV3	HEV3f1
EF523408.1	Hepeviridae Paslahepevirus	HEV3	Could not assign
EF523409.1	Hepeviridae Paslahepevirus	HEV3	Could not assign
EF523410.1	Hepeviridae Paslahepevirus	HEV3	Could not assign
EF523411.1	Hepeviridae Paslahepevirus	HEV3	Could not assign
EF523412.1	Hepeviridae Paslahepevirus	HEV3	Could not assign
EF523414.1	Hepeviridae Paslahepevirus	HEV3	Could not assign
EF523415.1	Hepeviridae Paslahepevirus	HEV3	HEV3f1
EF523416.1	Hepeviridae Paslahepevirus	HEV3	HEV3f1
EF523417.1	Hepeviridae Paslahepevirus	HEV3	HEV3f1
EF523418.1	Hepeviridae Paslahepevirus	HEV3	HEV3f1
EF523419.1	Hepeviridae Paslahepevirus	HEV3	HEV3f1
EF523420.1	Hepeviridae Paslahepevirus	HEV3	HEV3f1
EF523421.1	Hepeviridae Paslahepevirus	HEV3	HEV3f1
DQ141129.1	Hepeviridae Paslahepevirus	HEV3	HEV3f1
OR248569.1	Hepeviridae Paslahepevirus	HEV3	HEV3f1
DQ093564.1	Hepeviridae Paslahepevirus	HEV3	HEV3f1
OL741653.1	Hepeviridae Paslahepevirus	HEV3	HEV3f1
OR922731.1	Hepeviridae Paslahepevirus	HEV3	HEV3m
OP793786.1	Hepeviridae Paslahepevirus	HEV3	HEV3f1
PV067172.1	Hepeviridae Paslahepevirus	HEV3	Could not assign
PQ516127.1	Hepeviridae Paslahepevirus	HEV3	HEV3f1
MT899319.1	Hepeviridae Paslahepevirus	HEV3	Could not assign
MK333345.1	Hepeviridae Paslahepevirus	HEV3	Could not assign
KC145146.1	Hepeviridae Paslahepevirus	HEV3	HEV3f1
MK333339.1	Hepeviridae Paslahepevirus	HEV3	HEV3m
MK333340.1	Hepeviridae Paslahepevirus	HEV3	HEV3f3
MK333341.1	Hepeviridae Paslahepevirus	HEV3	HEV3m
MK333342.1	Hepeviridae Paslahepevirus	HEV3	Could not assign
MK333343.1	Hepeviridae Paslahepevirus	HEV3	HEV3m
MK333344.1	Hepeviridae Paslahepevirus	HEV3	HEV3m
MK333346.1	Hepeviridae Paslahepevirus	HEV3	HEV3m
MK333347.1	Hepeviridae Paslahepevirus	HEV3	Could not assign
HM641275.1	Hepeviridae Paslahepevirus	HEV3	HEV3f1
HM641297.1	Hepeviridae Paslahepevirus	HEV3	Could not assign
FJ528599.1	Hepeviridae Paslahepevirus	HEV3	HEV3f1
OM069716.1	Hepeviridae Paslahepevirus	HEV3	Could not assign
OM236461.1	Hepeviridae Paslahepevirus	HEV3	HEV3m
OL741648.1	Hepeviridae Paslahepevirus	HEV3	HEV3f1
OL741655.1	Hepeviridae Paslahepevirus	HEV3	HEV3f1
MT899273.1	Hepeviridae Paslahepevirus	HEV3	Could not assign
MT899274.1	Hepeviridae Paslahepevirus	HEV3	Could not assign
MT899275.1	Hepeviridae Paslahepevirus	HEV3	Could not assign
MT899276.1	Hepeviridae Paslahepevirus	HEV3	Could not assign
MT899277.1	Hepeviridae Paslahepevirus	HEV3	Could not assign
MT899278.1	Hepeviridae Paslahepevirus	HEV3	Could not assign
MT899279.1	Hepeviridae Paslahepevirus	HEV3	Could not assign
MT899280.1	Hepeviridae Paslahepevirus	HEV3	Could not assign
MT899397.1	Hepeviridae Paslahepevirus	HEV3	Could not assign
MT899398.1	Hepeviridae Paslahepevirus	HEV3	Could not assign
MT899399.1	Hepeviridae Paslahepevirus	HEV3	Could not assign
MT899400.1	Hepeviridae Paslahepevirus	HEV3	Could not assign
MT899401.1	Hepeviridae Paslahepevirus	HEV3	Could not assign
MT899402.1	Hepeviridae Paslahepevirus	HEV3	Could not assign
MT899403.1	Hepeviridae Paslahepevirus	HEV3	Could not assign
MT899404.1	Hepeviridae Paslahepevirus	HEV3	Could not assign
MT899405.1	Hepeviridae Paslahepevirus	HEV3	Could not assign
MT899406.1	Hepeviridae Paslahepevirus	HEV3	Could not assign
MT899407.1	Hepeviridae Paslahepevirus	HEV3	Could not assign
MT899408.1	Hepeviridae Paslahepevirus	HEV3	Could not assign
MT899409.1	Hepeviridae Paslahepevirus	HEV3	Could not assign
OP121171.1	Hepeviridae Paslahepevirus	Could not assign
OP121172.1	Hepeviridae Paslahepevirus	HEV3	Could not assign
OP177942.1	Hepeviridae Paslahepevirus	HEV3	HEV3f1
ON921072.1	Hepeviridae Paslahepevirus	HEV3	Could not assign
ON921073.1	Hepeviridae Paslahepevirus	HEV3	Could not assign
ON921077.1	Hepeviridae Paslahepevirus	HEV3	HEV3e
ON720843.1	Hepeviridae Paslahepevirus	HEV3	HEV3f1
ON720845.1	Hepeviridae Paslahepevirus	HEV3	HEV3f3
OM525661.1	Hepeviridae Paslahepevirus	HEV3	HEV3f1
OM525662.1	Hepeviridae Paslahepevirus	HEV3	HEV3f1
OM236462.1	Hepeviridae Paslahepevirus	HEV3	HEV3f1
OM236464.1	Hepeviridae Paslahepevirus	HEV3	HEV3f1
OL741652.1	Hepeviridae Paslahepevirus	HEV3	Could not assign
OL741654.1	Hepeviridae Paslahepevirus	HEV3	HEV3f1
LN887195.1	Hepeviridae Paslahepevirus	HEV3	Could not assign
LN887196.1	Hepeviridae Paslahepevirus	HEV3	Could not assign
LN887199.1	Hepeviridae Paslahepevirus	HEV3	Could not assign
LN887200.1	Hepeviridae Paslahepevirus	HEV3	Could not assign
OP793789.1	Hepeviridae Paslahepevirus	HEV3	HEV3f1
ON921075.1	Hepeviridae Paslahepevirus	HEV3	HEV3f1
OM525663.1	Hepeviridae Paslahepevirus	HEV3	HEV3f1
OL741644.1	Hepeviridae Paslahepevirus	HEV3	HEV3f1
ON720847.1	Hepeviridae Paslahepevirus	HEV3	HEV3f1
MT899287.1	Hepeviridae Paslahepevirus	HEV3	Could not assign
MT899296.1	Hepeviridae Paslahepevirus	HEV3	Could not assign
MT899297.1	Hepeviridae Paslahepevirus	HEV3	Could not assign
MT899298.1	Hepeviridae Paslahepevirus	HEV3	Could not assign
MT899303.1	Hepeviridae Paslahepevirus	HEV3	Could not assign
MT899312.1	Hepeviridae Paslahepevirus	HEV3	Could not assign
MT899323.1	Hepeviridae Paslahepevirus	HEV3	Could not assign
MT899330.1	Hepeviridae Paslahepevirus	HEV3	Could not assign
MT899334.1	Hepeviridae Paslahepevirus	HEV3	Could not assign
MT899345.1	Hepeviridae Paslahepevirus	HEV3	Could not assign
MT899379.1	Hepeviridae Paslahepevirus	HEV3	Could not assign
MT899380.1	Hepeviridae Paslahepevirus	HEV3	Could not assign
MT899381.1	Hepeviridae Paslahepevirus	HEV3	Could not assign
MT899382.1	Hepeviridae Paslahepevirus	HEV3	Could not assign
MT899383.1	Hepeviridae Paslahepevirus	HEV3	Could not assign
MT899384.1	Hepeviridae Paslahepevirus	HEV3	Could not assign
MT899385.1	Hepeviridae Paslahepevirus	HEV3	Could not assign
MT899386.1	Hepeviridae Paslahepevirus	HEV3	Could not assign
MT899387.1	Hepeviridae Paslahepevirus	HEV3	Could not assign
MT899388.1	Hepeviridae Paslahepevirus	HEV3	Could not assign
MT899389.1	Hepeviridae Paslahepevirus	HEV3	Could not assign
MT899390.1	Hepeviridae Paslahepevirus	HEV3	Could not assign
MT899391.1	Hepeviridae Paslahepevirus	HEV3	Could not assign
MT899392.1	Hepeviridae Paslahepevirus	HEV3	Could not assign
MT899393.1	Hepeviridae Paslahepevirus	HEV3	Could not assign
MT899394.1	Hepeviridae Paslahepevirus	HEV3	Could not assign
MT899395.1	Hepeviridae Paslahepevirus	HEV3	Could not assign
MT899396.1	Hepeviridae Paslahepevirus	HEV3	Could not assign
MT899410.1	Hepeviridae Paslahepevirus	HEV3	Could not assign
LN887197.1	Hepeviridae Paslahepevirus	HEV3	Could not assign
OM236465.1	Hepeviridae Paslahepevirus	HEV3	HEV3f1
OP121174.1	Hepeviridae Paslahepevirus	HEV3	HEV3f1
OP177944.1	Hepeviridae Paslahepevirus	HEV3	HEV3f3
LN887198.1	Hepeviridae Paslahepevirus	HEV3	Could not assign
MK333348.1	Hepeviridae Paslahepevirus	HEV3	HEV3m
MK333349.1	Hepeviridae Paslahepevirus	HEV3	HEV3m
MK333350.1	Hepeviridae Paslahepevirus	HEV3	HEV3m
MG674578.1	Hepeviridae Paslahepevirus	HEV3	HEV3f1
MG674579.1	Hepeviridae Paslahepevirus	HEV3	HEV3f1
MG674580.1	Hepeviridae Paslahepevirus	HEV3	HEV3f1
KC145145.1	Hepeviridae Paslahepevirus	HEV3	HEV3f1
KC145132.1	Hepeviridae Paslahepevirus	HEV3	HEV3f1
KC145138.1	Hepeviridae Paslahepevirus	HEV3	HEV3f1
KC145139.1	Hepeviridae Paslahepevirus	HEV3	HEV3f1
KC145142.1	Hepeviridae Paslahepevirus	HEV3	HEV3f1
KC145136.1	Hepeviridae Paslahepevirus	HEV3	HEV3f1
KC145135.1	Hepeviridae Paslahepevirus	HEV3	HEV3f3
KC145137.1	Hepeviridae Paslahepevirus	HEV3	HEV3f1
KC145140.1	Hepeviridae Paslahepevirus	HEV3	HEV3f1
KC145141.1	Hepeviridae Paslahepevirus	HEV3	HEV3f1
KC145131.1	Hepeviridae Paslahepevirus	HEV3	HEV3f1
KC145133.1	Hepeviridae Paslahepevirus	HEV3	HEV3f1
KC145134.1	Hepeviridae Paslahepevirus	HEV3	HEV3f1
KC145144.1	Hepeviridae Paslahepevirus	HEV3	HEV3f1
MT262882.1	Hepeviridae Paslahepevirus	HEV3	HEV3f1
KC145143.1	Hepeviridae Paslahepevirus	HEV3	HEV3f1
KC145147.1	Hepeviridae Paslahepevirus	HEV3	HEV3f1
MT822890.1	Hepeviridae Paslahepevirus	HEV3	HEV3f1
PQ516154.1	Hepeviridae Paslahepevirus	HEV3	HEV3e
OL741645.1	Hepeviridae Paslahepevirus	HEV3	HEV3f1
OR608378.1	Hepeviridae Paslahepevirus	HEV3	HEV3f1
MT776551.1	Hepeviridae Paslahepevirus	HEV3	HEV3f1
MT776553.1	Hepeviridae Paslahepevirus	HEV3	HEV3f1
OR608379.1	Hepeviridae Paslahepevirus	HEV3	HEV3f1
PQ516135.1	Hepeviridae Paslahepevirus	HEV3	HEV3f1
PQ869631.1	Hepeviridae Paslahepevirus	HEV3	HEV3f1
OP177946.1	Hepeviridae Paslahepevirus	HEV3	HEV3f1
MN628557.1	Hepeviridae Paslahepevirus	HEV3	HEV3f1
PQ516128.1	Hepeviridae Paslahepevirus	HEV3	Could not assign
PQ516129.1	Hepeviridae Paslahepevirus	HEV3	HEV3f1
PQ516130.1	Hepeviridae Paslahepevirus	HEV3	HEV3f1
PQ516131.1	Hepeviridae Paslahepevirus	HEV3	HEV3f1
PQ516132.1	Hepeviridae Paslahepevirus	HEV3	Could not assign
PQ516133.1	Hepeviridae Paslahepevirus	HEV3	Could not assign
PQ516134.1	Hepeviridae Paslahepevirus	HEV3	HEV3f1
PQ516136.1	Hepeviridae Paslahepevirus	HEV3	HEV3f1
PQ516137.1	Hepeviridae Paslahepevirus	HEV3	HEV3c
PQ516138.1	Hepeviridae Paslahepevirus	HEV3	HEV3f1
PQ516139.1	Hepeviridae Paslahepevirus	HEV3	HEV3f1
PQ516140.1	Hepeviridae Paslahepevirus	HEV3	HEV3f1
PQ516141.1	Hepeviridae Paslahepevirus	HEV3	HEV3f1
PQ516142.1	Hepeviridae Paslahepevirus	HEV3	HEV3f2
PQ516143.1	Hepeviridae Paslahepevirus	HEV3	HEV3c
PQ516144.1	Hepeviridae Paslahepevirus	HEV3	HEV3f2
PQ516145.1	Hepeviridae Paslahepevirus	HEV3	HEV3f1
PQ516146.1	Hepeviridae Paslahepevirus	HEV3	HEV3f1
PQ516147.1	Hepeviridae Paslahepevirus	HEV3	HEV3f1
PQ516148.1	Hepeviridae Paslahepevirus	HEV3	HEV3f1
PQ516149.1	Hepeviridae Paslahepevirus	HEV3	HEV3c
PQ516150.1	Hepeviridae Paslahepevirus	HEV3	HEV3c
PQ516151.1	Hepeviridae Paslahepevirus	HEV3	HEV3c
PQ516152.1	Hepeviridae Paslahepevirus	HEV3	HEV3f1
PQ516153.1	Hepeviridae Paslahepevirus	HEV3	HEV3f3
PQ516155.1	Hepeviridae Paslahepevirus	HEV3	HEV3c
PQ516156.1	Hepeviridae Paslahepevirus	HEV3	HEV3f2
PQ516157.1	Hepeviridae Paslahepevirus	HEV3	HEV3c
PQ516158.1	Hepeviridae Paslahepevirus	HEV3	HEV3c
PQ516159.1	Hepeviridae Paslahepevirus	HEV3	HEV3f2
PQ516160.1	Hepeviridae Paslahepevirus	HEV3	HEV3f1
PQ516161.1	Hepeviridae Paslahepevirus	HEV3	HEV3f1
PQ516163.1	Hepeviridae Paslahepevirus	HEV3	HEV3c
PQ516164.1	Hepeviridae Paslahepevirus	HEV3	HEV3f2
PQ516165.1	Hepeviridae Paslahepevirus	HEV3	HEV3f2
PQ516166.1	Hepeviridae Paslahepevirus	HEV3	HEV3c
PQ516167.1	Hepeviridae Paslahepevirus	HEV3	HEV3f1
PQ516168.1	Hepeviridae Paslahepevirus	HEV3	HEV3f1
PQ516169.1	Hepeviridae Paslahepevirus	HEV3	HEV3f1
PQ516170.1	Hepeviridae Paslahepevirus	HEV3	HEV3f1
PQ516171.1	Hepeviridae Paslahepevirus	HEV3	HEV3c
PQ442154.1	Hepeviridae Paslahepevirus	HEV3	HEV3f1
PQ442155.1	Hepeviridae Paslahepevirus	HEV3	HEV3f1
PQ442156.1	Hepeviridae Paslahepevirus	HEV3	HEV3f1
PQ442157.1	Hepeviridae Paslahepevirus	HEV3	HEV3f1
PQ442158.1	Hepeviridae Paslahepevirus	HEV3	HEV3f3
PQ442159.1	Hepeviridae Paslahepevirus	HEV3	HEV3f1
PQ442160.1	Hepeviridae Paslahepevirus	HEV3	HEV3f1
PQ442161.1	Hepeviridae Paslahepevirus	HEV3	HEV3f1
PQ442162.1	Hepeviridae Paslahepevirus	HEV3	HEV3f3
PQ442163.1	Hepeviridae Paslahepevirus	HEV3	HEV3f1
PQ442164.1	Hepeviridae Paslahepevirus	HEV3	HEV3f1
PQ442165.1	Hepeviridae Paslahepevirus	HEV3	HEV3c
PQ442166.1	Hepeviridae Paslahepevirus	HEV3	HEV3f3
PQ442167.1	Hepeviridae Paslahepevirus	HEV3	HEV3f1
PQ442168.1	Hepeviridae Paslahepevirus	HEV3	HEV3f1
PQ442169.1	Hepeviridae Paslahepevirus	HEV3	HEV3f3
PQ442170.1	Hepeviridae Paslahepevirus	HEV3	HEV3f1
PQ442171.1	Hepeviridae Paslahepevirus	HEV3	HEV3f1
PQ442172.1	Hepeviridae Paslahepevirus	HEV3	Could not assign
PQ442173.1	Hepeviridae Paslahepevirus	HEV3	HEV3f1
PQ442174.1	Hepeviridae Paslahepevirus	HEV3	HEV3f1
PQ442175.1	Hepeviridae Paslahepevirus	HEV3	HEV3f1
PQ442176.1	Hepeviridae Paslahepevirus	HEV3	HEV3f1
PQ442177.1	Hepeviridae Paslahepevirus	HEV3	HEV3m
PQ442178.1	Hepeviridae Paslahepevirus	HEV3	HEV3f1
PQ442179.1	Hepeviridae Paslahepevirus	HEV3	HEV3f1
PQ442180.1	Hepeviridae Paslahepevirus	HEV3	HEV3f1
PQ442181.1	Hepeviridae Paslahepevirus	HEV3	HEV3c
PQ442182.1	Hepeviridae Paslahepevirus	HEV3	HEV3f1
PQ442183.1	Hepeviridae Paslahepevirus	HEV3	HEV3f1
PQ442184.1	Hepeviridae Paslahepevirus	HEV3	HEV3c
PQ442185.1	Hepeviridae Paslahepevirus	HEV3	HEV3f1
MZ272478.1	Hepeviridae Paslahepevirus	HEV3	HEV3f1
MZ272479.1	Hepeviridae Paslahepevirus	HEV3	HEV3f1
MZ272480.1	Hepeviridae Paslahepevirus	HEV3	HEV3f3
MZ272481.1	Hepeviridae Paslahepevirus	HEV3	HEV3m
MZ272482.1	Hepeviridae Paslahepevirus	HEV3	HEV3f3
MZ272483.1	Hepeviridae Paslahepevirus	HEV3	HEV3f3
MZ272484.1	Hepeviridae Paslahepevirus	HEV3	HEV3f1
MZ272485.1	Hepeviridae Paslahepevirus	HEV3	HEV3f1
MZ272486.1	Hepeviridae Paslahepevirus	HEV3	HEV3m
MZ272487.1	Hepeviridae Paslahepevirus	HEV3	HEV3f1
MZ272488.1	Hepeviridae Paslahepevirus	HEV3	HEV3f1
MZ272489.1	Hepeviridae Paslahepevirus	HEV3	HEV3f1
MZ272490.1	Hepeviridae Paslahepevirus	HEV3	HEV3f1
MZ272491.1	Hepeviridae Paslahepevirus	HEV3	HEV3f1
MZ272492.1	Hepeviridae Paslahepevirus	HEV3	HEV3f1
MZ272493.1	Hepeviridae Paslahepevirus	HEV3	HEV3f1
MZ272494.1	Hepeviridae Paslahepevirus	HEV3	HEV3f1
MZ272495.1	Hepeviridae Paslahepevirus	HEV3	HEV3f1
MZ272496.1	Hepeviridae Paslahepevirus	HEV3	HEV3f1
MZ272497.1	Hepeviridae Paslahepevirus	HEV3	HEV3f1
MZ272498.1	Hepeviridae Paslahepevirus	HEV3	HEV3f1
MZ272499.1	Hepeviridae Paslahepevirus	HEV3	HEV3f1
MZ272500.1	Hepeviridae Paslahepevirus	HEV3	HEV3f1
MZ272501.1	Hepeviridae Paslahepevirus	HEV3	HEV3c
MZ272502.1	Hepeviridae Paslahepevirus	HEV3	HEV3f1
MZ272503.1	Hepeviridae Paslahepevirus	HEV3	HEV3f1
MZ272504.1	Hepeviridae Paslahepevirus	HEV3	HEV3f1
MZ272505.1	Hepeviridae Paslahepevirus	HEV3	HEV3f1
MZ272506.1	Hepeviridae Paslahepevirus	HEV3	HEV3m
MZ272507.1	Hepeviridae Paslahepevirus	HEV3	HEV3f1
MZ272508.1	Hepeviridae Paslahepevirus	HEV3	HEV3f1
MZ272509.1	Hepeviridae Paslahepevirus	HEV3	HEV3c
MZ272510.1	Hepeviridae Paslahepevirus	HEV3	HEV3f1
MZ272511.1	Hepeviridae Paslahepevirus	HEV3	HEV3f1
MZ272512.1	Hepeviridae Paslahepevirus	HEV3	HEV3f1
MZ272513.1	Hepeviridae Paslahepevirus	HEV3	HEV3f1
MZ272514.1	Hepeviridae Paslahepevirus	HEV3	HEV3f3
MZ272515.1	Hepeviridae Paslahepevirus	HEV3	HEV3f1
MZ272516.1	Hepeviridae Paslahepevirus	HEV3	HEV3f1
MZ272517.1	Hepeviridae Paslahepevirus	HEV3	HEV3f1
MZ272518.1	Hepeviridae Paslahepevirus	HEV3	HEV3f1
MZ272519.1	Hepeviridae Paslahepevirus	HEV3	HEV3m
MZ272520.1	Hepeviridae Paslahepevirus	HEV3	HEV3f3
MZ272521.1	Hepeviridae Paslahepevirus	HEV3	HEV3f1
MZ272522.1	Hepeviridae Paslahepevirus	HEV3	HEV3f1
MZ272523.1	Hepeviridae Paslahepevirus	HEV3	HEV3f1
MZ272524.1	Hepeviridae Paslahepevirus	HEV3	HEV3f3
MZ272525.1	Hepeviridae Paslahepevirus	HEV3	HEV3f1
MZ272526.1	Hepeviridae Paslahepevirus	HEV3	HEV3f3
MZ272527.1	Hepeviridae Paslahepevirus	HEV3	HEV3f3
MZ272528.1	Hepeviridae Paslahepevirus	HEV3	HEV3f1
MZ272529.1	Hepeviridae Paslahepevirus	HEV3	HEV3f1
MZ272530.1	Hepeviridae Paslahepevirus	HEV3	HEV3m
MZ272531.1	Hepeviridae Paslahepevirus	HEV3	HEV3f3
MZ272532.1	Hepeviridae Paslahepevirus	HEV3	HEV3f1
MZ272533.1	Hepeviridae Paslahepevirus	HEV1	HEV1g
MZ272534.1	Hepeviridae Paslahepevirus	HEV3	HEV3f3
MZ272535.1	Hepeviridae Paslahepevirus	HEV3	HEV3f3
MZ272536.1	Hepeviridae Paslahepevirus	HEV3	HEV3f1
MZ272537.1	Hepeviridae Paslahepevirus	HEV3	HEV3f1
MZ272538.1	Hepeviridae Paslahepevirus	HEV3	HEV3f1
MZ272539.1	Hepeviridae Paslahepevirus	HEV3	HEV3f3
MZ272540.1	Hepeviridae Paslahepevirus	HEV3	HEV3f3
MZ272541.1	Hepeviridae Paslahepevirus	HEV3	HEV3f1
MZ272542.1	Hepeviridae Paslahepevirus	HEV3	HEV3f3
MZ272543.1	Hepeviridae Paslahepevirus	HEV3	HEV3f1
MZ272544.1	Hepeviridae Paslahepevirus	HEV3	HEV3f1
MZ272545.1	Hepeviridae Paslahepevirus	HEV3	HEV3f3
MZ272546.1	Hepeviridae Paslahepevirus	HEV3	HEV3f1
MZ272547.1	Hepeviridae Paslahepevirus	HEV3	HEV3f1
MZ272548.1	Hepeviridae Paslahepevirus	HEV3	HEV3f1
MZ272549.1	Hepeviridae Paslahepevirus	HEV3	HEV3m
MZ272550.1	Hepeviridae Paslahepevirus	HEV3	HEV3f1
MZ272551.1	Hepeviridae Paslahepevirus	HEV3	HEV3f1
MZ272552.1	Hepeviridae Paslahepevirus	HEV3	HEV3f1
MZ272553.1	Hepeviridae Paslahepevirus	HEV3	HEV3f1
MZ272554.1	Hepeviridae Paslahepevirus	HEV3	HEV3f1
MZ272555.1	Hepeviridae Paslahepevirus	HEV3	HEV3f1
MZ272556.1	Hepeviridae Paslahepevirus	HEV3	HEV3m
MZ272557.1	Hepeviridae Paslahepevirus	HEV3	HEV3f1
MZ272558.1	Hepeviridae Paslahepevirus	HEV3	HEV3f1
MZ272559.1	Hepeviridae Paslahepevirus	HEV3	HEV3c
MZ272560.1	Hepeviridae Paslahepevirus	HEV3	HEV3f3
MZ272561.1	Hepeviridae Paslahepevirus	HEV3	HEV3c
MZ272562.1	Hepeviridae Paslahepevirus	HEV3	HEV3f1
MZ272563.1	Hepeviridae Paslahepevirus	HEV3	HEV3f1
MZ272564.1	Hepeviridae Paslahepevirus	HEV3	HEV3f3
MZ272565.1	Hepeviridae Paslahepevirus	HEV3	HEV3f1
MZ272566.1	Hepeviridae Paslahepevirus	HEV3	HEV3f1
MZ272567.1	Hepeviridae Paslahepevirus	HEV3	HEV3f1
MZ272568.1	Hepeviridae Paslahepevirus	HEV3	HEV3f1
MZ272569.1	Hepeviridae Paslahepevirus	HEV3	HEV3f1
MZ272570.1	Hepeviridae Paslahepevirus	HEV3	HEV3f3
MZ272571.1	Hepeviridae Paslahepevirus	HEV3	HEV3f1
MZ272572.1	Hepeviridae Paslahepevirus	HEV3	HEV3f1
MZ272573.1	Hepeviridae Paslahepevirus	HEV3	HEV3f3
MZ272574.1	Hepeviridae Paslahepevirus	HEV3	HEV3f1
MZ272575.1	Hepeviridae Paslahepevirus	HEV3	HEV3f1
MZ272576.1	Hepeviridae Paslahepevirus	HEV3	HEV3m
MZ272577.1	Hepeviridae Paslahepevirus	HEV3	HEV3f1
MZ272578.1	Hepeviridae Paslahepevirus	HEV3	HEV3f1
MZ272579.1	Hepeviridae Paslahepevirus	HEV3	HEV3f1
MZ272580.1	Hepeviridae Paslahepevirus	HEV3	HEV3m
MZ272581.1	Hepeviridae Paslahepevirus	HEV3	HEV3f1
MZ272582.1	Hepeviridae Paslahepevirus	HEV3	HEV3f1
MZ272583.1	Hepeviridae Paslahepevirus	HEV3	HEV3f1
MZ272584.1	Hepeviridae Paslahepevirus	HEV3	HEV3f1
MZ272585.1	Hepeviridae Paslahepevirus	HEV3	HEV3f1
MZ272586.1	Hepeviridae Paslahepevirus	HEV3	HEV3f1
MZ272587.1	Hepeviridae Paslahepevirus	HEV3	HEV3f1
MZ272588.1	Hepeviridae Paslahepevirus	HEV3	HEV3f1
MZ272589.1	Hepeviridae Paslahepevirus	HEV3	HEV3f1
MZ272590.1	Hepeviridae Paslahepevirus	HEV3	HEV3f1
MZ272591.1	Hepeviridae Paslahepevirus	HEV3	HEV3f3
MZ272592.1	Hepeviridae Paslahepevirus	HEV3	HEV3f1
MZ272593.1	Hepeviridae Paslahepevirus	Could not assign
MZ272594.1	Hepeviridae Paslahepevirus	HEV3	HEV3f1
MZ272595.1	Hepeviridae Paslahepevirus	HEV3	HEV3f1
MZ272596.1	Hepeviridae Paslahepevirus	HEV3	HEV3f1
MZ272597.1	Hepeviridae Paslahepevirus	HEV3	HEV3f1
MZ272598.1	Hepeviridae Paslahepevirus	HEV3	HEV3f1
MZ272599.1	Hepeviridae Paslahepevirus	HEV3	HEV3f1
MZ272600.1	Hepeviridae Paslahepevirus	HEV3	HEV3f1
MZ272601.1	Hepeviridae Paslahepevirus	HEV3	HEV3f1
MZ272602.1	Hepeviridae Paslahepevirus	HEV3	HEV3f1
MZ272603.1	Hepeviridae Paslahepevirus	HEV3	HEV3f1
MZ272604.1	Hepeviridae Paslahepevirus	HEV3	HEV3f1
MZ272605.1	Hepeviridae Paslahepevirus	HEV3	HEV3f1
MZ272606.1	Hepeviridae Paslahepevirus	HEV3	HEV3f3
MZ272607.1	Hepeviridae Paslahepevirus	HEV3	HEV3f1
MZ272608.1	Hepeviridae Paslahepevirus	HEV3	HEV3f1
MZ272609.1	Hepeviridae Paslahepevirus	HEV3	HEV3f3
MZ272610.1	Hepeviridae Paslahepevirus	HEV3	HEV3f1
MZ272611.1	Hepeviridae Paslahepevirus	HEV3	HEV3f1
MZ272612.1	Hepeviridae Paslahepevirus	HEV3	HEV3f1
MZ272613.1	Hepeviridae Paslahepevirus	HEV3	HEV3f1
MZ272614.1	Hepeviridae Paslahepevirus	HEV3	HEV3f1
MZ272615.1	Hepeviridae Paslahepevirus	HEV3	HEV3f1
MZ272616.1	Hepeviridae Paslahepevirus	HEV3	HEV3f1
MZ272617.1	Hepeviridae Paslahepevirus	HEV3	HEV3f1
MZ272618.1	Hepeviridae Paslahepevirus	HEV3	HEV3f1
MZ272619.1	Hepeviridae Paslahepevirus	HEV3	HEV3f3
MZ272620.1	Hepeviridae Paslahepevirus	HEV3	HEV3f1
MZ272621.1	Hepeviridae Paslahepevirus	HEV3	HEV3c
MZ272622.1	Hepeviridae Paslahepevirus	HEV3	HEV3f1
MZ272623.1	Hepeviridae Paslahepevirus	HEV3	HEV3f1
MZ272624.1	Hepeviridae Paslahepevirus	HEV3	HEV3f1
MZ272625.1	Hepeviridae Paslahepevirus	HEV3	HEV3f1
MZ272626.1	Hepeviridae Paslahepevirus	HEV3	HEV3c
MZ272627.1	Hepeviridae Paslahepevirus	HEV1	HEV1g
MZ272628.1	Hepeviridae Paslahepevirus	HEV3	HEV3m
MZ272629.1	Hepeviridae Paslahepevirus	HEV3	HEV3f1
MZ272630.1	Hepeviridae Paslahepevirus	HEV3	HEV3c
MZ272631.1	Hepeviridae Paslahepevirus	HEV3	HEV3f1
MZ272632.1	Hepeviridae Paslahepevirus	HEV3	HEV3f1
MZ272633.1	Hepeviridae Paslahepevirus	HEV3	HEV3m
MZ272634.1	Hepeviridae Paslahepevirus	HEV3	HEV3f1
MZ272635.1	Hepeviridae Paslahepevirus	HEV3	HEV3f1
MZ272636.1	Hepeviridae Paslahepevirus	HEV3	HEV3f1
MZ272637.1	Hepeviridae Paslahepevirus	HEV3	HEV3f1
MZ272638.1	Hepeviridae Paslahepevirus	HEV3	HEV3f1
MZ272639.1	Hepeviridae Paslahepevirus	HEV3	HEV3f1
MZ272640.1	Hepeviridae Paslahepevirus	HEV3	HEV3f1
MZ272641.1	Hepeviridae Paslahepevirus	HEV3	HEV3f3
MZ272642.1	Hepeviridae Paslahepevirus	Could not assign
MZ272643.1	Hepeviridae Paslahepevirus	HEV3	HEV3f1
MZ272644.1	Hepeviridae Paslahepevirus	HEV3	HEV3f1
MZ272645.1	Hepeviridae Paslahepevirus	HEV3	HEV3f1
MZ272646.1	Hepeviridae Paslahepevirus	HEV3	HEV3f1
MZ272647.1	Hepeviridae Paslahepevirus	HEV3	HEV3f1
MZ272648.1	Hepeviridae Paslahepevirus	HEV3	HEV3f1
MZ272649.1	Hepeviridae Paslahepevirus	HEV3	HEV3f1
MZ272650.1	Hepeviridae Paslahepevirus	HEV3	HEV3f1
MZ272651.1	Hepeviridae Paslahepevirus	HEV3	HEV3f1
MZ272652.1	Hepeviridae Paslahepevirus	HEV3	HEV3f1
MZ272653.1	Hepeviridae Paslahepevirus	HEV3	HEV3f1
MZ272654.1	Hepeviridae Paslahepevirus	HEV3	HEV3f1
MZ272655.1	Hepeviridae Paslahepevirus	HEV3	HEV3f1
MZ272656.1	Hepeviridae Paslahepevirus	HEV3	HEV3f1
MZ272657.1	Hepeviridae Paslahepevirus	HEV3	HEV3f1
MZ272658.1	Hepeviridae Paslahepevirus	HEV3	Could not assign
MZ272659.1	Hepeviridae Paslahepevirus	HEV3	HEV3f1
MZ272660.1	Hepeviridae Paslahepevirus	HEV3	HEV3f1
MZ272661.1	Hepeviridae Paslahepevirus	HEV3	HEV3f1
MZ272662.1	Hepeviridae Paslahepevirus	HEV3	Could not assign
MZ272663.1	Hepeviridae Paslahepevirus	HEV3	HEV3f1
MZ272664.1	Hepeviridae Paslahepevirus	HEV3	HEV3f1
MZ272665.1	Hepeviridae Paslahepevirus	HEV3	HEV3f1
MZ272666.1	Hepeviridae Paslahepevirus	HEV3	HEV3c
MZ272667.1	Hepeviridae Paslahepevirus	HEV3	HEV3f1
MZ272668.1	Hepeviridae Paslahepevirus	HEV3	HEV3f1
MZ272669.1	Hepeviridae Paslahepevirus	HEV3	HEV3f1
MZ272670.1	Hepeviridae Paslahepevirus	HEV3	HEV3f1
MZ272671.1	Hepeviridae Paslahepevirus	HEV3	HEV3f1
MZ272672.1	Hepeviridae Paslahepevirus	HEV3	HEV3f1
MZ272673.1	Hepeviridae Paslahepevirus	HEV3	HEV3c
MZ272674.1	Hepeviridae Paslahepevirus	HEV3	HEV3f1
MZ272675.1	Hepeviridae Paslahepevirus	HEV3	HEV3f1
MZ272676.1	Hepeviridae Paslahepevirus	HEV3	HEV3f1
MZ272677.1	Hepeviridae Paslahepevirus	HEV3	HEV3f2
MZ272678.1	Hepeviridae Paslahepevirus	HEV3	HEV3f1
MZ272679.1	Hepeviridae Paslahepevirus	HEV3	HEV3f1
MZ272680.1	Hepeviridae Paslahepevirus	HEV3	HEV3f1
MZ272681.1	Hepeviridae Paslahepevirus	HEV3	HEV3m
MZ272682.1	Hepeviridae Paslahepevirus	HEV3	HEV3f1
MZ272683.1	Hepeviridae Paslahepevirus	HEV3	HEV3f1
MZ272684.1	Hepeviridae Paslahepevirus	HEV3	HEV3f1
MZ272685.1	Hepeviridae Paslahepevirus	HEV3	HEV3f1
MZ272686.1	Hepeviridae Paslahepevirus	HEV3	HEV3f1
MZ272687.1	Hepeviridae Paslahepevirus	HEV3	HEV3f3
MZ272688.1	Hepeviridae Paslahepevirus	HEV3	Could not assign
MZ272689.1	Hepeviridae Paslahepevirus	HEV3	HEV3f1
MZ272690.1	Hepeviridae Paslahepevirus	HEV3	HEV3f1
MZ272691.1	Hepeviridae Paslahepevirus	HEV3	Could not assign
MZ272692.1	Hepeviridae Paslahepevirus	HEV3	HEV3f1
MZ272693.1	Hepeviridae Paslahepevirus	HEV3	HEV3f1
MZ272694.1	Hepeviridae Paslahepevirus	HEV3	HEV3f1
MZ272695.1	Hepeviridae Paslahepevirus	HEV3	HEV3f1
MZ272696.1	Hepeviridae Paslahepevirus	HEV3	HEV3f3
MZ272697.1	Hepeviridae Paslahepevirus	HEV1	HEV1g
MW656375.1	Hepeviridae Paslahepevirus	HEV3	HEV3f1
MT250083.1	Hepeviridae Paslahepevirus	HEV3	HEV3m
OR818560.1	Hepeviridae Paslahepevirus	HEV3	HEV3f1
MT899302.1	Hepeviridae Paslahepevirus	Could not assign
MN628560.1	Hepeviridae Paslahepevirus	HEV3	HEV3f3
PV067166.1	Hepeviridae Paslahepevirus	HEV3	HEV3f1
OP177945.1	Hepeviridae Paslahepevirus	HEV3	HEV3f3
OL741640.1	Hepeviridae Paslahepevirus	HEV3	HEV3f1
OL741641.1	Hepeviridae Paslahepevirus	HEV3	HEV3f1
MT822889.1	Hepeviridae Paslahepevirus	HEV3	HEV3f1
MT776554.1	Hepeviridae Paslahepevirus	HEV3	HEV3f1
MT899284.1	Hepeviridae Paslahepevirus	HEV3	Could not assign
MT899286.1	Hepeviridae Paslahepevirus	HEV3	Could not assign
MT899358.1	Hepeviridae Paslahepevirus	Could not assign
MT899359.1	Hepeviridae Paslahepevirus	HEV2	Could not assign
MT899360.1	Hepeviridae Paslahepevirus	HEV3	Could not assign
MT899412.1	Hepeviridae Paslahepevirus	HEV3	Could not assign
MN914126.1	Hepeviridae Paslahepevirus	HEV3	HEV3f1
OR818554.1	Hepeviridae Paslahepevirus	HEV3	HEV3f1
OR818555.1	Hepeviridae Paslahepevirus	HEV3	HEV3f1
OP793790.1	Hepeviridae Paslahepevirus	HEV3	HEV3f1
MT822887.1	Hepeviridae Paslahepevirus	HEV3	HEV3f1
MT822892.1	Hepeviridae Paslahepevirus	HEV3	HEV3f1
MW074089.1	Hepeviridae Paslahepevirus	HEV3	HEV3f1
MW074090.1	Hepeviridae Paslahepevirus	HEV3	HEV3f1
MW074091.1	Hepeviridae Paslahepevirus	HEV3	HEV3f1
MW074093.1	Hepeviridae Paslahepevirus	HEV3	HEV3f1
MT776550.1	Hepeviridae Paslahepevirus	HEV3	HEV3f3
MT776552.1	Hepeviridae Paslahepevirus	HEV3	HEV3f1
OR818559.1	Hepeviridae Paslahepevirus	HEV3	HEV3f1
MT822891.1	Hepeviridae Paslahepevirus	HEV3	HEV3f1
MT899272.1	Hepeviridae Paslahepevirus	HEV3	Could not assign
MT899281.1	Hepeviridae Paslahepevirus	HEV3	Could not assign
MT899282.1	Hepeviridae Paslahepevirus	HEV3	Could not assign
MT899283.1	Hepeviridae Paslahepevirus	HEV3	Could not assign
MT899285.1	Hepeviridae Paslahepevirus	HEV3	Could not assign
MT899288.1	Hepeviridae Paslahepevirus	HEV3	Could not assign
MT899289.1	Hepeviridae Paslahepevirus	HEV3	Could not assign
MT899290.1	Hepeviridae Paslahepevirus	HEV3	Could not assign
MT899291.1	Hepeviridae Paslahepevirus	HEV3	Could not assign
MT899292.1	Hepeviridae Paslahepevirus	HEV3	Could not assign
MT899293.1	Hepeviridae Paslahepevirus	HEV3	Could not assign
MT899294.1	Hepeviridae Paslahepevirus	HEV3	Could not assign
MT899295.1	Hepeviridae Paslahepevirus	HEV3	Could not assign
MT899299.1	Hepeviridae Paslahepevirus	HEV3	Could not assign
MT899300.1	Hepeviridae Paslahepevirus	HEV3	Could not assign
MT899301.1	Hepeviridae Paslahepevirus	HEV3	Could not assign
MT899304.1	Hepeviridae Paslahepevirus	HEV3	Could not assign
MT899305.1	Hepeviridae Paslahepevirus	HEV3	Could not assign
MT899306.1	Hepeviridae Paslahepevirus	HEV3	Could not assign
MT899307.1	Hepeviridae Paslahepevirus	HEV3	Could not assign
MT899308.1	Hepeviridae Paslahepevirus	HEV3	Could not assign
MT899309.1	Hepeviridae Paslahepevirus	HEV3	Could not assign
MT899310.1	Hepeviridae Paslahepevirus	HEV3	Could not assign
MT899311.1	Hepeviridae Paslahepevirus	HEV3	Could not assign
MT899313.1	Hepeviridae Paslahepevirus	HEV3	Could not assign
MT899314.1	Hepeviridae Paslahepevirus	HEV3	Could not assign
MT899315.1	Hepeviridae Paslahepevirus	HEV3	Could not assign
MT899316.1	Hepeviridae Paslahepevirus	HEV3	Could not assign
MT899317.1	Hepeviridae Paslahepevirus	HEV3	Could not assign
MT899318.1	Hepeviridae Paslahepevirus	HEV3	Could not assign
MT899320.1	Hepeviridae Paslahepevirus	HEV3	Could not assign
MT899321.1	Hepeviridae Paslahepevirus	HEV3	Could not assign
MT899322.1	Hepeviridae Paslahepevirus	HEV3	Could not assign
MT899324.1	Hepeviridae Paslahepevirus	HEV3	Could not assign
MT899325.1	Hepeviridae Paslahepevirus	HEV3	Could not assign
MT899326.1	Hepeviridae Paslahepevirus	HEV3	Could not assign
MT899327.1	Hepeviridae Paslahepevirus	HEV3	Could not assign
MT899328.1	Hepeviridae Paslahepevirus	HEV3	Could not assign
MT899329.1	Hepeviridae Paslahepevirus	HEV3	Could not assign
MT899331.1	Hepeviridae Paslahepevirus	HEV3	Could not assign
MT899332.1	Hepeviridae Paslahepevirus	HEV3	Could not assign
MT899333.1	Hepeviridae Paslahepevirus	HEV1	Could not assign
MT899335.1	Hepeviridae Paslahepevirus	HEV3	Could not assign
MT899336.1	Hepeviridae Paslahepevirus	HEV3	Could not assign
MT899337.1	Hepeviridae Paslahepevirus	HEV3	Could not assign
MT899338.1	Hepeviridae Paslahepevirus	HEV3	Could not assign
MT899339.1	Hepeviridae Paslahepevirus	Could not assign
MT899340.1	Hepeviridae Paslahepevirus	HEV3	Could not assign
MT899341.1	Hepeviridae Paslahepevirus	HEV3	Could not assign
MT899342.1	Hepeviridae Paslahepevirus	HEV3	Could not assign
MT899343.1	Hepeviridae Paslahepevirus	HEV3	Could not assign
MT899344.1	Hepeviridae Paslahepevirus	HEV3	Could not assign
MT899346.1	Hepeviridae Paslahepevirus	HEV3	Could not assign
MT899347.1	Hepeviridae Paslahepevirus	HEV3	Could not assign
MT899348.1	Hepeviridae Paslahepevirus	HEV3	Could not assign
MT899349.1	Hepeviridae Paslahepevirus	HEV3	Could not assign
MT899350.1	Hepeviridae Paslahepevirus	HEV3	Could not assign
MT899351.1	Hepeviridae Paslahepevirus	HEV3	Could not assign
MT899352.1	Hepeviridae Paslahepevirus	HEV3	Could not assign
MT899353.1	Hepeviridae Paslahepevirus	HEV3	Could not assign
MT899354.1	Hepeviridae Paslahepevirus	HEV3	Could not assign
MT899355.1	Hepeviridae Paslahepevirus	HEV3	Could not assign
MT899356.1	Hepeviridae Paslahepevirus	HEV3	Could not assign
MT899357.1	Hepeviridae Paslahepevirus	HEV3	Could not assign
MT899361.1	Hepeviridae Paslahepevirus	HEV3	Could not assign
MT899362.1	Hepeviridae Paslahepevirus	HEV3	Could not assign
MT899363.1	Hepeviridae Paslahepevirus	HEV3	Could not assign
MT899364.1	Hepeviridae Paslahepevirus	HEV3	Could not assign
MT899365.1	Hepeviridae Paslahepevirus	HEV3	Could not assign
MT899366.1	Hepeviridae Paslahepevirus	HEV3	Could not assign
MT899367.1	Hepeviridae Paslahepevirus	HEV3	Could not assign
MT899368.1	Hepeviridae Paslahepevirus	HEV3	Could not assign
MT899369.1	Hepeviridae Paslahepevirus	HEV3	Could not assign
MT899370.1	Hepeviridae Paslahepevirus	HEV3	Could not assign
MT899371.1	Hepeviridae Paslahepevirus	HEV3	Could not assign
MT899372.1	Hepeviridae Paslahepevirus	HEV3	Could not assign
MT899373.1	Hepeviridae Paslahepevirus	HEV3	Could not assign
MT899374.1	Hepeviridae Paslahepevirus	HEV3	Could not assign
MT899375.1	Hepeviridae Paslahepevirus	HEV3	Could not assign
MT899376.1	Hepeviridae Paslahepevirus	HEV3	Could not assign
MT899377.1	Hepeviridae Paslahepevirus	HEV3	Could not assign
MT899378.1	Hepeviridae Paslahepevirus	HEV3	Could not assign
MT899411.1	Hepeviridae Paslahepevirus	HEV3	Could not assign
MT899413.1	Hepeviridae Paslahepevirus	HEV3	Could not assign
MT899414.1	Hepeviridae Paslahepevirus	HEV3	Could not assign
MT899415.1	Hepeviridae Paslahepevirus	HEV3	Could not assign
MT899416.1	Hepeviridae Paslahepevirus	HEV3	Could not assign
MN914127.1	Hepeviridae Paslahepevirus	HEV3	HEV3f1
MT250081.1	Hepeviridae Paslahepevirus	HEV3	HEV3f1
MN537838.1	Hepeviridae Paslahepevirus	HEV3ra
MT822888.1	Hepeviridae Paslahepevirus	HEV3	HEV3f1
MT822893.1	Hepeviridae Paslahepevirus	HEV3	HEV3f1
OR818557.1	Hepeviridae Paslahepevirus	HEV3	HEV3f1
OL741634.1	Hepeviridae Paslahepevirus	HEV3	HEV3f1
OL741637.1	Hepeviridae Paslahepevirus	HEV3	HEV3m
MN628564.1	Hepeviridae Paslahepevirus	HEV3	HEV3f1
MN628566.1	Hepeviridae Paslahepevirus	HEV3	HEV3f1
PV067169.1	Hepeviridae Paslahepevirus	HEV3	Could not assign
OR818556.1	Hepeviridae Paslahepevirus	HEV3	HEV3f1
OR818558.1	Hepeviridae Paslahepevirus	HEV3	HEV3f1
OL741638.1	Hepeviridae Paslahepevirus	HEV3	HEV3f1
PV067167.1	Hepeviridae Paslahepevirus	HEV3	HEV3f1
MW074092.1	Hepeviridae Paslahepevirus	HEV3	HEV3f1
PV067168.1	Hepeviridae Paslahepevirus	HEV3	HEV3f1
MT822895.1	Hepeviridae Paslahepevirus	HEV3	HEV3f1
MW671052.1	Hepeviridae Paslahepevirus	HEV3	HEV3f1
MN688224.1	Hepeviridae Paslahepevirus	HEV3	HEV3f1
ON720840.1	Hepeviridae Paslahepevirus	HEV3	HEV3f1
OL741642.1	Hepeviridae Paslahepevirus	HEV3	HEV3f1
MT822894.1	Hepeviridae Paslahepevirus	HEV3	HEV3f1
MW074086.1	Hepeviridae Paslahepevirus	HEV3	HEV3f1
OL741639.1	Hepeviridae Paslahepevirus	HEV3	HEV3f1
MT250082.1	Hepeviridae Paslahepevirus	HEV3	HEV3f1
PV067170.1	Hepeviridae Paslahepevirus	HEV3	HEV3c
PQ869630.1	Hepeviridae Paslahepevirus	HEV3	HEV3f1
MW074088.1	Hepeviridae Paslahepevirus	HEV3	HEV3f1
MW074094.1	Hepeviridae Paslahepevirus	HEV3	HEV3f1
MN688225.1	Hepeviridae Paslahepevirus	HEV3	HEV3f1
OP121170.1	Hepeviridae Paslahepevirus	HEV3	HEV3f1
OP177947.1	Hepeviridae Paslahepevirus	HEV3	HEV3f1
OL741633.1	Hepeviridae Paslahepevirus	HEV3	HEV3f1
MW656372.1	Hepeviridae Paslahepevirus	HEV3	HEV3f1
ON720842.1	Hepeviridae Paslahepevirus	HEV3	HEV3f1
OQ291368.1	Hepeviridae Paslahepevirus	HEV3	HEV3f1
OL741649.1	Hepeviridae Paslahepevirus	HEV3	HEV3f1
OL741635.1	Hepeviridae Paslahepevirus	HEV3	HEV3f1
ON720844.1	Hepeviridae Paslahepevirus	HEV3	HEV3f3
ON921074.1	Hepeviridae Paslahepevirus	HEV3	Could not assign
ON720846.1	Hepeviridae Paslahepevirus	HEV3	HEV3f1
MN628558.1	Hepeviridae Paslahepevirus	HEV3	HEV3f3
MN628565.1	Hepeviridae Paslahepevirus	HEV3	HEV3f1
MN628567.1	Hepeviridae Paslahepevirus	HEV3	HEV3f1
OP121173.1	Hepeviridae Paslahepevirus	HEV3	HEV3f1
OP121175.1	Hepeviridae Paslahepevirus	HEV3	Could not assign
ON921076.1	Hepeviridae Paslahepevirus	HEV3	Could not assign
MN628562.1	Hepeviridae Paslahepevirus	HEV3	HEV3f1
OM236463.1	Hepeviridae Paslahepevirus	HEV3	HEV3f1
MN628559.1	Hepeviridae Paslahepevirus	HEV3	HEV3f1
OL741643.1	Hepeviridae Paslahepevirus	HEV3	HEV3f1
MW074087.1	Hepeviridae Paslahepevirus	HEV3	HEV3f1
OP121176.1	Hepeviridae Paslahepevirus	HEV3	HEV3f1
PQ869629.1	Hepeviridae Paslahepevirus	HEV3	HEV3f1
OL741636.1	Hepeviridae Paslahepevirus	HEV3	HEV3f1
MW656367.1	Hepeviridae Paslahepevirus	HEV3	HEV3m
MN688226.1	Hepeviridae Paslahepevirus	HEV3	HEV3f1
OP121177.1	Hepeviridae Paslahepevirus	HEV3	HEV3f1
MT854329.1	Hepeviridae Paslahepevirus	HEV3	HEV3f1
OP177943.1	Hepeviridae Paslahepevirus	HEV3	HEV3f1
MN628563.1	Hepeviridae Paslahepevirus	HEV3	HEV3f1
MN628561.1	Hepeviridae Paslahepevirus	HEV3	HEV3f1
ON921078.1	Hepeviridae Paslahepevirus	HEV3	Could not assign
OP793787.1	Hepeviridae Paslahepevirus	HEV3	Could not assign
MW685512.1	Hepeviridae Paslahepevirus	HEV3	HEV3f1
OL741650.1	Hepeviridae Paslahepevirus	HEV3	HEV3f1
MW685507.1	Hepeviridae Paslahepevirus	HEV3	HEV3f1
MT262883.1	Hepeviridae Paslahepevirus	HEV3	HEV3f1
OL741651.1	Hepeviridae Paslahepevirus	HEV3	HEV3f1
MW685506.1	Hepeviridae Paslahepevirus	HEV3	HEV3c
ON720841.1	Hepeviridae Paslahepevirus	HEV3	HEV3f1
MW656365.1	Hepeviridae Paslahepevirus	HEV3	HEV3f1
MW685508.1	Hepeviridae Paslahepevirus	HEV3	HEV3f1
MW656370.1	Hepeviridae Paslahepevirus	HEV3	HEV3m
MW656374.1	Hepeviridae Paslahepevirus	HEV3	HEV3f1
MW685505.1	Hepeviridae Paslahepevirus	HEV3	HEV3f1
MW656363.1	Hepeviridae Paslahepevirus	HEV3	HEV3f3
MW656364.1	Hepeviridae Paslahepevirus	HEV3	HEV3f1
MW656369.1	Hepeviridae Paslahepevirus	HEV3	HEV3f1
MW656371.1	Hepeviridae Paslahepevirus	HEV3	HEV3f1
MW685509.1	Hepeviridae Paslahepevirus	HEV3	HEV3f1
MW656368.1	Hepeviridae Paslahepevirus	HEV3	HEV3f1
PQ869628.1	Hepeviridae Paslahepevirus	HEV3	HEV3m
MW656366.1	Hepeviridae Paslahepevirus	HEV3	HEV3f1
MH891834.1	Hepeviridae Paslahepevirus	HEV3	HEV3m
MH178352.1	Hepeviridae Paslahepevirus	HEV3	HEV3f1
MH230087.1	Hepeviridae Paslahepevirus	HEV3	HEV3f3
MG674574.1	Hepeviridae Paslahepevirus	HEV3	HEV3f1
MG674575.1	Hepeviridae Paslahepevirus	HEV3	HEV3f1
MG674576.1	Hepeviridae Paslahepevirus	HEV3	HEV3f1
MG674577.1	Hepeviridae Paslahepevirus	HEV3	HEV3f1
KY938026.1	Hepeviridae Rocahepevirus
KY938027.1	Hepeviridae Rocahepevirus
JQ522948.1	Hepeviridae Paslahepevirus	HEV3	HEV3f1
AH006999.2	Hepeviridae Paslahepevirus	HEV1	HEV1a
MZ289095.1	Hepeviridae Paslahepevirus	HEV3	HEV3f3
MZ289092.1	Hepeviridae Paslahepevirus	HEV3	HEV3f1
MZ289137.1	Hepeviridae Paslahepevirus	HEV3	HEV3f3
MZ289119.1	Hepeviridae Paslahepevirus	HEV3	HEV3m
MZ289113.1	Hepeviridae Paslahepevirus	HEV3	HEV3m
MZ289082.1	Hepeviridae Paslahepevirus	HEV3	HEV3m
MZ289103.1	Hepeviridae Paslahepevirus	HEV3	HEV3m
MZ289112.1	Hepeviridae Paslahepevirus	HEV3	HEV3f3
MZ289133.1	Hepeviridae Paslahepevirus	HEV3	HEV3c
MZ289100.1	Hepeviridae Paslahepevirus	HEV3	HEV3m
MZ289079.1	Hepeviridae Paslahepevirus	HEV3	HEV3f3
MZ289084.1	Hepeviridae Paslahepevirus	HEV3	HEV3f3
MZ289089.1	Hepeviridae Paslahepevirus	HEV3	HEV3f1
MZ289090.1	Hepeviridae Paslahepevirus	HEV3	HEV3m
MZ289093.1	Hepeviridae Paslahepevirus	HEV3	HEV3f3
MZ289094.1	Hepeviridae Paslahepevirus	HEV3	HEV3f3
MZ289096.1	Hepeviridae Paslahepevirus	HEV3	HEV3m
MZ289104.1	Hepeviridae Paslahepevirus	HEV3	HEV3f3
MZ289149.1	Hepeviridae Paslahepevirus	HEV3	HEV3f3
MZ289083.1	Hepeviridae Paslahepevirus	HEV3	HEV3f3
MZ289101.1	Hepeviridae Paslahepevirus	HEV3	HEV3f3
MZ289135.1	Hepeviridae Paslahepevirus	HEV3	HEV3f3
MZ289110.1	Hepeviridae Paslahepevirus	HEV3	HEV3f3
MZ289117.1	Hepeviridae Paslahepevirus	HEV3	HEV3f3
MZ289121.1	Hepeviridae Paslahepevirus	HEV3	HEV3f3
MZ289122.1	Hepeviridae Paslahepevirus	HEV3	HEV3f2
MZ289091.1	Hepeviridae Paslahepevirus	HEV3	HEV3f1
MZ289097.1	Hepeviridae Paslahepevirus	HEV3	HEV3f1
MZ289138.1	Hepeviridae Paslahepevirus	HEV3	HEV3f1
MZ289125.1	Hepeviridae Paslahepevirus	HEV3	HEV3f1
MZ289134.1	Hepeviridae Paslahepevirus	HEV3	HEV3f1
MZ289136.1	Hepeviridae Paslahepevirus	HEV3	HEV3f1
KU513561.1	Hepeviridae Paslahepevirus	HEV3	HEV3m
MZ289139.1	Hepeviridae Paslahepevirus	HEV3	HEV3f1
MZ289076.1	Hepeviridae Paslahepevirus	HEV3	HEV3c
MZ289120.1	Hepeviridae Paslahepevirus	HEV3	HEV3f1
MZ289085.1	Hepeviridae Paslahepevirus	HEV3	HEV3f1
MZ289114.1	Hepeviridae Paslahepevirus	HEV3	HEV3f1
MZ289081.1	Hepeviridae Paslahepevirus	HEV3	HEV3f1
MZ289128.1	Hepeviridae Paslahepevirus	HEV3	HEV3f1
MZ289105.1	Hepeviridae Paslahepevirus	HEV3	HEV3f1
MZ289115.1	Hepeviridae Paslahepevirus	HEV3	HEV3f1
MZ289124.1	Hepeviridae Paslahepevirus	HEV3	HEV3f1
MZ289127.1	Hepeviridae Paslahepevirus	HEV3	HEV3f1
MZ289131.1	Hepeviridae Paslahepevirus	HEV3	HEV3f1
MZ289144.1	Hepeviridae Paslahepevirus	HEV3	HEV3f1
MZ289080.1	Hepeviridae Paslahepevirus	HEV3	HEV3f1
MZ289087.1	Hepeviridae Paslahepevirus	HEV3	HEV3f1
MZ289099.1	Hepeviridae Paslahepevirus	HEV3	HEV3f1
MZ289102.1	Hepeviridae Paslahepevirus	HEV3	HEV3f1
MZ289106.1	Hepeviridae Paslahepevirus	HEV3	HEV3f1
MZ289126.1	Hepeviridae Paslahepevirus	HEV3	HEV3f1
MZ289129.1	Hepeviridae Paslahepevirus	HEV3	HEV3f1
MZ289132.1	Hepeviridae Paslahepevirus	HEV3	HEV3f1
MZ289140.1	Hepeviridae Paslahepevirus	HEV3	HEV3f1
MZ289143.1	Hepeviridae Paslahepevirus	HEV3	HEV3f1
MZ289147.1	Hepeviridae Paslahepevirus	HEV3	HEV3f1
MZ289077.1	Hepeviridae Paslahepevirus	HEV3	HEV3f1
MZ289088.1	Hepeviridae Paslahepevirus	HEV3	HEV3f1
MZ289098.1	Hepeviridae Paslahepevirus	HEV3	HEV3f1
MZ289108.1	Hepeviridae Paslahepevirus	HEV3	HEV3f1
MZ289109.1	Hepeviridae Paslahepevirus	HEV3	HEV3f1
MZ289111.1	Hepeviridae Paslahepevirus	HEV3	HEV3f1
MZ289116.1	Hepeviridae Paslahepevirus	HEV3	HEV3f1
MZ289118.1	Hepeviridae Paslahepevirus	HEV3	HEV3f1
MZ289141.1	Hepeviridae Paslahepevirus	HEV3	HEV3f1
MZ289142.1	Hepeviridae Paslahepevirus	HEV3	HEV3f1
MZ289145.1	Hepeviridae Paslahepevirus	HEV3	HEV3f1
MZ289148.1	Hepeviridae Paslahepevirus	HEV3	HEV3f1
MZ289107.1	Hepeviridae Paslahepevirus	HEV3	HEV3f1
MZ289123.1	Hepeviridae Paslahepevirus	HEV3	HEV3f1
MZ289078.1	Hepeviridae Paslahepevirus	HEV3	HEV3f1
MZ289086.1	Hepeviridae Paslahepevirus	HEV3	HEV3f1
MZ289130.1	Hepeviridae Paslahepevirus	HEV3	HEV3f1
MZ289146.1	Hepeviridae Paslahepevirus	HEV3	HEV3f1
EU723513.1	Hepeviridae Paslahepevirus	HEV3	HEV3f1
EU723512.2	Hepeviridae Paslahepevirus	HEV3	HEV3f1
EU723515.1	Hepeviridae Paslahepevirus	HEV3	HEV3f1
EU723516.1	Hepeviridae Paslahepevirus	HEV3	HEV3f1
EU723514.2	Hepeviridae Paslahepevirus	HEV3	HEV3f1
KT581448.1	Hepeviridae Paslahepevirus	HEV3	HEV3f1

## Sheet: France
name	BLAST result	phylo-major result	phylo-minor result
KR027346.1	Hepeviridae Paslahepevirus	HEV3	HEV3h1
KR027567.1	Hepeviridae Paslahepevirus	HEV3	HEV3f1
KR027718.1	Hepeviridae Paslahepevirus	HEV3	HEV3c
KR027809.1	Hepeviridae Paslahepevirus	HEV3	HEV3f1
KC622321.1	Hepeviridae Paslahepevirus	HEV4	HEV4b
KC622322.1	Hepeviridae Paslahepevirus	HEV4	HEV4b
KC622323.1	Hepeviridae Paslahepevirus	HEV4	HEV4b
KC622324.1	Hepeviridae Paslahepevirus	HEV4	HEV4b
KC622325.1	Hepeviridae Paslahepevirus	HEV4	HEV4b
KC622326.1	Hepeviridae Paslahepevirus	HEV4	HEV4b
KC622327.1	Hepeviridae Paslahepevirus	HEV4	HEV4b
EU369390.1	Hepeviridae Paslahepevirus	HEV3	HEV3f1
EU350570.1	Hepeviridae Paslahepevirus	HEV3	HEV3f1
KR027144.1	Hepeviridae Paslahepevirus	HEV3	Could not assign
KR027162.1	Hepeviridae Paslahepevirus	HEV3	HEV3f1
KR027544.1	Hepeviridae Paslahepevirus	HEV3	HEV3f1
EU667419.1	Hepeviridae Paslahepevirus	HEV3	HEV3f1
KP311670.1	Hepeviridae Paslahepevirus	HEV3	HEV3m
KP311671.1	Hepeviridae Paslahepevirus	HEV3	Could not assign
KP311672.1	Hepeviridae Paslahepevirus	HEV3	HEV3f1
KR027134.1	Hepeviridae Paslahepevirus	HEV3	HEV3f1
KR027378.1	Hepeviridae Paslahepevirus	HEV3	HEV3f1
KR027815.1	Hepeviridae Paslahepevirus	HEV3	HEV3f1
EF061398.1	Hepeviridae Paslahepevirus	HEV3	HEV3f1
EF061399.1	Hepeviridae Paslahepevirus	HEV3	HEV3f1
EF061400.1	Hepeviridae Paslahepevirus	HEV1	Could not assign
EF061401.1	Hepeviridae Paslahepevirus	HEV1	Could not assign
EF061402.1	Hepeviridae Paslahepevirus	HEV3	HEV3f1
EF061403.1	Hepeviridae Paslahepevirus	HEV3	HEV3c
EU667422.1	Hepeviridae Paslahepevirus	HEV3	HEV3f1
EU116332.1	Hepeviridae Paslahepevirus	HEV3	HEV3f1
EU116333.1	Hepeviridae Paslahepevirus	HEV3	HEV3f1
EU116334.1	Hepeviridae Paslahepevirus	HEV3	HEV3f1
EU116335.1	Hepeviridae Paslahepevirus	HEV1	HEV1b
EU116336.1	Hepeviridae Paslahepevirus	HEV3	HEV3c
EU116337.1	Hepeviridae Paslahepevirus	HEV3	HEV3c
EU116338.1	Hepeviridae Paslahepevirus	HEV3	HEV3f3
EF061404.1	Hepeviridae Paslahepevirus	HEV3	HEV3f1
KX452928.1	Hepeviridae Paslahepevirus	HEV3	HEV3f1
KX452929.1	Hepeviridae Paslahepevirus	HEV3	HEV3f1
KX452930.1	Hepeviridae Paslahepevirus	HEV3	HEV3f1
KX452931.1	Hepeviridae Paslahepevirus	HEV3	HEV3c
KX452932.1	Hepeviridae Paslahepevirus	HEV3	HEV3f1
KX452933.1	Hepeviridae Paslahepevirus	HEV3	HEV3f1
KX452934.1	Hepeviridae Paslahepevirus	HEV3	Could not assign
KX452935.1	Hepeviridae Paslahepevirus	HEV3	Could not assign
KR027120.1	Hepeviridae Paslahepevirus	HEV3	HEV3c
KR027745.1	Hepeviridae Paslahepevirus	HEV3	HEV3c
EU667421.1	Hepeviridae Paslahepevirus	HEV3	HEV3f1
KR027156.1	Hepeviridae Paslahepevirus	HEV3	Could not assign
KR027803.1	Hepeviridae Paslahepevirus	HEV3	HEV3c
JF730395.1	Hepeviridae Paslahepevirus	HEV3	HEV3f1
KR027344.1	Hepeviridae Paslahepevirus	HEV3	HEV3h1
KR027614.1	Hepeviridae Paslahepevirus	HEV3	Could not assign
JF730424.1	Hepeviridae Paslahepevirus	HEV3	HEV3f1
KR027035.1	Hepeviridae Paslahepevirus	HEV3	HEV3f1
KR027518.1	Hepeviridae Paslahepevirus	HEV3	HEV3c
KR027599.1	Hepeviridae Paslahepevirus	HEV3	HEV3f1
KR027802.1	Hepeviridae Paslahepevirus	HEV3	HEV3f1
JF730334.1	Hepeviridae Paslahepevirus	HEV3	HEV3f1
JF730362.1	Hepeviridae Paslahepevirus	HEV3	HEV3f1
JF730374.1	Hepeviridae Paslahepevirus	HEV3	HEV3f1
JF730377.1	Hepeviridae Paslahepevirus	HEV3	HEV3f1
JF730384.1	Hepeviridae Paslahepevirus	HEV3	Could not assign
JF730386.1	Hepeviridae Paslahepevirus	HEV3	HEV3f1
JF730389.1	Hepeviridae Paslahepevirus	HEV3	HEV3c
JF730391.1	Hepeviridae Paslahepevirus	HEV3	HEV3f1
JF730394.1	Hepeviridae Paslahepevirus	HEV3	Could not assign
JF730398.1	Hepeviridae Paslahepevirus	HEV3	HEV3h1
JF730400.1	Hepeviridae Paslahepevirus	HEV3	HEV3f1
JF730404.1	Hepeviridae Paslahepevirus	HEV3	HEV3f1
JF730405.1	Hepeviridae Paslahepevirus	HEV3	HEV3f1
JF730407.1	Hepeviridae Paslahepevirus	HEV3	HEV3f1
JF730408.1	Hepeviridae Paslahepevirus	HEV3	HEV3f1
JF730412.1	Hepeviridae Paslahepevirus	HEV3	HEV3f1
JF730413.1	Hepeviridae Paslahepevirus	HEV3	HEV3f1
JF730414.1	Hepeviridae Paslahepevirus	HEV3	HEV3f1
JF730415.1	Hepeviridae Paslahepevirus	HEV3	HEV3f1
JF730417.1	Hepeviridae Paslahepevirus	HEV3	HEV3f1
JF730422.1	Hepeviridae Paslahepevirus	HEV3	HEV3f1
JF730423.1	Hepeviridae Paslahepevirus	HEV3	HEV3f1
JF730427.1	Hepeviridae Paslahepevirus	HEV3	HEV3f1
JF730430.1	Hepeviridae Paslahepevirus	HEV3	HEV3h1
JF730431.1	Hepeviridae Paslahepevirus	HEV3	Could not assign
JF730432.1	Hepeviridae Paslahepevirus	HEV3	HEV3f1
JF730433.1	Hepeviridae Paslahepevirus	HEV3	Could not assign
EU543566.1	Hepeviridae Paslahepevirus	HEV3	HEV3f1
KR027210.1	Hepeviridae Paslahepevirus	HEV3	HEV3h1
KR027549.1	Hepeviridae Paslahepevirus	HEV3	HEV3f1
GU936617.1	Hepeviridae Paslahepevirus	HEV3	HEV3f1
OQ849731.1	Hepeviridae Paslahepevirus	HEV3	HEV3f1
KR027053.1	Hepeviridae Paslahepevirus	HEV3	HEV3f1
KR027145.1	Hepeviridae Paslahepevirus	HEV3	HEV3h1
KR027169.1	Hepeviridae Paslahepevirus	HEV3	HEV3f1
KR027241.1	Hepeviridae Paslahepevirus	HEV3	HEV3c
KR027589.1	Hepeviridae Paslahepevirus	HEV3	HEV3c
KR027263.1	Hepeviridae Paslahepevirus	HEV3	HEV3f1
KR027606.1	Hepeviridae Paslahepevirus	HEV3	HEV3f1
EU650322.1	Hepeviridae Paslahepevirus	HEV3	HEV3f1
KY612621.1	Hepeviridae Paslahepevirus	HEV3	Could not assign
KR027127.1	Hepeviridae Paslahepevirus	HEV3	HEV3h1
KR027175.1	Hepeviridae Paslahepevirus	HEV3	HEV3c
KR027318.1	Hepeviridae Paslahepevirus	HEV3	HEV3f1
KR027760.1	Hepeviridae Paslahepevirus	HEV3	HEV3m
KJ603860.1	Hepeviridae Paslahepevirus	HEV3	HEV3f1
MN747090.1	Hepeviridae Paslahepevirus	HEV3	HEV3f1
KR027147.1	Hepeviridae Paslahepevirus	HEV3	HEV3f1
KR027560.1	Hepeviridae Paslahepevirus	HEV3	HEV3f1
KR027610.1	Hepeviridae Paslahepevirus	HEV3	HEV3f1
EU543567.1	Hepeviridae Paslahepevirus	HEV3	HEV3f3
PV091022.1	Hepeviridae Paslahepevirus	HEV4	Could not assign
KR027326.1	Hepeviridae Paslahepevirus	HEV3	HEV3f1
KR027524.1	Hepeviridae Paslahepevirus	HEV3	Could not assign
EU543565.1	Hepeviridae Paslahepevirus	HEV3	HEV3f1
KR027363.1	Hepeviridae Paslahepevirus	HEV3	HEV3f1
KR027840.1	Hepeviridae Paslahepevirus	HEV3	HEV3f1
OP253975.1	Hepeviridae Paslahepevirus	HEV3	HEV3f1
KJ917712.1	Hepeviridae Paslahepevirus	Could not assign
KJ917713.1	Hepeviridae Paslahepevirus	Could not assign
KR027251.1	Hepeviridae Paslahepevirus	HEV3	HEV3f1
KR027884.1	Hepeviridae Paslahepevirus	HEV1	HEV1g
KC437301.1	Hepeviridae Paslahepevirus	HEV4	HEV4b
KC437302.1	Hepeviridae Paslahepevirus	HEV4	HEV4b
KC437303.1	Hepeviridae Paslahepevirus	HEV4	HEV4b
KC437304.1	Hepeviridae Paslahepevirus	HEV4	HEV4b
KC437305.1	Hepeviridae Paslahepevirus	HEV4	HEV4b
KC437306.1	Hepeviridae Paslahepevirus	HEV4	HEV4b
KC437307.1	Hepeviridae Paslahepevirus	HEV4	HEV4b
KC437308.1	Hepeviridae Paslahepevirus	HEV4	HEV4b
KC437309.1	Hepeviridae Paslahepevirus	HEV4	HEV4h
KR185382.1	Hepeviridae Paslahepevirus	HEV3	HEV3f1
KR027556.1	Hepeviridae Paslahepevirus	HEV3	HEV3f1
OL310924.1	Hepeviridae Paslahepevirus	HEV3	HEV3f1
KR027717.1	Hepeviridae Paslahepevirus	HEV3	HEV3f1
KR027623.1	Hepeviridae Paslahepevirus	HEV3	Could not assign
KR027640.1	Hepeviridae Paslahepevirus	HEV3	Could not assign
KR027732.1	Hepeviridae Paslahepevirus	HEV3	HEV3c
KP995939.1	Hepeviridae Paslahepevirus	HEV3	HEV3a
KP995940.1	Hepeviridae Paslahepevirus	HEV3	HEV3a
KP995941.1	Hepeviridae Paslahepevirus	HEV3	HEV3a
KP995942.1	Hepeviridae Paslahepevirus	HEV3	HEV3a
KP995943.1	Hepeviridae Paslahepevirus	HEV3	HEV3a
KP995944.1	Hepeviridae Paslahepevirus	HEV3	HEV3a
KP995945.1	Hepeviridae Paslahepevirus	HEV3	HEV3a
KP995946.1	Hepeviridae Paslahepevirus	HEV3	HEV3f1
KP995947.1	Hepeviridae Paslahepevirus	HEV3	HEV3a
KP995948.1	Hepeviridae Paslahepevirus	HEV3	HEV3a
KP995949.1	Hepeviridae Paslahepevirus	HEV3	HEV3f1
KP995950.1	Hepeviridae Paslahepevirus	HEV3	HEV3a
KP995951.1	Hepeviridae Paslahepevirus	HEV3	HEV3a
KP995952.1	Hepeviridae Paslahepevirus	HEV3	HEV3a
KP995953.1	Hepeviridae Paslahepevirus	HEV3	HEV3f1
KP995954.1	Hepeviridae Paslahepevirus	HEV3	HEV3f1
KP995955.1	Hepeviridae Paslahepevirus	HEV3	HEV3f1
KP995956.1	Hepeviridae Paslahepevirus	HEV3	HEV3f1
KP995957.1	Hepeviridae Paslahepevirus	HEV3	HEV3f1
KP995958.1	Hepeviridae Paslahepevirus	HEV3	HEV3a
KP995959.1	Hepeviridae Paslahepevirus	HEV3	HEV3a
KP995960.1	Hepeviridae Paslahepevirus	HEV3	HEV3a
KP995961.1	Hepeviridae Paslahepevirus	HEV3	HEV3f1
KP995962.1	Hepeviridae Paslahepevirus	HEV3	HEV3f1
KP995963.1	Hepeviridae Paslahepevirus	HEV3	HEV3a
KP995964.1	Hepeviridae Paslahepevirus	HEV3	HEV3a
KP995965.1	Hepeviridae Paslahepevirus	HEV3	HEV3a
KP995966.1	Hepeviridae Paslahepevirus	HEV3	HEV3f1
KP995967.1	Hepeviridae Paslahepevirus	HEV3	HEV3a
KP995968.1	Hepeviridae Paslahepevirus	HEV3	HEV3f1
KP995969.1	Hepeviridae Paslahepevirus	HEV3	HEV3f1
KP995970.1	Hepeviridae Paslahepevirus	HEV3	HEV3f1
KP995971.1	Hepeviridae Paslahepevirus	HEV3	HEV3a
KP995972.1	Hepeviridae Paslahepevirus	HEV3	HEV3a
EU555182.1	Hepeviridae Paslahepevirus	HEV3	HEV3f1
EF113907.1	Hepeviridae Paslahepevirus	HEV3	HEV3f1
KJ650503.1	Hepeviridae Paslahepevirus	HEV3	HEV3f1
GQ427018.1	Hepeviridae Paslahepevirus	HEV3	HEV3c
KR027041.1	Hepeviridae Paslahepevirus	HEV3	HEV3f1
KR027281.1	Hepeviridae Paslahepevirus	HEV3	HEV3f1
KR027662.1	Hepeviridae Paslahepevirus	HEV3	HEV3c
KR027665.1	Hepeviridae Paslahepevirus	HEV3	HEV3c
KJ650504.1	Hepeviridae Paslahepevirus	HEV3	HEV3f1
EF113906.1	Hepeviridae Paslahepevirus	HEV3	Could not assign
JX102542.1	Hepeviridae Paslahepevirus	HEV4	HEV4b
JX102543.1	Hepeviridae Paslahepevirus	HEV4	HEV4b
JX102544.1	Hepeviridae Paslahepevirus	HEV4	HEV4b
JX102545.1	Hepeviridae Paslahepevirus	HEV4	HEV4b
JX102546.1	Hepeviridae Paslahepevirus	HEV4	HEV4b
EU543564.1	Hepeviridae Paslahepevirus	HEV3	HEV3f1
OL364999.1	Hepeviridae Paslahepevirus	HEV3	HEV3e
KR027683.1	Hepeviridae Paslahepevirus	HEV3	Could not assign
KJ650500.1	Hepeviridae Paslahepevirus	HEV3	HEV3f1
KJ650501.1	Hepeviridae Paslahepevirus	HEV3	HEV3f1
KJ650502.1	Hepeviridae Paslahepevirus	HEV3	HEV3f1
EF113904.1	Hepeviridae Paslahepevirus	HEV3	HEV3f1
KR027204.1	Hepeviridae Paslahepevirus	HEV3	Could not assign
KJ603861.1	Hepeviridae Paslahepevirus	HEV3	HEV3f1
EU650323.1	Hepeviridae Paslahepevirus	HEV3	HEV3f1
FJ718696.1	Hepeviridae Paslahepevirus	HEV3	HEV3f1
FJ718697.1	Hepeviridae Paslahepevirus	HEV3	HEV3f1
FJ718698.1	Hepeviridae Paslahepevirus	HEV3	HEV3f1
FJ718699.1	Hepeviridae Paslahepevirus	HEV3	HEV3f1
FJ718700.1	Hepeviridae Paslahepevirus	HEV3	HEV3f1
FJ718701.1	Hepeviridae Paslahepevirus	HEV3	HEV3f1
FJ718702.1	Hepeviridae Paslahepevirus	HEV3	HEV3f1
FJ718703.1	Hepeviridae Paslahepevirus	HEV3	HEV3f1
FJ718704.1	Hepeviridae Paslahepevirus	HEV3	HEV3f1
FJ718705.1	Hepeviridae Paslahepevirus	HEV3	HEV3f1
FJ718706.1	Hepeviridae Paslahepevirus	HEV3	HEV3f1
FJ718707.1	Hepeviridae Paslahepevirus	HEV3	HEV3f1
FJ718708.1	Hepeviridae Paslahepevirus	HEV3	HEV3f1
FJ718709.1	Hepeviridae Paslahepevirus	HEV3	HEV3f1
FJ718710.1	Hepeviridae Paslahepevirus	HEV3	HEV3f1
FJ718711.1	Hepeviridae Paslahepevirus	HEV3	HEV3f1
FJ718712.1	Hepeviridae Paslahepevirus	HEV3	HEV3f1
FJ718713.1	Hepeviridae Paslahepevirus	HEV3	HEV3f1
FJ718714.1	Hepeviridae Paslahepevirus	HEV3	HEV3f1
FJ718715.1	Hepeviridae Paslahepevirus	HEV3	HEV3f1
FJ718716.1	Hepeviridae Paslahepevirus	HEV3	HEV3f1
FJ718717.1	Hepeviridae Paslahepevirus	HEV3	HEV3f1
FJ718718.1	Hepeviridae Paslahepevirus	HEV3	HEV3f1
FJ718719.1	Hepeviridae Paslahepevirus	HEV3	HEV3f1
FJ718720.1	Hepeviridae Paslahepevirus	HEV3	HEV3f1
FJ718721.1	Hepeviridae Paslahepevirus	HEV3	HEV3f1
FJ718722.1	Hepeviridae Paslahepevirus	HEV3	HEV3f1
FJ718723.1	Hepeviridae Paslahepevirus	HEV3	HEV3f1
FJ718724.1	Hepeviridae Paslahepevirus	HEV3	HEV3f1
FJ718725.1	Hepeviridae Paslahepevirus	HEV3	HEV3f1
FJ718726.1	Hepeviridae Paslahepevirus	HEV3	HEV3f1
FJ718727.1	Hepeviridae Paslahepevirus	HEV3	HEV3f1
FJ718728.1	Hepeviridae Paslahepevirus	HEV3	HEV3f1
FJ718729.1	Hepeviridae Paslahepevirus	HEV3	HEV3f1
FJ718730.1	Hepeviridae Paslahepevirus	HEV3	HEV3f1
FJ718731.1	Hepeviridae Paslahepevirus	HEV3	HEV3f1
FJ718732.1	Hepeviridae Paslahepevirus	HEV3	HEV3f1
FJ718733.1	Hepeviridae Paslahepevirus	HEV3	HEV3f1
FJ718734.1	Hepeviridae Paslahepevirus	HEV3	HEV3f1
FJ718735.1	Hepeviridae Paslahepevirus	HEV3	HEV3f1
FJ718736.1	Hepeviridae Paslahepevirus	HEV3	HEV3f1
FJ718737.1	Hepeviridae Paslahepevirus	HEV3	HEV3f1
FJ718738.1	Hepeviridae Paslahepevirus	HEV3	HEV3f1
FJ718739.1	Hepeviridae Paslahepevirus	HEV3	HEV3f1
FJ718740.1	Hepeviridae Paslahepevirus	HEV3	HEV3f1
FJ718741.1	Hepeviridae Paslahepevirus	HEV3	HEV3f1
FJ718742.1	Hepeviridae Paslahepevirus	HEV3	HEV3f1
FJ718743.1	Hepeviridae Paslahepevirus	HEV3	HEV3f1
FJ718744.1	Hepeviridae Paslahepevirus	HEV3	HEV3f1
FJ718745.1	Hepeviridae Paslahepevirus	HEV3	HEV3f1
FJ718746.1	Hepeviridae Paslahepevirus	HEV3	Could not assign
FJ718747.1	Hepeviridae Paslahepevirus	HEV3	Could not assign
FJ718748.1	Hepeviridae Paslahepevirus	HEV3	Could not assign
FJ718749.1	Hepeviridae Paslahepevirus	HEV3	Could not assign
FJ718750.1	Hepeviridae Paslahepevirus	HEV3	Could not assign
FJ718751.1	Hepeviridae Paslahepevirus	HEV3	Could not assign
FJ718752.1	Hepeviridae Paslahepevirus	HEV3	Could not assign
FJ718753.1	Hepeviridae Paslahepevirus	HEV3	Could not assign
FJ718754.1	Hepeviridae Paslahepevirus	HEV3	Could not assign
FJ718755.1	Hepeviridae Paslahepevirus	HEV3	Could not assign
FJ718756.1	Hepeviridae Paslahepevirus	HEV3	Could not assign
FJ718757.1	Hepeviridae Paslahepevirus	HEV3	Could not assign
FJ718758.1	Hepeviridae Paslahepevirus	HEV3	HEV3f1
FJ718759.1	Hepeviridae Paslahepevirus	HEV3	HEV3f1
FJ718760.1	Hepeviridae Paslahepevirus	HEV3	HEV3f1
FJ718761.1	Hepeviridae Paslahepevirus	HEV3	HEV3f1
FJ718762.1	Hepeviridae Paslahepevirus	HEV3	HEV3f1
FJ718763.1	Hepeviridae Paslahepevirus	HEV3	HEV3f1
FJ718764.1	Hepeviridae Paslahepevirus	HEV3	HEV3f1
FJ718765.1	Hepeviridae Paslahepevirus	HEV3	HEV3f1
FJ718766.1	Hepeviridae Paslahepevirus	HEV3	HEV3f1
FJ718767.1	Hepeviridae Paslahepevirus	HEV3	HEV3f1
FJ718768.1	Hepeviridae Paslahepevirus	HEV3	HEV3f1
FJ718769.1	Hepeviridae Paslahepevirus	HEV3	Could not assign
FJ718770.1	Hepeviridae Paslahepevirus	HEV3	Could not assign
KX012625.1	Hepeviridae Paslahepevirus	HEV3	HEV3f1
GU124489.1	Hepeviridae Paslahepevirus	HEV3	HEV3f1
GQ398024.1	Hepeviridae Paslahepevirus	HEV3	HEV3f1
OL364998.1	Hepeviridae Paslahepevirus	HEV3	HEV3f1
KC166872.1	Hepeviridae Paslahepevirus	Could not assign
KC166873.1	Hepeviridae Paslahepevirus	Could not assign
KC166874.1	Hepeviridae Paslahepevirus	Could not assign
KC166875.1	Hepeviridae Paslahepevirus	Could not assign
KC166876.1	Hepeviridae Paslahepevirus	Could not assign
KC166877.1	Hepeviridae Paslahepevirus	Could not assign
KC166878.1	Hepeviridae Paslahepevirus	Could not assign
KC166879.1	Hepeviridae Paslahepevirus	Could not assign
KC166880.1	Hepeviridae Paslahepevirus	Could not assign
KC166881.1	Hepeviridae Paslahepevirus	Could not assign
KC166882.1	Hepeviridae Paslahepevirus	Could not assign
KC166883.1	Hepeviridae Paslahepevirus	Could not assign
KC166884.1	Hepeviridae Paslahepevirus	Could not assign
KC166885.1	Hepeviridae Paslahepevirus	Could not assign
KC166886.1	Hepeviridae Paslahepevirus	Could not assign
KC166887.1	Unassigned
KC166888.1	Unassigned
KC166889.1	Unassigned
KC166890.1	Hepeviridae Paslahepevirus	Could not assign
KC166891.1	Hepeviridae Paslahepevirus	Could not assign
KC166892.1	Hepeviridae Paslahepevirus	Could not assign
KC166893.1	Hepeviridae Paslahepevirus	Could not assign
KC166894.1	Hepeviridae Paslahepevirus	Could not assign
KC166895.1	Hepeviridae Paslahepevirus	Could not assign
KC166896.1	Hepeviridae Paslahepevirus	Could not assign
KC166897.1	Hepeviridae Paslahepevirus	Could not assign
KC166898.1	Hepeviridae Paslahepevirus	Could not assign
KC166899.1	Hepeviridae Paslahepevirus	Could not assign
KC166900.1	Hepeviridae Paslahepevirus	Could not assign
KC166901.1	Hepeviridae Paslahepevirus	Could not assign
KC166902.1	Hepeviridae Paslahepevirus	Could not assign
KC166903.1	Hepeviridae Paslahepevirus	Could not assign
KC166904.1	Hepeviridae Paslahepevirus	Could not assign
KC166905.1	Hepeviridae Paslahepevirus	Could not assign
KC166906.1	Hepeviridae Paslahepevirus	Could not assign
KC166907.1	Hepeviridae Paslahepevirus	Could not assign
KC166908.1	Hepeviridae Paslahepevirus	Could not assign
KC166909.1	Hepeviridae Paslahepevirus	Could not assign
KC166910.1	Hepeviridae Paslahepevirus	Could not assign
KC166911.1	Hepeviridae Paslahepevirus	Could not assign
KC166912.1	Hepeviridae Paslahepevirus	Could not assign
KC166913.1	Hepeviridae Paslahepevirus	Could not assign
KC166914.1	Unassigned
KC166915.1	Unassigned
KC166916.1	Unassigned
KC166917.1	Unassigned
KC166918.1	Unassigned
KC166919.1	Hepeviridae Paslahepevirus	Could not assign
KC166920.1	Hepeviridae Paslahepevirus	Could not assign
KC166921.1	Hepeviridae Paslahepevirus	Could not assign
KC166922.1	Hepeviridae Paslahepevirus	Could not assign
KC166923.1	Hepeviridae Paslahepevirus	Could not assign
KC166924.1	Hepeviridae Paslahepevirus	Could not assign
KC166925.1	Hepeviridae Paslahepevirus	Could not assign
KC166926.1	Hepeviridae Paslahepevirus	Could not assign
KC166927.1	Hepeviridae Paslahepevirus	Could not assign
KC166928.1	Hepeviridae Paslahepevirus	Could not assign
KC166929.1	Hepeviridae Paslahepevirus	Could not assign
KC166930.1	Hepeviridae Paslahepevirus	Could not assign
KC166931.1	Hepeviridae Paslahepevirus	Could not assign
KC166932.1	Hepeviridae Paslahepevirus	Could not assign
KC166933.1	Hepeviridae Paslahepevirus	Could not assign
KC166934.1	Hepeviridae Paslahepevirus	Could not assign
KC166935.1	Hepeviridae Paslahepevirus	Could not assign
KC166936.1	Hepeviridae Paslahepevirus	Could not assign
KC166937.1	Hepeviridae Paslahepevirus	Could not assign
KC166938.1	Hepeviridae Paslahepevirus	Could not assign
KC166939.1	Hepeviridae Paslahepevirus	Could not assign
KC166940.1	Hepeviridae Paslahepevirus	Could not assign
KC166941.1	Hepeviridae Paslahepevirus	Could not assign
KC166942.1	Hepeviridae Paslahepevirus	Could not assign
KC166943.1	Unassigned
KC166944.1	Unassigned
KC166945.1	Hepeviridae Paslahepevirus	Could not assign
KC166946.1	Hepeviridae Paslahepevirus	Could not assign
KC166947.1	Hepeviridae Paslahepevirus	Could not assign
KC166948.1	Hepeviridae Paslahepevirus	Could not assign
KC166949.1	Unassigned
KC166950.1	Hepeviridae Paslahepevirus	Could not assign
KC166951.1	Hepeviridae Paslahepevirus	Could not assign
KJ917671.1	Unassigned
KJ917672.1	Unassigned
KJ917677.1	Hepeviridae Paslahepevirus	Could not assign
KJ917678.1	Unassigned
KJ917679.1	Unassigned
KJ917680.1	Unassigned
KJ917681.1	Hepeviridae Paslahepevirus	Could not assign
KJ917682.1	Hepeviridae Paslahepevirus	Could not assign
KJ917683.1	Hepeviridae Paslahepevirus	Could not assign
KJ917684.1	Hepeviridae Paslahepevirus	Could not assign
KJ917685.1	Hepeviridae Paslahepevirus	Could not assign
KJ917686.1	Hepeviridae Paslahepevirus	Could not assign
KJ917688.1	Hepeviridae Paslahepevirus	Could not assign
KJ917689.1	Hepeviridae Paslahepevirus	Could not assign
KJ917690.1	Hepeviridae Paslahepevirus	Could not assign
KJ917691.1	Unassigned
KJ917692.1	Unassigned
KJ917693.1	Hepeviridae Paslahepevirus	Could not assign
KJ917694.1	Hepeviridae Paslahepevirus	Could not assign
KJ917695.1	Hepeviridae Paslahepevirus	Could not assign
KJ917696.1	Unassigned
KJ917697.1	Unassigned
KJ917698.1	Unassigned
KJ917714.1	Unassigned
KJ917715.1	Unassigned
KJ917716.1	Hepeviridae Paslahepevirus	Could not assign
KJ917718.1	Hepeviridae Paslahepevirus	Could not assign
KJ917719.1	Hepeviridae Paslahepevirus	Could not assign
KJ917721.1	Hepeviridae Paslahepevirus	Could not assign
KJ917722.1	Unassigned
KJ917723.1	Unassigned
KJ917726.1	Unassigned
KJ917741.1	Hepeviridae Paslahepevirus	Could not assign
KJ917742.1	Hepeviridae Paslahepevirus	Could not assign
KJ917743.1	Hepeviridae Paslahepevirus	Could not assign
KJ917752.1	Hepeviridae Paslahepevirus	Could not assign
KJ917753.1	Hepeviridae Paslahepevirus	Could not assign
KJ917756.1	Unassigned
KJ917757.1	Unassigned
KJ917758.1	Unassigned
KJ917766.1	Hepeviridae Paslahepevirus	Could not assign
KJ917767.1	Hepeviridae Paslahepevirus	Could not assign
GQ228083.1	Hepeviridae Paslahepevirus	HEV3	HEV3f1
KR027296.1	Hepeviridae Paslahepevirus	HEV3	HEV3f1
GU994211.1	Hepeviridae Paslahepevirus	HEV3	HEV3f1
FJ718691.1	Hepeviridae Paslahepevirus	HEV3	HEV3f3
FJ718692.1	Hepeviridae Paslahepevirus	HEV3	HEV3f3
FJ718693.1	Hepeviridae Paslahepevirus	HEV3	HEV3f3
FJ718694.1	Hepeviridae Paslahepevirus	HEV3	HEV3f1
FJ718695.1	Hepeviridae Paslahepevirus	HEV3	HEV3f1
EF175164.1	Hepeviridae Paslahepevirus	HEV3	HEV3f1
KR027503.1	Hepeviridae Paslahepevirus	HEV3	HEV3f1
GU124487.1	Hepeviridae Paslahepevirus	HEV3	HEV3c
GQ398022.1	Hepeviridae Paslahepevirus	HEV3	HEV3c
KR027727.1	Hepeviridae Paslahepevirus	HEV3	HEV3h1
KJ666642.1	Hepeviridae Paslahepevirus	HEV3	HEV3f1
GQ427004.1	Hepeviridae Paslahepevirus	HEV3	Could not assign
EU532016.1	Hepeviridae Paslahepevirus	HEV3	HEV3m
KX529078.1	Hepeviridae Paslahepevirus	HEV3	HEV3f1
GU124488.1	Hepeviridae Paslahepevirus	HEV3	HEV3f1
GU124490.1	Hepeviridae Paslahepevirus	HEV3	HEV3e
GQ398023.1	Hepeviridae Paslahepevirus	HEV3	HEV3f1
GQ398025.1	Hepeviridae Paslahepevirus	HEV3	HEV3e
KR027828.1	Hepeviridae Paslahepevirus	HEV3	HEV3f1
EU667420.1	Hepeviridae Paslahepevirus	HEV3	HEV3f1
GU124486.1	Hepeviridae Paslahepevirus	HEV3	HEV3h1
GQ398021.1	Hepeviridae Paslahepevirus	HEV3	HEV3h1
GQ427009.1	Hepeviridae Paslahepevirus	HEV3	HEV3f1
EU650321.1	Hepeviridae Paslahepevirus	HEV3	HEV3f1
KR027512.1	Hepeviridae Paslahepevirus	HEV3	HEV3f1
KR027568.1	Hepeviridae Paslahepevirus	HEV3	HEV3c
KR027659.1	Hepeviridae Paslahepevirus	HEV3	HEV3f1
KJ742839.1	Hepeviridae Paslahepevirus	HEV3	HEV3e
KJ742840.1	Hepeviridae Paslahepevirus	HEV3	Could not assign
KJ742841.1	Hepeviridae Paslahepevirus	HEV3	HEV3c
KJ742842.1	Hepeviridae Paslahepevirus	HEV3	HEV3f1
KJ742843.1	Hepeviridae Paslahepevirus	HEV3	HEV3f3
KJ742844.1	Hepeviridae Paslahepevirus	HEV3	Could not assign
KJ742845.1	Hepeviridae Paslahepevirus	HEV3	HEV3f1
KJ742846.1	Hepeviridae Paslahepevirus	HEV3	Could not assign
GU953685.1	Hepeviridae Paslahepevirus	HEV3	HEV3f1
GU953686.1	Hepeviridae Paslahepevirus	HEV3	HEV3f1
GU953687.1	Hepeviridae Paslahepevirus	HEV3	HEV3f1
GU953688.1	Hepeviridae Paslahepevirus	HEV3	HEV3f1
GU953689.1	Hepeviridae Paslahepevirus	HEV3	HEV3f1
GU953690.1	Hepeviridae Paslahepevirus	HEV3	HEV3f1
EF194042.1	Hepeviridae Paslahepevirus	HEV3	HEV3f3
EF194043.1	Hepeviridae Paslahepevirus	HEV3	HEV3f1
EF053273.1	Hepeviridae Paslahepevirus	HEV3	Could not assign
GU982294.1	Hepeviridae Paslahepevirus	HEV4	HEV4b
EU514956.1	Hepeviridae Paslahepevirus	HEV3	HEV3f1
KR027030.1	Hepeviridae Paslahepevirus	HEV3	HEV3f1
KR027121.1	Hepeviridae Paslahepevirus	HEV3	Could not assign
KR027171.1	Hepeviridae Paslahepevirus	HEV3	HEV3f1
KR027187.1	Hepeviridae Paslahepevirus	HEV3	HEV3f1
EF113903.1	Hepeviridae Paslahepevirus	HEV3	HEV3f1
MH557093.1	Hepeviridae Paslahepevirus	HEV3	HEV3c
KR812467.1	Hepeviridae Paslahepevirus	HEV3	Could not assign
KR027101.1	Hepeviridae Paslahepevirus	HEV3	HEV3c
KR027617.1	Hepeviridae Paslahepevirus	HEV3	Could not assign
GQ240310.1	Hepeviridae Paslahepevirus	HEV3	HEV3f1
GQ426981.1	Hepeviridae Paslahepevirus	HEV1	Could not assign
GQ426982.1	Hepeviridae Paslahepevirus	HEV1	Could not assign
GQ426985.1	Hepeviridae Paslahepevirus	HEV3	Could not assign
GQ426989.1	Hepeviridae Paslahepevirus	HEV3	HEV3f1
GQ426990.1	Hepeviridae Paslahepevirus	HEV3	HEV3f1
GQ426992.1	Hepeviridae Paslahepevirus	HEV3	Could not assign
GQ426997.1	Hepeviridae Paslahepevirus	HEV3	HEV3c
GQ427000.1	Hepeviridae Paslahepevirus	HEV3	HEV3f1
GQ427014.1	Hepeviridae Paslahepevirus	HEV3	Could not assign
EU495188.1	Hepeviridae Paslahepevirus	HEV3	Could not assign
EU495189.1	Hepeviridae Paslahepevirus	HEV3	Could not assign
EU495190.1	Hepeviridae Paslahepevirus	HEV3	Could not assign
EF113905.1	Hepeviridae Paslahepevirus	HEV3	HEV3f1
KR027166.1	Hepeviridae Paslahepevirus	HEV3	Could not assign
KR027188.1	Hepeviridae Paslahepevirus	HEV3	HEV3f1
KR027297.1	Hepeviridae Paslahepevirus	HEV3	HEV3f1
KR027521.1	Hepeviridae Paslahepevirus	HEV3	HEV3m
KR027540.1	Hepeviridae Paslahepevirus	HEV3	Could not assign
KR027672.1	Hepeviridae Paslahepevirus	HEV3	Could not assign
KR027700.1	Hepeviridae Paslahepevirus	HEV3	HEV3f1
KR027771.1	Hepeviridae Paslahepevirus	HEV3	HEV3c
KJ740425.1	Hepeviridae Paslahepevirus	HEV3	HEV3c
OQ849730.1	Hepeviridae Paslahepevirus	HEV3	HEV3f1
OQ849732.1	Hepeviridae Paslahepevirus	HEV3	HEV3f1
MN747091.1	Hepeviridae Paslahepevirus	HEV3	HEV3c
MN747092.1	Hepeviridae Paslahepevirus	HEV3	HEV3f1
MN747093.1	Hepeviridae Paslahepevirus	HEV3	HEV3f1
MN747094.1	Hepeviridae Paslahepevirus	HEV3	HEV3h1
KX602217.1	Hepeviridae Paslahepevirus	HEV3	HEV3c
LT745926.1	Hepeviridae Paslahepevirus	HEV3	HEV3f1
LT745927.1	Hepeviridae Paslahepevirus	HEV3	HEV3f1
LT745928.1	Hepeviridae Paslahepevirus	HEV3	HEV3f1
LT745929.1	Hepeviridae Paslahepevirus	HEV3	HEV3f1
LT745930.1	Hepeviridae Paslahepevirus	HEV3	HEV3f1
LT745931.1	Hepeviridae Paslahepevirus	HEV3	Could not assign
LT745932.1	Hepeviridae Paslahepevirus	HEV3	HEV3c
LT745933.1	Hepeviridae Paslahepevirus	HEV3	HEV3c
LT745934.1	Hepeviridae Paslahepevirus	HEV3	HEV3a
LT745935.1	Hepeviridae Paslahepevirus	HEV3	HEV3f1
LT745936.1	Hepeviridae Paslahepevirus	HEV3	HEV3f1
LT745937.1	Hepeviridae Paslahepevirus	HEV3	HEV3f1
LT745938.1	Hepeviridae Paslahepevirus	HEV3	HEV3f1
LT745939.1	Hepeviridae Paslahepevirus	HEV3	HEV3f1
LT745940.1	Hepeviridae Paslahepevirus	HEV3	HEV3f1
LT745941.1	Hepeviridae Paslahepevirus	HEV3	HEV3f1
LT745942.1	Hepeviridae Paslahepevirus	HEV3	HEV3f1
LT745943.1	Hepeviridae Paslahepevirus	HEV3	HEV3f1
LT745944.1	Hepeviridae Paslahepevirus	HEV3	HEV3f1
LT745945.1	Hepeviridae Paslahepevirus	HEV3	Could not assign
LT745946.1	Hepeviridae Paslahepevirus	HEV3	HEV3f1
LT745947.1	Hepeviridae Paslahepevirus	HEV3	HEV3f2
KY611812.1	Hepeviridae Paslahepevirus	HEV3ra
KY611813.1	Hepeviridae Paslahepevirus	Could not assign
KY611814.1	Hepeviridae Paslahepevirus	HEV3ra
KY611815.1	Hepeviridae Paslahepevirus	HEV3ra
KY611816.1	Hepeviridae Paslahepevirus	HEV3ra
KR185381.1	Hepeviridae Paslahepevirus	HEV3	HEV3f1
KR027012.1	Hepeviridae Paslahepevirus	HEV3	Could not assign
KR027013.1	Hepeviridae Paslahepevirus	HEV3	HEV3c
KR027014.1	Hepeviridae Paslahepevirus	HEV3	HEV3f1
KR027015.1	Hepeviridae Paslahepevirus	HEV3	HEV3c
KR027016.1	Hepeviridae Paslahepevirus	HEV3	HEV3f1
KR027017.1	Hepeviridae Paslahepevirus	HEV3	HEV3f1
KR027018.1	Hepeviridae Paslahepevirus	HEV3	HEV3f1
KR027019.1	Hepeviridae Paslahepevirus	HEV3	HEV3f1
KR027020.1	Hepeviridae Paslahepevirus	HEV3	HEV3f1
KR027021.1	Hepeviridae Paslahepevirus	HEV3	HEV3f1
KR027022.1	Hepeviridae Paslahepevirus	HEV3	HEV3c
KR027023.1	Hepeviridae Paslahepevirus	HEV3	HEV3f1
KR027024.1	Hepeviridae Paslahepevirus	HEV3	HEV3f1
KR027025.1	Hepeviridae Paslahepevirus	HEV3	HEV3f1
KR027026.1	Hepeviridae Paslahepevirus	Could not assign
KR027027.1	Hepeviridae Paslahepevirus	HEV3	Could not assign
KR027028.1	Hepeviridae Paslahepevirus	HEV3	HEV3f1
KR027029.1	Hepeviridae Paslahepevirus	HEV3	HEV3f1
KR027031.1	Hepeviridae Paslahepevirus	HEV3	HEV3c
KR027033.1	Hepeviridae Paslahepevirus	HEV3	HEV3f1
KR027034.1	Hepeviridae Paslahepevirus	HEV3	HEV3f1
KR027036.1	Hepeviridae Paslahepevirus	HEV3	HEV3f1
KR027037.1	Hepeviridae Paslahepevirus	HEV3	HEV3f1
KR027038.1	Hepeviridae Paslahepevirus	HEV3	HEV3f1
KR027039.1	Hepeviridae Paslahepevirus	HEV3	Could not assign
KR027040.1	Hepeviridae Paslahepevirus	HEV3	HEV3f1
KR027042.1	Hepeviridae Paslahepevirus	HEV3	HEV3f1
KR027043.1	Hepeviridae Paslahepevirus	HEV3	Could not assign
KR027044.1	Hepeviridae Paslahepevirus	HEV3	HEV3f1
KR027045.1	Hepeviridae Paslahepevirus	HEV3	HEV3f1
KR027046.1	Hepeviridae Paslahepevirus	HEV3	HEV3f1
KR027047.1	Hepeviridae Paslahepevirus	HEV3	HEV3f1
KR027048.1	Hepeviridae Paslahepevirus	HEV3	Could not assign
KR027049.1	Hepeviridae Paslahepevirus	HEV3	HEV3f1
KR027050.1	Hepeviridae Paslahepevirus	HEV3	HEV3f1
KR027051.1	Hepeviridae Paslahepevirus	HEV3	HEV3f1
KR027052.1	Hepeviridae Paslahepevirus	HEV3	HEV3f1
KR027054.1	Hepeviridae Paslahepevirus	HEV3	HEV3f1
KR027055.1	Hepeviridae Paslahepevirus	HEV3	HEV3f1
KR027056.1	Hepeviridae Paslahepevirus	HEV3	HEV3f1
KR027057.1	Hepeviridae Paslahepevirus	HEV3	HEV3f1
KR027058.1	Hepeviridae Paslahepevirus	HEV3	HEV3f1
KR027059.1	Hepeviridae Paslahepevirus	HEV3	HEV3f1
KR027060.1	Hepeviridae Paslahepevirus	Could not assign
KR027061.1	Hepeviridae Paslahepevirus	HEV3	HEV3c
KR027062.1	Hepeviridae Paslahepevirus	HEV3	HEV3f1
KR027063.1	Hepeviridae Paslahepevirus	HEV3	Could not assign
KR027064.1	Hepeviridae Paslahepevirus	HEV3	HEV3m
KR027065.1	Hepeviridae Paslahepevirus	HEV3	HEV3m
KR027066.1	Hepeviridae Paslahepevirus	HEV3	HEV3a
KR027067.1	Hepeviridae Paslahepevirus	HEV3	Could not assign
KR027068.1	Hepeviridae Paslahepevirus	HEV3	HEV3c
KR027069.1	Hepeviridae Paslahepevirus	HEV3	HEV3f1
KR027070.1	Hepeviridae Paslahepevirus	HEV3	HEV3f1
KR027071.1	Hepeviridae Paslahepevirus	HEV3	HEV3f1
KR027072.1	Hepeviridae Paslahepevirus	HEV3	HEV3c
KR027073.1	Hepeviridae Paslahepevirus	HEV3	HEV3f1
KR027074.1	Hepeviridae Paslahepevirus	HEV3	HEV3f1
KR027075.1	Hepeviridae Paslahepevirus	HEV3	HEV3f1
KR027076.1	Hepeviridae Paslahepevirus	HEV3	HEV3f1
KR027077.1	Hepeviridae Paslahepevirus	HEV3	HEV3f1
KR027078.1	Hepeviridae Paslahepevirus	HEV3	HEV3m
KR027079.1	Hepeviridae Paslahepevirus	HEV3	Could not assign
KR027080.1	Hepeviridae Paslahepevirus	HEV3	Could not assign
KR027081.1	Hepeviridae Paslahepevirus	HEV3	HEV3f1
KR027082.1	Hepeviridae Paslahepevirus	HEV3	HEV3c
KR027083.1	Hepeviridae Paslahepevirus	HEV3	HEV3f1
KR027084.1	Hepeviridae Paslahepevirus	HEV3	Could not assign
KR027085.1	Hepeviridae Paslahepevirus	HEV3	HEV3f1
KR027086.1	Hepeviridae Paslahepevirus	HEV3	HEV3f1
KR027087.1	Hepeviridae Paslahepevirus	HEV3	HEV3c
KR027088.1	Hepeviridae Paslahepevirus	HEV3	HEV3f1
KR027089.1	Hepeviridae Paslahepevirus	HEV3	HEV3f1
KR027090.1	Hepeviridae Paslahepevirus	HEV3	HEV3m
KR027091.1	Hepeviridae Paslahepevirus	HEV3	Could not assign
KR027092.1	Hepeviridae Paslahepevirus	HEV3	HEV3f1
KR027093.1	Hepeviridae Paslahepevirus	HEV3	HEV3f1
KR027094.1	Hepeviridae Paslahepevirus	HEV3	HEV3f1
KR027095.1	Hepeviridae Paslahepevirus	Could not assign
KR027096.1	Hepeviridae Paslahepevirus	HEV3	HEV3m
KR027097.1	Hepeviridae Paslahepevirus	HEV3	HEV3f3
KR027098.1	Hepeviridae Paslahepevirus	HEV3	HEV3f1
KR027099.1	Hepeviridae Paslahepevirus	HEV3	HEV3m
KR027100.1	Hepeviridae Paslahepevirus	HEV3	HEV3f1
KR027102.1	Hepeviridae Paslahepevirus	HEV3	Could not assign
KR027103.1	Hepeviridae Paslahepevirus	HEV3	HEV3f1
KR027105.1	Hepeviridae Paslahepevirus	HEV3	HEV3f1
KR027106.1	Hepeviridae Paslahepevirus	HEV3	HEV3f1
KR027107.1	Hepeviridae Paslahepevirus	HEV3	HEV3f1
KR027108.1	Hepeviridae Paslahepevirus	HEV3	HEV3f1
KR027109.1	Hepeviridae Paslahepevirus	HEV3	HEV3c
KR027110.1	Hepeviridae Paslahepevirus	HEV3	HEV3f1
KR027111.1	Hepeviridae Paslahepevirus	HEV3	HEV3f1
KR027112.1	Hepeviridae Paslahepevirus	HEV3	HEV3c
KR027113.1	Hepeviridae Paslahepevirus	HEV3	Could not assign
KR027114.1	Hepeviridae Paslahepevirus	HEV3	Could not assign
KR027115.1	Hepeviridae Paslahepevirus	HEV3	Could not assign
KR027116.1	Hepeviridae Paslahepevirus	HEV3	HEV3f1
KR027117.1	Hepeviridae Paslahepevirus	HEV3	HEV3m
KR027118.1	Hepeviridae Paslahepevirus	HEV3	Could not assign
KR027119.1	Hepeviridae Paslahepevirus	HEV3	HEV3f1
KR027122.1	Hepeviridae Paslahepevirus	HEV3	HEV3f1
KR027123.1	Hepeviridae Paslahepevirus	HEV3	Could not assign
KR027124.1	Hepeviridae Paslahepevirus	HEV3	Could not assign
KR027125.1	Hepeviridae Paslahepevirus	HEV3	HEV3f1
KR027126.1	Hepeviridae Paslahepevirus	HEV3	HEV3f1
KR027128.1	Hepeviridae Paslahepevirus	HEV3	HEV3c
KR027129.1	Hepeviridae Paslahepevirus	HEV3	HEV3f1
KR027130.1	Hepeviridae Paslahepevirus	HEV3	HEV3c
KR027131.1	Hepeviridae Paslahepevirus	HEV3	HEV3f1
KR027132.1	Hepeviridae Paslahepevirus	HEV3	Could not assign
KR027133.1	Hepeviridae Paslahepevirus	HEV3	HEV3c
KR027135.1	Hepeviridae Paslahepevirus	HEV3	HEV3h1
KR027136.1	Hepeviridae Paslahepevirus	HEV3	HEV3f1
KR027137.1	Hepeviridae Paslahepevirus	HEV3	HEV3f1
KR027138.1	Hepeviridae Paslahepevirus	HEV3	Could not assign
KR027139.1	Hepeviridae Paslahepevirus	HEV3	HEV3f1
KR027140.1	Hepeviridae Paslahepevirus	HEV3	HEV3f1
KR027141.1	Hepeviridae Paslahepevirus	HEV3	HEV3c
KR027142.1	Hepeviridae Paslahepevirus	HEV3	Could not assign
KR027143.1	Hepeviridae Paslahepevirus	HEV3	HEV3f1
KR027146.1	Hepeviridae Paslahepevirus	HEV3	HEV3f1
KR027148.1	Hepeviridae Paslahepevirus	HEV3	HEV3f1
KR027149.1	Hepeviridae Paslahepevirus	HEV3	HEV3f1
KR027150.1	Hepeviridae Paslahepevirus	HEV3	HEV3f1
KR027151.1	Hepeviridae Paslahepevirus	HEV3	HEV3f1
KR027152.1	Hepeviridae Paslahepevirus	HEV3	Could not assign
KR027153.1	Hepeviridae Paslahepevirus	HEV3	HEV3c
KR027154.1	Hepeviridae Paslahepevirus	HEV3	HEV3f1
KR027155.1	Hepeviridae Paslahepevirus	HEV3	HEV3f1
KR027157.1	Hepeviridae Paslahepevirus	HEV3	Could not assign
KR027158.1	Hepeviridae Paslahepevirus	HEV3	HEV3h1
KR027159.1	Hepeviridae Paslahepevirus	HEV3	HEV3f1
KR027160.1	Hepeviridae Paslahepevirus	HEV3	HEV3f1
KR027161.1	Hepeviridae Paslahepevirus	HEV3	HEV3f1
KR027163.1	Hepeviridae Paslahepevirus	HEV3	HEV3f1
KR027164.1	Hepeviridae Paslahepevirus	HEV3	HEV3c
KR027165.1	Hepeviridae Paslahepevirus	HEV3	HEV3f1
KR027167.1	Hepeviridae Paslahepevirus	HEV3	HEV3f1
KR027168.1	Hepeviridae Paslahepevirus	HEV3	HEV3f1
KR027170.1	Hepeviridae Paslahepevirus	HEV3	HEV3c
KR027172.1	Hepeviridae Paslahepevirus	HEV3	HEV3f2
KR027173.1	Hepeviridae Paslahepevirus	HEV3	HEV3f1
KR027174.1	Hepeviridae Paslahepevirus	HEV3	HEV3f1
KR027176.1	Hepeviridae Paslahepevirus	HEV3	HEV3f1
KR027177.1	Hepeviridae Paslahepevirus	HEV3	HEV3f1
KR027178.1	Hepeviridae Paslahepevirus	HEV3	HEV3c
KR027179.1	Hepeviridae Paslahepevirus	HEV3	HEV3f1
KR027180.1	Hepeviridae Paslahepevirus	HEV3	Could not assign
KR027181.1	Hepeviridae Paslahepevirus	HEV3	HEV3c
KR027182.1	Hepeviridae Paslahepevirus	HEV3	HEV3f1
KR027183.1	Hepeviridae Paslahepevirus	HEV3	HEV3m
KR027184.1	Hepeviridae Paslahepevirus	HEV3	HEV3f1
KR027185.1	Hepeviridae Paslahepevirus	HEV3	HEV3f1
KR027189.1	Hepeviridae Paslahepevirus	HEV3	HEV3f1
KR027190.1	Hepeviridae Paslahepevirus	HEV3	HEV3f1
KR027191.1	Hepeviridae Paslahepevirus	HEV3	HEV3f1
KR027192.1	Hepeviridae Paslahepevirus	HEV3	HEV3f1
KR027193.1	Hepeviridae Paslahepevirus	HEV3	HEV3f1
KR027194.1	Hepeviridae Paslahepevirus	HEV3	HEV3f1
KR027195.1	Hepeviridae Paslahepevirus	HEV3	HEV3f1
KR027196.1	Hepeviridae Paslahepevirus	HEV3	HEV3f1
KR027197.1	Hepeviridae Paslahepevirus	HEV3	Could not assign
KR027198.1	Hepeviridae Paslahepevirus	HEV3	HEV3f1
KR027199.1	Hepeviridae Paslahepevirus	HEV3	HEV3f1
KR027200.1	Hepeviridae Paslahepevirus	HEV3	HEV3f1
KR027201.1	Hepeviridae Paslahepevirus	HEV3	HEV3f1
KR027202.1	Hepeviridae Paslahepevirus	HEV3	HEV3h1
KR027203.1	Hepeviridae Paslahepevirus	HEV3	HEV3f1
KR027205.1	Hepeviridae Paslahepevirus	HEV3	HEV3f1
KR027206.1	Hepeviridae Paslahepevirus	HEV3	HEV3f1
KR027207.1	Hepeviridae Paslahepevirus	HEV3	HEV3f1
KR027208.1	Hepeviridae Paslahepevirus	HEV3	Could not assign
KR027209.1	Hepeviridae Paslahepevirus	HEV3	HEV3f1
KR027211.1	Hepeviridae Paslahepevirus	HEV3	HEV3f1
KR027212.1	Hepeviridae Paslahepevirus	HEV3	HEV3f1
KR027213.1	Hepeviridae Paslahepevirus	HEV3	HEV3f1
KR027214.1	Hepeviridae Paslahepevirus	HEV3	HEV3f1
KR027215.1	Hepeviridae Paslahepevirus	HEV3	HEV3c
KR027216.1	Hepeviridae Paslahepevirus	HEV3	Could not assign
KR027217.1	Hepeviridae Paslahepevirus	HEV3	HEV3f1
KR027218.1	Hepeviridae Paslahepevirus	HEV3	HEV3f1
KR027219.1	Hepeviridae Paslahepevirus	HEV3	HEV3h1
KR027220.1	Hepeviridae Paslahepevirus	HEV3	Could not assign
KR027221.1	Hepeviridae Paslahepevirus	HEV3	HEV3f1
KR027222.1	Hepeviridae Paslahepevirus	HEV3	HEV3f2
KR027223.1	Hepeviridae Paslahepevirus	HEV3	HEV3c
KR027224.1	Hepeviridae Paslahepevirus	HEV3	HEV3f1
KR027225.1	Hepeviridae Paslahepevirus	HEV3	HEV3f1
KR027226.1	Hepeviridae Paslahepevirus	HEV3	HEV3f1
KR027227.1	Hepeviridae Paslahepevirus	HEV3	Could not assign
KR027228.1	Hepeviridae Paslahepevirus	HEV3	HEV3c
KR027229.1	Hepeviridae Paslahepevirus	HEV3	HEV3c
KR027230.1	Hepeviridae Paslahepevirus	HEV3	HEV3f1
KR027231.1	Hepeviridae Paslahepevirus	HEV3	HEV3f1
KR027232.1	Hepeviridae Paslahepevirus	HEV3	HEV3c
KR027233.1	Hepeviridae Paslahepevirus	HEV3	HEV3m
KR027234.1	Hepeviridae Paslahepevirus	HEV3	Could not assign
KR027235.1	Hepeviridae Paslahepevirus	HEV3	HEV3f1
KR027236.1	Hepeviridae Paslahepevirus	HEV3	Could not assign
KR027237.1	Hepeviridae Paslahepevirus	HEV3	HEV3f1
KR027238.1	Hepeviridae Paslahepevirus	HEV3	HEV3h1
KR027239.1	Hepeviridae Paslahepevirus	HEV3	HEV3f1
KR027240.1	Hepeviridae Paslahepevirus	HEV3	HEV3f1
KR027242.1	Hepeviridae Paslahepevirus	HEV3	HEV3c
KR027243.1	Hepeviridae Paslahepevirus	HEV3	HEV3f1
KR027244.1	Hepeviridae Paslahepevirus	HEV3	HEV3f1
KR027245.1	Hepeviridae Paslahepevirus	HEV3	HEV3f1
KR027246.1	Hepeviridae Paslahepevirus	HEV3	HEV3f1
KR027247.1	Hepeviridae Paslahepevirus	HEV3	HEV3c
KR027248.1	Hepeviridae Paslahepevirus	HEV3	HEV3f1
KR027249.1	Hepeviridae Paslahepevirus	HEV3	HEV3c
KR027250.1	Hepeviridae Paslahepevirus	HEV3	HEV3f1
KR027252.1	Hepeviridae Paslahepevirus	HEV3	HEV3f1
KR027253.1	Hepeviridae Paslahepevirus	HEV3	HEV3f1
KR027254.1	Hepeviridae Paslahepevirus	HEV3	HEV3f1
KR027256.1	Hepeviridae Paslahepevirus	HEV3	HEV3c
KR027257.1	Hepeviridae Paslahepevirus	HEV3	HEV3c
KR027258.1	Hepeviridae Paslahepevirus	HEV3	HEV3c
KR027259.1	Hepeviridae Paslahepevirus	HEV3	HEV3f1
KR027260.1	Hepeviridae Paslahepevirus	HEV3	Could not assign
KR027261.1	Hepeviridae Paslahepevirus	HEV3	Could not assign
KR027262.1	Hepeviridae Paslahepevirus	HEV3	HEV3h1
KR027264.1	Hepeviridae Paslahepevirus	HEV3	HEV3c
KR027265.1	Hepeviridae Paslahepevirus	HEV3	HEV3f1
KR027266.1	Hepeviridae Paslahepevirus	HEV3	HEV3f1
KR027267.1	Hepeviridae Paslahepevirus	HEV3	HEV3f1
KR027268.1	Hepeviridae Paslahepevirus	HEV3	HEV3c
KR027269.1	Hepeviridae Paslahepevirus	HEV3	HEV3f1
KR027271.1	Hepeviridae Paslahepevirus	HEV3	HEV3c
KR027272.1	Hepeviridae Paslahepevirus	HEV3	HEV3f1
KR027273.1	Hepeviridae Paslahepevirus	HEV3	HEV3f1
KR027274.1	Hepeviridae Paslahepevirus	HEV3	HEV3f1
KR027275.1	Hepeviridae Paslahepevirus	HEV3	HEV3f1
KR027276.1	Hepeviridae Paslahepevirus	HEV3	HEV3f1
KR027277.1	Hepeviridae Paslahepevirus	HEV3	HEV3f1
KR027278.1	Hepeviridae Paslahepevirus	HEV3	Could not assign
KR027279.1	Hepeviridae Paslahepevirus	HEV3	Could not assign
KR027280.1	Hepeviridae Paslahepevirus	HEV3	HEV3f1
KR027282.1	Hepeviridae Paslahepevirus	HEV3	HEV3f1
KR027283.1	Hepeviridae Paslahepevirus	HEV3	HEV3f1
KR027284.1	Hepeviridae Paslahepevirus	HEV3	Could not assign
KR027286.1	Hepeviridae Paslahepevirus	HEV3	HEV3f1
KR027287.1	Hepeviridae Paslahepevirus	HEV3	HEV3_uc3
KR027288.1	Hepeviridae Paslahepevirus	HEV3	HEV3h1
KR027289.1	Hepeviridae Paslahepevirus	HEV3	HEV3m
KR027290.1	Hepeviridae Paslahepevirus	HEV3	HEV3f1
KR027291.1	Hepeviridae Paslahepevirus	HEV3	HEV3f1
KR027292.1	Hepeviridae Paslahepevirus	HEV3	Could not assign
KR027293.1	Hepeviridae Paslahepevirus	HEV3	HEV3_uc3
KR027294.1	Hepeviridae Paslahepevirus	HEV3	HEV3f1
KR027295.1	Hepeviridae Paslahepevirus	HEV3	HEV3f1
KR027298.1	Hepeviridae Paslahepevirus	HEV3	Could not assign
KR027299.1	Hepeviridae Paslahepevirus	HEV3	HEV3f1
KR027300.1	Hepeviridae Paslahepevirus	HEV3	HEV3m
KR027301.1	Hepeviridae Paslahepevirus	Could not assign
KR027302.1	Hepeviridae Paslahepevirus	HEV3	HEV3f1
KR027303.1	Hepeviridae Paslahepevirus	HEV3	HEV3f3
KR027304.1	Hepeviridae Paslahepevirus	HEV3	HEV3c
KR027305.1	Hepeviridae Paslahepevirus	HEV3	HEV3h1
KR027306.1	Hepeviridae Paslahepevirus	HEV3	HEV3f1
KR027307.1	Hepeviridae Paslahepevirus	HEV3	HEV3a
KR027308.1	Hepeviridae Paslahepevirus	HEV3	HEV3c
KR027309.1	Hepeviridae Paslahepevirus	HEV3	HEV3f1
KR027310.1	Hepeviridae Paslahepevirus	HEV3	HEV3f1
KR027311.1	Hepeviridae Paslahepevirus	HEV3	HEV3f1
KR027312.1	Hepeviridae Paslahepevirus	HEV3	Could not assign
KR027313.1	Hepeviridae Paslahepevirus	HEV3	HEV3f1
KR027314.1	Hepeviridae Paslahepevirus	HEV3	Could not assign
KR027315.1	Hepeviridae Paslahepevirus	HEV3	HEV3c
KR027316.1	Hepeviridae Paslahepevirus	HEV3	HEV3_uc3
KR027319.1	Hepeviridae Paslahepevirus	HEV3	HEV3f1
KR027320.1	Hepeviridae Paslahepevirus	HEV3	Could not assign
KR027321.1	Hepeviridae Paslahepevirus	HEV3	Could not assign
KR027322.1	Hepeviridae Paslahepevirus	HEV3	HEV3f1
KR027323.1	Hepeviridae Paslahepevirus	HEV3	HEV3f1
KR027324.1	Hepeviridae Paslahepevirus	HEV3	HEV3f1
KR027325.1	Hepeviridae Paslahepevirus	HEV3	HEV3f3
KR027327.1	Hepeviridae Paslahepevirus	HEV3	HEV3c
KR027328.1	Hepeviridae Paslahepevirus	HEV3	Could not assign
KR027329.1	Hepeviridae Paslahepevirus	HEV3	HEV3c
KR027330.1	Hepeviridae Paslahepevirus	HEV3	HEV3c
KR027331.1	Hepeviridae Paslahepevirus	HEV3	HEV3f1
KR027332.1	Hepeviridae Paslahepevirus	HEV3	HEV3f1
KR027333.1	Hepeviridae Paslahepevirus	HEV3	HEV3m
KR027334.1	Hepeviridae Paslahepevirus	HEV3	HEV3f1
KR027335.1	Hepeviridae Paslahepevirus	HEV3	HEV3f1
KR027336.1	Hepeviridae Paslahepevirus	HEV3	HEV3f1
KR027337.1	Hepeviridae Paslahepevirus	HEV3	HEV3f1
KR027338.1	Hepeviridae Paslahepevirus	HEV3	HEV3c
KR027339.1	Hepeviridae Paslahepevirus	HEV3	HEV3f1
KR027340.1	Hepeviridae Paslahepevirus	HEV3	Could not assign
KR027341.1	Hepeviridae Paslahepevirus	HEV3	HEV3c
KR027342.1	Hepeviridae Paslahepevirus	HEV3	HEV3f1
KR027343.1	Hepeviridae Paslahepevirus	HEV3	HEV3f1
KR027345.1	Hepeviridae Paslahepevirus	HEV3	HEV3f1
KR027347.1	Hepeviridae Paslahepevirus	HEV3	Could not assign
KR027348.1	Hepeviridae Paslahepevirus	HEV3	HEV3f1
KR027349.1	Hepeviridae Paslahepevirus	HEV3	HEV3f1
KR027350.1	Hepeviridae Paslahepevirus	HEV3	HEV3f1
KR027351.1	Hepeviridae Paslahepevirus	HEV3	Could not assign
KR027352.1	Hepeviridae Paslahepevirus	HEV3	HEV3f1
KR027353.1	Hepeviridae Paslahepevirus	HEV3	HEV3f1
KR027354.1	Hepeviridae Paslahepevirus	HEV3	HEV3f1
KR027355.1	Hepeviridae Paslahepevirus	HEV3	HEV3f1
KR027356.1	Hepeviridae Paslahepevirus	HEV3	HEV3f3
KR027357.1	Hepeviridae Paslahepevirus	HEV3	HEV3c
KR027358.1	Hepeviridae Paslahepevirus	HEV3	HEV3m
KR027359.1	Hepeviridae Paslahepevirus	HEV3	HEV3f1
KR027360.1	Hepeviridae Paslahepevirus	HEV3	HEV3c
KR027361.1	Hepeviridae Paslahepevirus	HEV3	HEV3f1
KR027362.1	Hepeviridae Paslahepevirus	HEV3	HEV3c
KR027364.1	Hepeviridae Paslahepevirus	HEV3	HEV3h1
KR027365.1	Hepeviridae Paslahepevirus	HEV3	HEV3f1
KR027366.1	Hepeviridae Paslahepevirus	HEV3	Could not assign
KR027367.1	Hepeviridae Paslahepevirus	HEV3	HEV3c
KR027368.1	Hepeviridae Paslahepevirus	HEV3	HEV3c
KR027369.1	Hepeviridae Paslahepevirus	HEV3	HEV3f1
KR027370.1	Hepeviridae Paslahepevirus	HEV3	HEV3h1
KR027371.1	Hepeviridae Paslahepevirus	HEV3	HEV3f1
KR027372.1	Hepeviridae Paslahepevirus	HEV3	HEV3f1
KR027373.1	Hepeviridae Paslahepevirus	HEV3	Could not assign
KR027374.1	Hepeviridae Paslahepevirus	HEV3	HEV3f1
KR027375.1	Hepeviridae Paslahepevirus	HEV3	HEV3f1
KR027376.1	Hepeviridae Paslahepevirus	HEV3	Could not assign
KR027377.1	Hepeviridae Paslahepevirus	Could not assign
KR027379.1	Hepeviridae Paslahepevirus	HEV3	HEV3m
KR027380.1	Hepeviridae Paslahepevirus	HEV3	HEV3f1
KR027381.1	Hepeviridae Paslahepevirus	HEV3	HEV3f1
KR027382.1	Hepeviridae Paslahepevirus	HEV3	HEV3f1
KR027383.1	Hepeviridae Paslahepevirus	HEV3	HEV3c
KR027384.1	Hepeviridae Paslahepevirus	HEV3	HEV3f1
KR027385.1	Hepeviridae Paslahepevirus	HEV3	HEV3h1
KR027386.1	Hepeviridae Paslahepevirus	HEV3	HEV3m
KR027387.1	Hepeviridae Paslahepevirus	HEV3	HEV3_uc3
KR027388.1	Hepeviridae Paslahepevirus	HEV3	HEV3f1
KR027389.1	Hepeviridae Paslahepevirus	HEV3	Could not assign
KR027390.1	Hepeviridae Paslahepevirus	HEV3	HEV3f1
KR027391.1	Hepeviridae Paslahepevirus	HEV3	HEV3c
KR027392.1	Hepeviridae Paslahepevirus	HEV3	HEV3f1
KR027393.1	Hepeviridae Paslahepevirus	HEV3	HEV3f1
KR027394.1	Hepeviridae Paslahepevirus	HEV3	HEV3f1
KR027395.1	Hepeviridae Paslahepevirus	HEV3	HEV3f1
KR027396.1	Hepeviridae Paslahepevirus	HEV3	HEV3f1
KR027397.1	Hepeviridae Paslahepevirus	HEV3	HEV3c
KR027490.1	Hepeviridae Paslahepevirus	HEV3	HEV3f1
KR027497.1	Hepeviridae Paslahepevirus	HEV3	Could not assign
KR027499.1	Hepeviridae Paslahepevirus	HEV3	HEV3f1
KR027504.1	Hepeviridae Paslahepevirus	HEV3	HEV3c
KR027515.1	Hepeviridae Paslahepevirus	HEV3	HEV3f1
KR027519.1	Hepeviridae Paslahepevirus	HEV3	HEV3f1
KR027520.1	Hepeviridae Paslahepevirus	HEV3	HEV3h1
KR027525.1	Hepeviridae Paslahepevirus	HEV3	HEV3f1
KR027526.1	Hepeviridae Paslahepevirus	HEV3	HEV3f1
KR027529.1	Hepeviridae Paslahepevirus	HEV3	Could not assign
KR027531.1	Hepeviridae Paslahepevirus	HEV3	HEV3f1
KR027532.1	Hepeviridae Paslahepevirus	HEV3	Could not assign
KR027533.1	Hepeviridae Paslahepevirus	HEV3	HEV3f1
KR027537.1	Hepeviridae Paslahepevirus	HEV3	Could not assign
KR027541.1	Hepeviridae Paslahepevirus	HEV3	HEV3f1
KR027542.1	Hepeviridae Paslahepevirus	HEV3	HEV3f1
KR027543.1	Hepeviridae Paslahepevirus	HEV3	HEV3c
KR027546.1	Hepeviridae Paslahepevirus	HEV3	Could not assign
KR027547.1	Hepeviridae Paslahepevirus	HEV3	HEV3f1
KR027548.1	Hepeviridae Paslahepevirus	HEV3	HEV3f1
KR027551.1	Hepeviridae Paslahepevirus	HEV3	HEV3f1
KR027552.1	Hepeviridae Paslahepevirus	HEV3	HEV3f1
KR027553.1	Hepeviridae Paslahepevirus	HEV3	HEV3f1
KR027554.1	Hepeviridae Paslahepevirus	HEV3	HEV3f1
KR027555.1	Hepeviridae Paslahepevirus	HEV3	Could not assign
KR027557.1	Hepeviridae Paslahepevirus	HEV3	HEV3f1
KR027559.1	Hepeviridae Paslahepevirus	HEV3	HEV3f1
KR027562.1	Hepeviridae Paslahepevirus	HEV3	HEV3f1
KR027563.1	Hepeviridae Paslahepevirus	HEV3	HEV3f1
KR027564.1	Hepeviridae Paslahepevirus	HEV3	HEV3f1
KR027565.1	Hepeviridae Paslahepevirus	HEV3	HEV3f1
KR027566.1	Hepeviridae Paslahepevirus	HEV3	HEV3f1
KR027569.1	Hepeviridae Paslahepevirus	HEV3	HEV3f1
KR027570.1	Hepeviridae Paslahepevirus	HEV3	HEV3f1
KR027571.1	Hepeviridae Paslahepevirus	HEV3	HEV3f1
KR027574.1	Hepeviridae Paslahepevirus	HEV3	HEV3f1
KR027578.1	Hepeviridae Paslahepevirus	HEV3	HEV3f1
KR027580.1	Hepeviridae Paslahepevirus	HEV3	HEV3f1
KR027581.1	Hepeviridae Paslahepevirus	HEV3	HEV3f1
KR027582.1	Hepeviridae Paslahepevirus	HEV3	HEV3f1
KR027584.1	Hepeviridae Paslahepevirus	HEV3	HEV3f1
KR027585.1	Hepeviridae Paslahepevirus	HEV3	HEV3f1
KR027586.1	Hepeviridae Paslahepevirus	HEV3	HEV3f1
KR027587.1	Hepeviridae Paslahepevirus	HEV3	HEV3f1
KR027591.1	Hepeviridae Paslahepevirus	HEV3	HEV3h1
KR027593.1	Hepeviridae Paslahepevirus	HEV3	HEV3f1
KR027596.1	Hepeviridae Paslahepevirus	HEV3	HEV3c
KR027597.1	Hepeviridae Paslahepevirus	HEV3	Could not assign
KR027601.1	Hepeviridae Paslahepevirus	HEV3	HEV3f1
KR027603.1	Hepeviridae Paslahepevirus	HEV3	HEV3f1
KR027604.1	Hepeviridae Paslahepevirus	HEV3	HEV3f1
KR027607.1	Hepeviridae Paslahepevirus	HEV3	HEV3f1
KR027608.1	Hepeviridae Paslahepevirus	HEV3	HEV3f1
KR027611.1	Hepeviridae Paslahepevirus	HEV3	HEV3f1
KR027612.1	Hepeviridae Paslahepevirus	HEV3	HEV3f1
KR027615.1	Hepeviridae Paslahepevirus	HEV3	HEV3f1
KR027618.1	Hepeviridae Paslahepevirus	HEV3	Could not assign
KR027620.1	Hepeviridae Paslahepevirus	HEV3	HEV3f1
KR027621.1	Hepeviridae Paslahepevirus	HEV3	HEV3f1
KR027622.1	Hepeviridae Paslahepevirus	HEV3	HEV3f1
KR027624.1	Hepeviridae Paslahepevirus	HEV3	HEV3f1
KR027625.1	Hepeviridae Paslahepevirus	HEV3	HEV3c
KR027626.1	Hepeviridae Paslahepevirus	HEV3	Could not assign
KR027628.1	Hepeviridae Paslahepevirus	HEV3	HEV3f1
KR027629.1	Hepeviridae Paslahepevirus	HEV3	HEV3f1
KR027630.1	Hepeviridae Paslahepevirus	HEV3	HEV3f1
KR027631.1	Hepeviridae Paslahepevirus	HEV3	Could not assign
KR027632.1	Hepeviridae Paslahepevirus	HEV3	HEV3f1
KR027633.1	Hepeviridae Paslahepevirus	HEV3	HEV3h1
KR027634.1	Hepeviridae Paslahepevirus	HEV3	Could not assign
KR027635.1	Hepeviridae Paslahepevirus	HEV3	HEV3f3
KR027636.1	Hepeviridae Paslahepevirus	HEV3	HEV3f1
KR027637.1	Hepeviridae Paslahepevirus	HEV3	HEV3m
KR027639.1	Hepeviridae Paslahepevirus	HEV3	Could not assign
KR027641.1	Hepeviridae Paslahepevirus	HEV3	HEV3f1
KR027642.1	Hepeviridae Paslahepevirus	HEV3	HEV3f1
KR027643.1	Hepeviridae Paslahepevirus	HEV3	HEV3c
KR027644.1	Hepeviridae Paslahepevirus	HEV3	HEV3f1
KR027645.1	Hepeviridae Paslahepevirus	HEV3	HEV3f1
KR027646.1	Hepeviridae Paslahepevirus	HEV3	HEV3f1
KR027647.1	Hepeviridae Paslahepevirus	HEV3	HEV3f1
KR027648.1	Hepeviridae Paslahepevirus	HEV3	HEV3m
KR027650.1	Hepeviridae Paslahepevirus	HEV3	HEV3m
KR027651.1	Hepeviridae Paslahepevirus	HEV3	HEV3c
KR027652.1	Hepeviridae Paslahepevirus	HEV3	HEV3f1
KR027653.1	Hepeviridae Paslahepevirus	HEV3	HEV3f1
KR027654.1	Hepeviridae Paslahepevirus	HEV3	HEV3f1
KR027655.1	Hepeviridae Paslahepevirus	HEV3	HEV3c
KR027656.1	Hepeviridae Paslahepevirus	HEV3	HEV3f1
KR027657.1	Hepeviridae Paslahepevirus	HEV3	HEV3f1
KR027658.1	Hepeviridae Paslahepevirus	HEV3	Could not assign
KR027661.1	Hepeviridae Paslahepevirus	HEV3	HEV3f1
KR027663.1	Hepeviridae Paslahepevirus	HEV3	HEV3f1
KR027664.1	Hepeviridae Paslahepevirus	HEV3	HEV3f1
KR027666.1	Hepeviridae Paslahepevirus	HEV3	HEV3f1
KR027667.1	Hepeviridae Paslahepevirus	HEV3	HEV3h1
KR027668.1	Hepeviridae Paslahepevirus	HEV3	HEV3f1
KR027669.1	Hepeviridae Paslahepevirus	HEV3	Could not assign
KR027670.1	Hepeviridae Paslahepevirus	HEV3	Could not assign
KR027673.1	Hepeviridae Paslahepevirus	HEV3	Could not assign
KR027674.1	Hepeviridae Paslahepevirus	HEV3	HEV3f1
KR027675.1	Hepeviridae Paslahepevirus	HEV3	Could not assign
KR027676.1	Hepeviridae Paslahepevirus	HEV3	HEV3f1
KR027677.1	Hepeviridae Paslahepevirus	HEV3	HEV3f1
KR027678.1	Hepeviridae Paslahepevirus	HEV3	Could not assign
KR027679.1	Hepeviridae Paslahepevirus	HEV3	HEV3f1
KR027680.1	Hepeviridae Paslahepevirus	HEV3	HEV3f1
KR027681.1	Hepeviridae Paslahepevirus	HEV3	HEV3f1
KR027684.1	Hepeviridae Paslahepevirus	HEV3	HEV3c
KR027685.1	Hepeviridae Paslahepevirus	HEV3	HEV3f1
KR027686.1	Hepeviridae Paslahepevirus	HEV3	HEV3f1
KR027687.1	Hepeviridae Paslahepevirus	HEV3	HEV3f1
KR027688.1	Hepeviridae Paslahepevirus	HEV3	Could not assign
KR027689.1	Hepeviridae Paslahepevirus	HEV3	HEV3f1
KR027690.1	Hepeviridae Paslahepevirus	HEV3	HEV3f3
KR027691.1	Hepeviridae Paslahepevirus	HEV3	HEV3f1
KR027692.1	Hepeviridae Paslahepevirus	HEV3	HEV3f1
KR027694.1	Hepeviridae Paslahepevirus	HEV3	HEV3f1
KR027695.1	Hepeviridae Paslahepevirus	HEV3	HEV3h1
KR027696.1	Hepeviridae Paslahepevirus	HEV3	HEV3f1
KR027697.1	Hepeviridae Paslahepevirus	HEV3	HEV3f1
KR027698.1	Hepeviridae Paslahepevirus	HEV3	HEV3f1
KR027699.1	Hepeviridae Paslahepevirus	HEV3	HEV3f1
KR027701.1	Hepeviridae Paslahepevirus	HEV3	HEV3f1
KR027702.1	Hepeviridae Paslahepevirus	HEV3	HEV3f1
KR027703.1	Hepeviridae Paslahepevirus	HEV3	HEV3f1
KR027705.1	Hepeviridae Paslahepevirus	HEV3	HEV3c
KR027706.1	Hepeviridae Paslahepevirus	HEV3	HEV3f1
KR027707.1	Hepeviridae Paslahepevirus	HEV3	HEV3f1
KR027708.1	Hepeviridae Paslahepevirus	HEV3	Could not assign
KR027709.1	Hepeviridae Paslahepevirus	HEV3	HEV3f1
KR027710.1	Hepeviridae Paslahepevirus	HEV3	HEV3f1
KR027711.1	Hepeviridae Paslahepevirus	HEV3	HEV3f1
KR027712.1	Hepeviridae Paslahepevirus	HEV3	HEV3f1
KR027713.1	Hepeviridae Paslahepevirus	HEV3	HEV3f1
KR027714.1	Hepeviridae Paslahepevirus	HEV3	HEV3f1
KR027716.1	Hepeviridae Paslahepevirus	HEV3	HEV3f1
KR027720.1	Hepeviridae Paslahepevirus	HEV3	HEV3c
KR027721.1	Hepeviridae Paslahepevirus	HEV3	HEV3f1
KR027722.1	Hepeviridae Paslahepevirus	HEV3	HEV3f1
KR027723.1	Hepeviridae Paslahepevirus	HEV3	HEV3f1
KR027724.1	Hepeviridae Paslahepevirus	HEV3	HEV3f1
KR027725.1	Hepeviridae Paslahepevirus	HEV3	HEV3m
KR027728.1	Hepeviridae Paslahepevirus	HEV3	HEV3f1
KR027729.1	Hepeviridae Paslahepevirus	HEV3	HEV3f1
KR027730.1	Hepeviridae Paslahepevirus	HEV3	HEV3f1
KR027731.1	Hepeviridae Paslahepevirus	HEV3	Could not assign
KR027733.1	Hepeviridae Paslahepevirus	HEV3	HEV3c
KR027734.1	Hepeviridae Paslahepevirus	HEV3	HEV3f1
KR027735.1	Hepeviridae Paslahepevirus	HEV3	HEV3f1
KR027736.1	Hepeviridae Paslahepevirus	HEV3	HEV3c
KR027738.1	Hepeviridae Paslahepevirus	HEV3	HEV3m
KR027739.1	Hepeviridae Paslahepevirus	HEV3	Could not assign
KR027740.1	Hepeviridae Paslahepevirus	HEV3	HEV3f1
KR027741.1	Hepeviridae Paslahepevirus	HEV3	HEV3f1
KR027742.1	Hepeviridae Paslahepevirus	HEV3	HEV3f1
KR027743.1	Hepeviridae Paslahepevirus	HEV3	HEV3c
KR027744.1	Hepeviridae Paslahepevirus	HEV3	HEV3c
KR027746.1	Hepeviridae Paslahepevirus	HEV3	HEV3f1
KR027747.1	Hepeviridae Paslahepevirus	Could not assign
KR027749.1	Hepeviridae Paslahepevirus	HEV3	Could not assign
KR027750.1	Hepeviridae Paslahepevirus	HEV3	HEV3f1
KR027751.1	Hepeviridae Paslahepevirus	HEV3	HEV3f1
KR027752.1	Hepeviridae Paslahepevirus	HEV3	HEV3f1
KR027754.1	Hepeviridae Paslahepevirus	HEV3	HEV3h1
KR027755.1	Hepeviridae Paslahepevirus	HEV3	HEV3f1
KR027756.1	Hepeviridae Paslahepevirus	HEV3	HEV3f1
KR027757.1	Hepeviridae Paslahepevirus	HEV3	HEV3c
KR027758.1	Hepeviridae Paslahepevirus	HEV3	HEV3m
KR027761.1	Hepeviridae Paslahepevirus	HEV3	HEV3h1
KR027762.1	Hepeviridae Paslahepevirus	HEV3	HEV3f1
KR027763.1	Hepeviridae Paslahepevirus	HEV3	Could not assign
KR027764.1	Hepeviridae Paslahepevirus	HEV3	HEV3f1
KR027765.1	Hepeviridae Paslahepevirus	HEV3	Could not assign
KR027766.1	Hepeviridae Paslahepevirus	HEV3	HEV3f1
KR027767.1	Hepeviridae Paslahepevirus	HEV3	HEV3c
KR027768.1	Hepeviridae Paslahepevirus	HEV3	HEV3f1
KR027769.1	Hepeviridae Paslahepevirus	HEV3	Could not assign
KR027772.1	Hepeviridae Paslahepevirus	HEV3	HEV3f1
KR027773.1	Hepeviridae Paslahepevirus	HEV3	HEV3f1
KR027774.1	Hepeviridae Paslahepevirus	HEV3	HEV3f1
KR027775.1	Hepeviridae Paslahepevirus	HEV3	HEV3f1
KR027776.1	Hepeviridae Paslahepevirus	HEV3	HEV3f1
KR027777.1	Hepeviridae Paslahepevirus	HEV3	HEV3f2
KR027778.1	Hepeviridae Paslahepevirus	HEV3	HEV3f3
KR027779.1	Hepeviridae Paslahepevirus	HEV3	HEV3f1
KR027780.1	Hepeviridae Paslahepevirus	HEV3	HEV3f1
KR027782.1	Hepeviridae Paslahepevirus	HEV3	HEV3f1
KR027783.1	Hepeviridae Paslahepevirus	HEV3	HEV3h1
KR027793.1	Hepeviridae Paslahepevirus	HEV3	HEV3f1
KR027795.1	Hepeviridae Paslahepevirus	HEV3	HEV3f1
KR027796.1	Hepeviridae Paslahepevirus	HEV3	HEV3f1
KR027797.1	Hepeviridae Paslahepevirus	HEV3	HEV3f1
KR027798.1	Hepeviridae Paslahepevirus	HEV3	Could not assign
KR027799.1	Hepeviridae Paslahepevirus	HEV3	HEV3c
KR027800.1	Hepeviridae Paslahepevirus	HEV3	HEV3f1
KR027801.1	Hepeviridae Paslahepevirus	HEV3	HEV3f1
KR027804.1	Hepeviridae Paslahepevirus	HEV3	Could not assign
KR027806.1	Hepeviridae Paslahepevirus	HEV3	HEV3f1
KR027807.1	Hepeviridae Paslahepevirus	HEV3	HEV3f1
KR027808.1	Hepeviridae Paslahepevirus	HEV3	HEV3h1
KR027810.1	Hepeviridae Paslahepevirus	HEV3	HEV3f1
KR027811.1	Hepeviridae Paslahepevirus	HEV3	HEV3f1
KR027812.1	Hepeviridae Paslahepevirus	HEV3	HEV3f1
KR027813.1	Hepeviridae Paslahepevirus	HEV3	HEV3f1
KR027814.1	Hepeviridae Paslahepevirus	HEV3	Could not assign
KR027817.1	Hepeviridae Paslahepevirus	HEV3	HEV3f1
KR027818.1	Hepeviridae Paslahepevirus	HEV3	HEV3f1
KR027819.1	Hepeviridae Paslahepevirus	HEV3	HEV3h1
KR027820.1	Hepeviridae Paslahepevirus	HEV3	HEV3f1
KR027821.1	Hepeviridae Paslahepevirus	HEV3	HEV3f1
KR027822.1	Hepeviridae Paslahepevirus	HEV3	HEV3f1
KR027823.1	Hepeviridae Paslahepevirus	HEV3	HEV3c
KR027824.1	Hepeviridae Paslahepevirus	HEV3	Could not assign
KR027825.1	Hepeviridae Paslahepevirus	HEV3	HEV3f3
KR027826.1	Hepeviridae Paslahepevirus	HEV3	HEV3h1
KR027829.1	Hepeviridae Paslahepevirus	HEV3	HEV3f1
KR027830.1	Hepeviridae Paslahepevirus	HEV3	HEV3f1
KR027831.1	Hepeviridae Paslahepevirus	HEV3	HEV3h1
KR027832.1	Hepeviridae Paslahepevirus	HEV3	HEV3h1
KR027833.1	Hepeviridae Paslahepevirus	HEV3	HEV3f1
KR027834.1	Hepeviridae Paslahepevirus	HEV3	HEV3f1
KR027835.1	Hepeviridae Paslahepevirus	HEV3	HEV3h1
KR027836.1	Hepeviridae Paslahepevirus	HEV3	HEV3c
KR027837.1	Hepeviridae Paslahepevirus	HEV3	HEV3f1
KR027839.1	Hepeviridae Paslahepevirus	HEV3	HEV3h1
KR027841.1	Hepeviridae Paslahepevirus	HEV3	HEV3f1
KR027842.1	Hepeviridae Paslahepevirus	HEV3	HEV3c
KR027843.1	Hepeviridae Paslahepevirus	HEV3	HEV3f1
KR027844.1	Hepeviridae Paslahepevirus	HEV3	HEV3c
KR027845.1	Hepeviridae Paslahepevirus	HEV3	HEV3m
KR027846.1	Hepeviridae Paslahepevirus	HEV3	HEV3f1
KR027847.1	Hepeviridae Paslahepevirus	HEV3	HEV3f1
KR027848.1	Hepeviridae Paslahepevirus	HEV3	HEV3f1
KR027879.1	Hepeviridae Paslahepevirus	HEV1	HEV1g
KR027880.1	Hepeviridae Paslahepevirus	HEV1	HEV1a
KR027881.1	Hepeviridae Paslahepevirus	HEV1	HEV1e
KR027882.1	Hepeviridae Paslahepevirus	HEV1	Could not assign
KR027883.1	Hepeviridae Paslahepevirus	HEV1	HEV1e
KR027885.1	Hepeviridae Paslahepevirus	HEV1	HEV1e
KR027886.1	Hepeviridae Paslahepevirus	HEV1	HEV1g
KR027888.1	Hepeviridae Paslahepevirus	HEV1	HEV1e
KR027890.1	Hepeviridae Paslahepevirus	HEV1	HEV1g
KR027891.1	Hepeviridae Paslahepevirus	HEV2	HEV2b
KR027893.1	Hepeviridae Paslahepevirus	HEV4	HEV4b
KR027896.1	Hepeviridae Paslahepevirus	HEV4	Could not assign
KR027897.1	Hepeviridae Paslahepevirus	HEV4	Could not assign
KR027898.1	Hepeviridae Paslahepevirus	HEV4	HEV4b
KR027899.1	Hepeviridae Paslahepevirus	HEV4	HEV4b
KR027901.1	Hepeviridae Paslahepevirus	HEV4	HEV4b
KR027902.1	Hepeviridae Paslahepevirus	HEV4	HEV4b
KR027903.1	Hepeviridae Paslahepevirus	HEV4	HEV4b
KR027905.1	Hepeviridae Paslahepevirus	HEV4	HEV4b
KJ740414.1	Hepeviridae Paslahepevirus	HEV3	HEV3f1
KJ740415.1	Hepeviridae Paslahepevirus	HEV3	HEV3f1
KJ740416.1	Hepeviridae Paslahepevirus	HEV3	HEV3f1
KJ740417.1	Hepeviridae Paslahepevirus	HEV3	Could not assign
KJ740418.1	Hepeviridae Paslahepevirus	HEV3	Could not assign
KJ740419.1	Hepeviridae Paslahepevirus	HEV3	HEV3f1
KJ740420.1	Hepeviridae Paslahepevirus	HEV3	Could not assign
KJ740421.1	Hepeviridae Paslahepevirus	HEV3	HEV3h1
KJ740422.1	Hepeviridae Paslahepevirus	HEV3	Could not assign
KJ740423.1	Hepeviridae Paslahepevirus	Could not assign
KJ740424.1	Hepeviridae Paslahepevirus	HEV3	HEV3f1
KJ740426.1	Hepeviridae Paslahepevirus	HEV3	HEV3f1
KJ740427.1	Hepeviridae Paslahepevirus	HEV3	HEV3f1
KJ740428.1	Hepeviridae Paslahepevirus	HEV3	Could not assign
KJ740429.1	Hepeviridae Paslahepevirus	HEV3	Could not assign
KJ740430.1	Hepeviridae Paslahepevirus	HEV3	HEV3h1
KJ740431.1	Hepeviridae Paslahepevirus	HEV3	HEV3c
KJ740432.1	Hepeviridae Paslahepevirus	HEV3	HEV3f1
KJ740433.1	Hepeviridae Paslahepevirus	HEV3	HEV3f3
KJ740434.1	Hepeviridae Paslahepevirus	HEV3	HEV3f1
KJ740435.1	Hepeviridae Paslahepevirus	HEV3	Could not assign
EU555183.1	Hepeviridae Paslahepevirus	HEV3	HEV3f1
EF053274.1	Hepeviridae Paslahepevirus	HEV3	HEV3f1
PV247124.1	Hepeviridae Paslahepevirus	HEV3	HEV3c
PV247126.1	Hepeviridae Paslahepevirus	HEV4	HEV4b
MH165305.1	Hepeviridae Paslahepevirus	HEV3	HEV3f1
KR027401.1	Hepeviridae Paslahepevirus	HEV3	HEV3f1
KR027405.1	Hepeviridae Paslahepevirus	HEV3	HEV3f1
KR027407.1	Hepeviridae Paslahepevirus	HEV3	HEV3f1
KR027440.1	Hepeviridae Paslahepevirus	HEV3	HEV3f1
KR027462.1	Hepeviridae Paslahepevirus	HEV3	HEV3f1
KR027473.1	Hepeviridae Paslahepevirus	HEV3	HEV3f1
KR027484.1	Hepeviridae Paslahepevirus	HEV3	HEV3f1
KR027506.1	Hepeviridae Paslahepevirus	HEV3	Could not assign
KR027517.1	Hepeviridae Paslahepevirus	HEV3	HEV3f1
KR027550.1	Hepeviridae Paslahepevirus	HEV3	HEV3f1
KR027572.1	Hepeviridae Paslahepevirus	HEV3	HEV3f1
KR027605.1	Hepeviridae Paslahepevirus	HEV3	HEV3e
KR027616.1	Hepeviridae Paslahepevirus	HEV3	HEV3f1
KR027627.1	Hepeviridae Paslahepevirus	HEV3	HEV3f1
KR027649.1	Hepeviridae Paslahepevirus	HEV3	HEV3f1
KR027660.1	Hepeviridae Paslahepevirus	HEV3	HEV3f1
KR027671.1	Hepeviridae Paslahepevirus	HEV3	HEV3f1
KR027682.1	Hepeviridae Paslahepevirus	HEV3	HEV3f1
KR027719.1	Hepeviridae Paslahepevirus	HEV3	HEV3f1
KR027726.1	Hepeviridae Paslahepevirus	HEV3	HEV3f1
KR027737.1	Hepeviridae Paslahepevirus	HEV3	HEV3f1
KR027748.1	Hepeviridae Paslahepevirus	HEV3	Could not assign
KR027759.1	Hepeviridae Paslahepevirus	HEV3	HEV3f1
KR027770.1	Hepeviridae Paslahepevirus	HEV3	HEV3f1
KR027781.1	Hepeviridae Paslahepevirus	HEV3	Could not assign
KR027784.1	Hepeviridae Paslahepevirus	HEV3	HEV3f1
KR027785.1	Hepeviridae Paslahepevirus	HEV3	HEV3f1
KR027786.1	Hepeviridae Paslahepevirus	HEV3	HEV3f1
KR027787.1	Hepeviridae Paslahepevirus	HEV3	HEV3f1
KR027788.1	Hepeviridae Paslahepevirus	HEV3	HEV3f1
KR027790.1	Hepeviridae Paslahepevirus	HEV3	HEV3f1
KR027791.1	Hepeviridae Paslahepevirus	HEV3	Could not assign
KR027792.1	Hepeviridae Paslahepevirus	HEV3	HEV3f1
KR027794.1	Hepeviridae Paslahepevirus	HEV3	HEV3f1
KR027816.1	Hepeviridae Paslahepevirus	HEV3	HEV3f1
KR027827.1	Hepeviridae Paslahepevirus	HEV3	HEV3f1
KR027849.1	Hepeviridae Paslahepevirus	HEV3	HEV3f1
KR027850.1	Hepeviridae Paslahepevirus	HEV3	HEV3f1
KR027851.1	Hepeviridae Paslahepevirus	HEV3	HEV3f1
GQ426998.1	Hepeviridae Paslahepevirus	HEV1	Could not assign
EU495181.1	Hepeviridae Paslahepevirus	HEV3	Could not assign
EU495182.1	Hepeviridae Paslahepevirus	HEV3	Could not assign
EU495183.1	Hepeviridae Paslahepevirus	HEV3	Could not assign
EU495184.1	Hepeviridae Paslahepevirus	HEV3	Could not assign
EU495185.1	Hepeviridae Paslahepevirus	HEV3	Could not assign
KY825961.1	Hepeviridae Paslahepevirus	HEV3ra
KR027409.1	Hepeviridae Paslahepevirus	HEV3	Could not assign
KR027445.1	Hepeviridae Paslahepevirus	HEV3	Could not assign
KR027501.1	Hepeviridae Paslahepevirus	HEV3	HEV3f1
KR027577.1	Hepeviridae Paslahepevirus	HEV3	HEV3f1
KR027588.1	Hepeviridae Paslahepevirus	HEV3	HEV3f1
EF194044.1	Hepeviridae Paslahepevirus	HEV3	Could not assign
KR027894.1	Hepeviridae Paslahepevirus	HEV4	HEV4b
KY825957.1	Hepeviridae Paslahepevirus	HEV3ra
KY825958.1	Hepeviridae Paslahepevirus	HEV3ra
KY825959.1	Hepeviridae Paslahepevirus	HEV3ra
KY825960.1	Hepeviridae Paslahepevirus	HEV3ra
EU340256.1	Hepeviridae Paslahepevirus	HEV3	HEV3f1
EU236150.1	Hepeviridae Paslahepevirus	HEV3	HEV3f1
KJ917704.1	Hepeviridae Paslahepevirus	Could not assign
KJ917705.1	Hepeviridae Paslahepevirus	Could not assign
KJ917706.1	Hepeviridae Paslahepevirus	Could not assign
EU495186.1	Hepeviridae Paslahepevirus	HEV3	Could not assign
EU495175.1	Hepeviridae Paslahepevirus	Could not assign
GU982295.1	Hepeviridae Paslahepevirus	HEV4	HEV4b
KC166952.1	Hepeviridae Paslahepevirus	Could not assign
KC166953.1	Hepeviridae Paslahepevirus	Could not assign
KC166954.1	Hepeviridae Paslahepevirus	Could not assign
KC166955.1	Hepeviridae Paslahepevirus	Could not assign
KC166956.1	Hepeviridae Paslahepevirus	Could not assign
KC166957.1	Hepeviridae Paslahepevirus	Could not assign
KC166958.1	Hepeviridae Paslahepevirus	Could not assign
KC166959.1	Hepeviridae Paslahepevirus	Could not assign
KC166960.1	Hepeviridae Paslahepevirus	Could not assign
KC166961.1	Hepeviridae Paslahepevirus	Could not assign
KC166962.1	Hepeviridae Paslahepevirus	Could not assign
KC166963.1	Hepeviridae Paslahepevirus	Could not assign
KC166964.1	Hepeviridae Paslahepevirus	Could not assign
KC166965.1	Hepeviridae Paslahepevirus	Could not assign
KC166966.1	Hepeviridae Paslahepevirus	Could not assign
KJ917687.1	Hepeviridae Paslahepevirus	Could not assign
KF751184.1	Hepeviridae Paslahepevirus	HEV3	HEV3c
EU495179.1	Hepeviridae Paslahepevirus	HEV3	Could not assign
JQ763600.1	Hepeviridae Paslahepevirus	HEV3	HEV3f1
JQ763601.1	Hepeviridae Paslahepevirus	HEV3	HEV3f1
JQ763602.1	Hepeviridae Paslahepevirus	HEV3	HEV3f1
JQ763603.1	Hepeviridae Paslahepevirus	HEV3	HEV3f1
JQ763604.1	Hepeviridae Paslahepevirus	HEV3	HEV3f1
JQ763605.1	Hepeviridae Paslahepevirus	HEV3	HEV3f1
JQ763606.1	Hepeviridae Paslahepevirus	HEV3	HEV3f1
JQ763607.1	Hepeviridae Paslahepevirus	HEV3	HEV3f1
JQ763608.1	Hepeviridae Paslahepevirus	HEV3	HEV3f1
JQ763609.1	Hepeviridae Paslahepevirus	HEV3	HEV3f1
JQ763610.1	Hepeviridae Paslahepevirus	HEV3	HEV3f1
JQ763611.1	Hepeviridae Paslahepevirus	HEV3	HEV3f1
JQ763612.1	Hepeviridae Paslahepevirus	HEV3	HEV3f1
JQ763613.1	Hepeviridae Paslahepevirus	HEV3	HEV3f1
JQ763614.1	Hepeviridae Paslahepevirus	HEV3	HEV3f1
JQ763615.1	Hepeviridae Paslahepevirus	HEV3	HEV3f1
JQ763616.1	Hepeviridae Paslahepevirus	HEV3	HEV3f1
JQ763617.1	Hepeviridae Paslahepevirus	HEV3	HEV3f1
JQ763618.1	Hepeviridae Paslahepevirus	HEV3	HEV3f1
JQ763619.1	Hepeviridae Paslahepevirus	HEV3	HEV3f1
JQ763620.1	Hepeviridae Paslahepevirus	HEV3	HEV3f1
JQ763621.1	Hepeviridae Paslahepevirus	HEV3	HEV3f1
JQ763622.1	Hepeviridae Paslahepevirus	HEV3	HEV3f1
JQ763623.1	Hepeviridae Paslahepevirus	HEV3	HEV3f1
JQ763624.1	Hepeviridae Paslahepevirus	HEV3	HEV3f1
JQ763625.1	Hepeviridae Paslahepevirus	HEV3	HEV3f1
JQ763626.1	Hepeviridae Paslahepevirus	HEV3	HEV3f1
JQ763627.1	Hepeviridae Paslahepevirus	HEV3	HEV3f1
JQ763628.1	Hepeviridae Paslahepevirus	HEV3	HEV3f1
JQ763629.1	Hepeviridae Paslahepevirus	HEV3	HEV3f1
JQ763630.1	Hepeviridae Paslahepevirus	HEV3	HEV3f1
JQ763631.1	Hepeviridae Paslahepevirus	HEV3	HEV3f1
JQ763632.1	Hepeviridae Paslahepevirus	HEV3	HEV3f1
JQ763633.1	Hepeviridae Paslahepevirus	HEV3	HEV3f1
JQ763634.1	Hepeviridae Paslahepevirus	HEV3	HEV3f1
JQ763635.1	Hepeviridae Paslahepevirus	HEV3	HEV3f1
JQ763636.1	Hepeviridae Paslahepevirus	HEV3	HEV3f1
JQ763637.1	Hepeviridae Paslahepevirus	HEV3	HEV3f1
JQ763638.1	Hepeviridae Paslahepevirus	HEV3	HEV3f1
JQ763639.1	Hepeviridae Paslahepevirus	HEV3	HEV3f1
JQ763640.1	Hepeviridae Paslahepevirus	HEV3	HEV3f1
JQ763641.1	Hepeviridae Paslahepevirus	HEV3	HEV3f1
JQ763642.1	Hepeviridae Paslahepevirus	HEV3	HEV3f1
JQ763643.1	Hepeviridae Paslahepevirus	HEV3	HEV3f1
JQ763644.1	Hepeviridae Paslahepevirus	HEV3	HEV3f1
JQ763645.1	Hepeviridae Paslahepevirus	HEV3	HEV3f1
JQ763646.1	Hepeviridae Paslahepevirus	HEV3	HEV3f1
JQ763647.1	Hepeviridae Paslahepevirus	HEV3	HEV3f1
JQ763648.1	Hepeviridae Paslahepevirus	HEV3	HEV3f1
JQ763649.1	Hepeviridae Paslahepevirus	HEV3	HEV3f1
JQ763650.1	Hepeviridae Paslahepevirus	HEV3	HEV3f1
JQ763651.1	Hepeviridae Paslahepevirus	HEV3	HEV3f1
JQ763652.1	Hepeviridae Paslahepevirus	HEV3	HEV3f1
JQ763653.1	Hepeviridae Paslahepevirus	HEV3	HEV3f1
JQ763654.1	Hepeviridae Paslahepevirus	HEV3	HEV3f1
JQ763655.1	Hepeviridae Paslahepevirus	HEV3	HEV3f1
JQ763656.1	Hepeviridae Paslahepevirus	HEV3	HEV3f1
JQ763657.1	Hepeviridae Paslahepevirus	HEV3	HEV3f1
JQ763658.1	Hepeviridae Paslahepevirus	HEV3	HEV3f1
JQ763659.1	Hepeviridae Paslahepevirus	HEV3	HEV3f1
JQ763660.1	Hepeviridae Paslahepevirus	HEV3	HEV3f1
JQ763661.1	Hepeviridae Paslahepevirus	HEV3	HEV3f1
JQ763662.1	Hepeviridae Paslahepevirus	HEV3	HEV3f1
JQ763663.1	Hepeviridae Paslahepevirus	HEV3	HEV3f1
JQ763664.1	Hepeviridae Paslahepevirus	HEV3	HEV3f1
JQ763665.1	Hepeviridae Paslahepevirus	HEV3	HEV3f1
JQ763666.1	Hepeviridae Paslahepevirus	HEV3	HEV3f1
JQ763667.1	Hepeviridae Paslahepevirus	HEV3	HEV3f1
JQ763668.1	Hepeviridae Paslahepevirus	HEV3	HEV3f1
JQ763669.1	Hepeviridae Paslahepevirus	HEV3	HEV3f1
JQ763670.1	Hepeviridae Paslahepevirus	HEV3	HEV3f1
JQ763671.1	Hepeviridae Paslahepevirus	HEV3	HEV3f1
JQ763672.1	Hepeviridae Paslahepevirus	HEV3	HEV3f1
JQ763673.1	Hepeviridae Paslahepevirus	HEV3	HEV3f1
JQ763674.1	Hepeviridae Paslahepevirus	HEV3	HEV3f1
JQ763675.1	Hepeviridae Paslahepevirus	HEV3	HEV3f1
JQ763676.1	Hepeviridae Paslahepevirus	HEV3	HEV3f1
JQ763677.1	Hepeviridae Paslahepevirus	HEV3	HEV3f1
JQ763678.1	Hepeviridae Paslahepevirus	HEV3	HEV3f1
JQ763679.1	Hepeviridae Paslahepevirus	HEV3	HEV3f1
JQ763680.1	Hepeviridae Paslahepevirus	HEV3	HEV3f1
JQ763681.1	Hepeviridae Paslahepevirus	HEV3	HEV3f1
JQ763682.1	Hepeviridae Paslahepevirus	HEV3	HEV3f1
JQ763683.1	Hepeviridae Paslahepevirus	HEV3	HEV3f1
JQ763684.1	Hepeviridae Paslahepevirus	HEV3	HEV3f1
JQ763685.1	Hepeviridae Paslahepevirus	HEV3	HEV3f1
JQ763686.1	Hepeviridae Paslahepevirus	HEV3	HEV3f1
JQ763687.1	Hepeviridae Paslahepevirus	HEV3	HEV3f1
JQ763688.1	Hepeviridae Paslahepevirus	HEV3	HEV3f1
JQ763689.1	Hepeviridae Paslahepevirus	HEV3	HEV3f1
JQ763690.1	Hepeviridae Paslahepevirus	HEV3	HEV3f1
JQ763691.1	Hepeviridae Paslahepevirus	HEV3	HEV3f1
JQ763692.1	Hepeviridae Paslahepevirus	HEV3	HEV3f1
JQ763693.1	Hepeviridae Paslahepevirus	HEV3	HEV3f1
JQ763694.1	Hepeviridae Paslahepevirus	HEV3	HEV3f1
JQ763695.1	Hepeviridae Paslahepevirus	HEV3	HEV3f1
JQ763696.1	Hepeviridae Paslahepevirus	HEV3	HEV3f1
JQ763697.1	Hepeviridae Paslahepevirus	HEV3	HEV3f1
JQ763698.1	Hepeviridae Paslahepevirus	HEV3	HEV3f1
JQ763699.1	Hepeviridae Paslahepevirus	HEV3	HEV3f1
JQ763700.1	Hepeviridae Paslahepevirus	HEV3	HEV3h1
JQ763701.1	Hepeviridae Paslahepevirus	HEV3	HEV3h1
JQ763702.1	Hepeviridae Paslahepevirus	HEV3	HEV3h1
JQ763703.1	Hepeviridae Paslahepevirus	HEV3	HEV3h1
JQ763704.1	Hepeviridae Paslahepevirus	HEV3	HEV3h1
JQ763705.1	Hepeviridae Paslahepevirus	HEV3	HEV3h1
JQ763706.1	Hepeviridae Paslahepevirus	HEV3	HEV3h1
JQ763707.1	Hepeviridae Paslahepevirus	HEV3	HEV3h1
JQ763708.1	Hepeviridae Paslahepevirus	HEV3	HEV3h1
JQ763709.1	Hepeviridae Paslahepevirus	HEV3	HEV3h1
JQ763710.1	Hepeviridae Paslahepevirus	HEV3	HEV3h1
JQ763711.1	Hepeviridae Paslahepevirus	HEV3	HEV3h1
JQ763712.1	Hepeviridae Paslahepevirus	HEV3	HEV3h1
JQ763713.1	Hepeviridae Paslahepevirus	HEV3	HEV3h1
JQ763714.1	Hepeviridae Paslahepevirus	HEV3	HEV3h1
JQ763715.1	Hepeviridae Paslahepevirus	HEV3	HEV3h1
JQ763716.1	Hepeviridae Paslahepevirus	HEV3	HEV3h1
JQ763717.1	Hepeviridae Paslahepevirus	HEV3	HEV3h1
JQ763718.1	Hepeviridae Paslahepevirus	HEV3	HEV3h1
JQ763719.1	Hepeviridae Paslahepevirus	HEV3	HEV3h1
JQ763720.1	Hepeviridae Paslahepevirus	HEV3	HEV3f1
JQ763721.1	Hepeviridae Paslahepevirus	HEV3	HEV3f1
JQ763722.1	Hepeviridae Paslahepevirus	HEV3	HEV3f1
JQ763723.1	Hepeviridae Paslahepevirus	HEV3	HEV3f1
JQ763724.1	Hepeviridae Paslahepevirus	HEV3	HEV3f1
JQ763725.1	Hepeviridae Paslahepevirus	HEV3	HEV3f1
JQ763726.1	Hepeviridae Paslahepevirus	HEV3	HEV3f1
JQ763727.1	Hepeviridae Paslahepevirus	HEV3	HEV3f1
JQ763728.1	Hepeviridae Paslahepevirus	HEV3	HEV3f1
JQ763729.1	Hepeviridae Paslahepevirus	HEV3	HEV3f1
JQ763730.1	Hepeviridae Paslahepevirus	HEV3	HEV3f1
JQ763731.1	Hepeviridae Paslahepevirus	HEV3	HEV3f1
JQ763732.1	Hepeviridae Paslahepevirus	HEV3	HEV3f1
JQ763733.1	Hepeviridae Paslahepevirus	HEV3	HEV3f1
JQ763734.1	Hepeviridae Paslahepevirus	HEV3	HEV3f1
JQ763735.1	Hepeviridae Paslahepevirus	HEV3	HEV3f1
JQ763736.1	Hepeviridae Paslahepevirus	HEV3	HEV3f1
JQ763737.1	Hepeviridae Paslahepevirus	HEV3	HEV3f1
JQ763738.1	Hepeviridae Paslahepevirus	HEV3	HEV3f1
JQ763739.1	Hepeviridae Paslahepevirus	HEV3	HEV3f1
JQ763740.1	Hepeviridae Paslahepevirus	HEV3	HEV3f1
JQ763741.1	Hepeviridae Paslahepevirus	HEV3	HEV3f1
JQ763742.1	Hepeviridae Paslahepevirus	HEV3	HEV3f1
JQ763743.1	Hepeviridae Paslahepevirus	HEV3	HEV3f1
JQ763744.1	Hepeviridae Paslahepevirus	HEV3	HEV3f1
JQ763745.1	Hepeviridae Paslahepevirus	HEV3	HEV3f1
JQ763746.1	Hepeviridae Paslahepevirus	HEV3	HEV3f1
JQ763747.1	Hepeviridae Paslahepevirus	HEV3	HEV3f1
JQ763748.1	Hepeviridae Paslahepevirus	HEV3	HEV3f1
JQ763749.1	Hepeviridae Paslahepevirus	HEV3	HEV3f1
JQ763750.1	Hepeviridae Paslahepevirus	HEV3	HEV3f1
JQ763751.1	Hepeviridae Paslahepevirus	HEV3	HEV3f1
JQ763752.1	Hepeviridae Paslahepevirus	HEV3	HEV3f1
JQ763753.1	Hepeviridae Paslahepevirus	HEV3	HEV3f1
JQ763754.1	Hepeviridae Paslahepevirus	HEV3	HEV3f1
JQ763755.1	Hepeviridae Paslahepevirus	HEV3	HEV3f1
JQ763756.1	Hepeviridae Paslahepevirus	HEV3	HEV3f1
JQ763757.1	Hepeviridae Paslahepevirus	HEV3	HEV3f1
JQ763758.1	Hepeviridae Paslahepevirus	HEV3	HEV3f1
JQ763759.1	Hepeviridae Paslahepevirus	HEV3	HEV3f1
JQ763760.1	Hepeviridae Paslahepevirus	HEV3	HEV3f1
JQ763761.1	Hepeviridae Paslahepevirus	HEV3	HEV3f1
JQ763762.1	Hepeviridae Paslahepevirus	HEV3	HEV3f1
JQ763763.1	Hepeviridae Paslahepevirus	HEV3	HEV3f1
JQ763764.1	Hepeviridae Paslahepevirus	HEV3	HEV3f1
JQ763765.1	Hepeviridae Paslahepevirus	HEV3	HEV3f1
JQ763766.1	Hepeviridae Paslahepevirus	HEV3	HEV3f1
JQ763767.1	Hepeviridae Paslahepevirus	HEV3	HEV3f1
JQ763768.1	Hepeviridae Paslahepevirus	HEV3	HEV3f1
JQ763769.1	Hepeviridae Paslahepevirus	HEV3	HEV3f1
JQ763770.1	Hepeviridae Paslahepevirus	HEV3	HEV3f1
JQ763771.1	Hepeviridae Paslahepevirus	HEV3	HEV3f1
JQ763772.1	Hepeviridae Paslahepevirus	HEV3	HEV3f1
JQ763773.1	Hepeviridae Paslahepevirus	HEV3	HEV3f1
JQ763774.1	Hepeviridae Paslahepevirus	HEV3	HEV3f1
JQ763775.1	Hepeviridae Paslahepevirus	HEV3	HEV3f1
JQ763776.1	Hepeviridae Paslahepevirus	HEV3	HEV3f1
JQ763777.1	Hepeviridae Paslahepevirus	HEV3	HEV3f1
JQ763778.1	Hepeviridae Paslahepevirus	HEV3	HEV3f1
JQ763779.1	Hepeviridae Paslahepevirus	HEV3	HEV3f1
JQ763780.1	Hepeviridae Paslahepevirus	HEV3	HEV3f1
JQ763781.1	Hepeviridae Paslahepevirus	HEV3	HEV3f1
JQ763782.1	Hepeviridae Paslahepevirus	HEV3	HEV3f1
JQ763783.1	Hepeviridae Paslahepevirus	HEV3	HEV3f1
JQ763784.1	Hepeviridae Paslahepevirus	HEV3	HEV3f1
JQ763785.1	Hepeviridae Paslahepevirus	HEV3	HEV3f1
JQ763786.1	Hepeviridae Paslahepevirus	HEV3	HEV3f1
JQ763787.1	Hepeviridae Paslahepevirus	HEV3	HEV3f1
JQ763788.1	Hepeviridae Paslahepevirus	HEV3	HEV3f1
JQ763789.1	Hepeviridae Paslahepevirus	HEV3	HEV3f1
JQ763790.1	Hepeviridae Paslahepevirus	HEV3	HEV3f1
JQ763791.1	Hepeviridae Paslahepevirus	HEV3	HEV3f1
JQ763792.1	Hepeviridae Paslahepevirus	HEV3	HEV3f1
JQ763793.1	Hepeviridae Paslahepevirus	HEV3	HEV3f1
JQ763794.1	Hepeviridae Paslahepevirus	HEV3	HEV3f1
JQ763795.1	Hepeviridae Paslahepevirus	HEV3	HEV3f1
JQ763796.1	Hepeviridae Paslahepevirus	HEV3	HEV3f1
JQ763797.1	Hepeviridae Paslahepevirus	HEV3	HEV3f1
JQ763798.1	Hepeviridae Paslahepevirus	HEV3	HEV3f1
JQ763799.1	Hepeviridae Paslahepevirus	HEV3	HEV3f1
JQ763800.1	Hepeviridae Paslahepevirus	HEV3	HEV3f1
JQ763801.1	Hepeviridae Paslahepevirus	HEV3	HEV3f1
JQ763802.1	Hepeviridae Paslahepevirus	HEV3	HEV3f1
JQ763803.1	Hepeviridae Paslahepevirus	HEV3	HEV3f1
JQ763804.1	Hepeviridae Paslahepevirus	HEV3	HEV3f1
JQ763805.1	Hepeviridae Paslahepevirus	HEV3	HEV3f1
JQ763806.1	Hepeviridae Paslahepevirus	HEV3	HEV3f1
JQ763807.1	Hepeviridae Paslahepevirus	HEV3	HEV3f1
JQ763808.1	Hepeviridae Paslahepevirus	HEV3	HEV3f1
JQ763809.1	Hepeviridae Paslahepevirus	HEV3	HEV3f1
JQ763810.1	Hepeviridae Paslahepevirus	HEV3	HEV3f1
JQ763811.1	Hepeviridae Paslahepevirus	HEV3	HEV3f1
JQ763812.1	Hepeviridae Paslahepevirus	HEV3	HEV3f1
JQ763813.1	Hepeviridae Paslahepevirus	HEV3	HEV3f1
JQ763814.1	Hepeviridae Paslahepevirus	HEV3	HEV3f1
JQ763815.1	Hepeviridae Paslahepevirus	HEV3	HEV3f1
JQ763816.1	Hepeviridae Paslahepevirus	HEV3	HEV3f1
JQ763817.1	Hepeviridae Paslahepevirus	HEV3	HEV3f1
JQ763818.1	Hepeviridae Paslahepevirus	HEV3	HEV3f1
JQ763819.1	Hepeviridae Paslahepevirus	HEV3	HEV3f1
JQ763820.1	Hepeviridae Paslahepevirus	HEV3	HEV3e
JQ763821.1	Hepeviridae Paslahepevirus	HEV3	HEV3e
JQ763822.1	Hepeviridae Paslahepevirus	HEV3	HEV3e
JQ763823.1	Hepeviridae Paslahepevirus	HEV3	HEV3e
JQ763824.1	Hepeviridae Paslahepevirus	HEV3	HEV3e
JQ763825.1	Hepeviridae Paslahepevirus	HEV3	HEV3e
JQ763826.1	Hepeviridae Paslahepevirus	HEV3	HEV3e
JQ763827.1	Hepeviridae Paslahepevirus	HEV3	HEV3e
JQ763828.1	Hepeviridae Paslahepevirus	HEV3	HEV3e
JQ763829.1	Hepeviridae Paslahepevirus	HEV3	HEV3e
JQ763830.1	Hepeviridae Paslahepevirus	HEV3	HEV3e
JQ763831.1	Hepeviridae Paslahepevirus	HEV3	HEV3e
JQ763832.1	Hepeviridae Paslahepevirus	HEV3	HEV3e
JQ763833.1	Hepeviridae Paslahepevirus	HEV3	HEV3e
JQ763834.1	Hepeviridae Paslahepevirus	HEV3	HEV3e
JQ763835.1	Hepeviridae Paslahepevirus	HEV3	HEV3e
JQ763836.1	Hepeviridae Paslahepevirus	HEV3	HEV3e
JQ763837.1	Hepeviridae Paslahepevirus	HEV3	HEV3e
JQ763838.1	Hepeviridae Paslahepevirus	HEV3	HEV3e
JQ763839.1	Hepeviridae Paslahepevirus	HEV3	HEV3e
JQ763840.1	Hepeviridae Paslahepevirus	HEV3	HEV3f1
JQ763841.1	Hepeviridae Paslahepevirus	HEV3	HEV3f1
JQ763842.1	Hepeviridae Paslahepevirus	HEV3	HEV3f1
JQ763843.1	Hepeviridae Paslahepevirus	HEV3	HEV3f1
JQ763844.1	Hepeviridae Paslahepevirus	HEV3	HEV3f1
JQ763845.1	Hepeviridae Paslahepevirus	HEV3	HEV3f1
JQ763846.1	Hepeviridae Paslahepevirus	HEV3	HEV3f1
JQ763847.1	Hepeviridae Paslahepevirus	HEV3	HEV3f1
JQ763848.1	Hepeviridae Paslahepevirus	HEV3	HEV3f1
JQ763849.1	Hepeviridae Paslahepevirus	HEV3	HEV3f1
JQ763850.1	Hepeviridae Paslahepevirus	HEV3	HEV3f1
JQ763851.1	Hepeviridae Paslahepevirus	HEV3	HEV3f1
JQ763852.1	Hepeviridae Paslahepevirus	HEV3	HEV3f1
JQ763853.1	Hepeviridae Paslahepevirus	HEV3	HEV3f1
JQ763854.1	Hepeviridae Paslahepevirus	HEV3	HEV3f1
JQ763855.1	Hepeviridae Paslahepevirus	HEV3	HEV3f1
JQ763856.1	Hepeviridae Paslahepevirus	HEV3	HEV3f1
JQ763857.1	Hepeviridae Paslahepevirus	HEV3	HEV3f1
JQ763858.1	Hepeviridae Paslahepevirus	HEV3	HEV3f1
JQ763859.1	Hepeviridae Paslahepevirus	HEV3	HEV3f1
JQ763860.1	Hepeviridae Paslahepevirus	HEV3	HEV3f1
JQ763861.1	Hepeviridae Paslahepevirus	HEV3	HEV3f1
JQ763862.1	Hepeviridae Paslahepevirus	HEV3	HEV3f1
JQ763863.1	Hepeviridae Paslahepevirus	HEV3	HEV3f1
JQ763864.1	Hepeviridae Paslahepevirus	HEV3	HEV3f1
JQ763865.1	Hepeviridae Paslahepevirus	HEV3	HEV3f1
JQ763866.1	Hepeviridae Paslahepevirus	HEV3	HEV3f1
JQ763867.1	Hepeviridae Paslahepevirus	HEV3	HEV3f1
JQ763868.1	Hepeviridae Paslahepevirus	HEV3	HEV3f1
JQ763869.1	Hepeviridae Paslahepevirus	HEV3	HEV3f1
JQ763870.1	Hepeviridae Paslahepevirus	HEV3	HEV3f1
JQ763871.1	Hepeviridae Paslahepevirus	HEV3	HEV3f1
JQ763872.1	Hepeviridae Paslahepevirus	HEV3	HEV3f1
JQ763873.1	Hepeviridae Paslahepevirus	HEV3	HEV3f1
JQ763874.1	Hepeviridae Paslahepevirus	HEV3	HEV3f1
JQ763875.1	Hepeviridae Paslahepevirus	HEV3	HEV3f1
JQ763876.1	Hepeviridae Paslahepevirus	HEV3	HEV3f1
JQ763877.1	Hepeviridae Paslahepevirus	HEV3	HEV3f1
JQ763878.1	Hepeviridae Paslahepevirus	HEV3	HEV3f1
JQ763879.1	Hepeviridae Paslahepevirus	HEV3	HEV3f1
JQ763880.1	Hepeviridae Paslahepevirus	HEV3	HEV3f1
JQ763881.1	Hepeviridae Paslahepevirus	HEV3	HEV3f1
JQ763882.1	Hepeviridae Paslahepevirus	HEV3	HEV3f1
JQ763883.1	Hepeviridae Paslahepevirus	HEV3	HEV3f1
JQ763884.1	Hepeviridae Paslahepevirus	HEV3	HEV3f1
JQ763885.1	Hepeviridae Paslahepevirus	HEV3	HEV3f1
JQ763886.1	Hepeviridae Paslahepevirus	HEV3	HEV3f1
JQ763887.1	Hepeviridae Paslahepevirus	HEV3	HEV3f1
JQ763888.1	Hepeviridae Paslahepevirus	HEV3	HEV3f1
JQ763889.1	Hepeviridae Paslahepevirus	HEV3	HEV3f1
JQ763890.1	Hepeviridae Paslahepevirus	HEV3	HEV3f1
JQ763891.1	Hepeviridae Paslahepevirus	HEV3	HEV3f1
JQ763892.1	Hepeviridae Paslahepevirus	HEV3	HEV3f1
JQ763893.1	Hepeviridae Paslahepevirus	HEV3	HEV3f1
JQ763894.1	Hepeviridae Paslahepevirus	HEV3	HEV3f1
JQ763895.1	Hepeviridae Paslahepevirus	HEV3	HEV3f1
JQ763896.1	Hepeviridae Paslahepevirus	HEV3	HEV3f1
JQ763897.1	Hepeviridae Paslahepevirus	HEV3	HEV3f1
JQ763898.1	Hepeviridae Paslahepevirus	HEV3	HEV3f1
JQ763899.1	Hepeviridae Paslahepevirus	HEV3	HEV3f1
JQ763900.1	Hepeviridae Paslahepevirus	HEV3	HEV3f1
JQ763901.1	Hepeviridae Paslahepevirus	HEV3	HEV3f1
JQ763902.1	Hepeviridae Paslahepevirus	HEV3	HEV3f1
JQ763903.1	Hepeviridae Paslahepevirus	HEV3	HEV3f1
JQ763904.1	Hepeviridae Paslahepevirus	HEV3	HEV3f1
JQ763905.1	Hepeviridae Paslahepevirus	HEV3	HEV3f1
JQ763906.1	Hepeviridae Paslahepevirus	HEV3	HEV3f1
JQ763907.1	Hepeviridae Paslahepevirus	HEV3	HEV3f1
JQ763908.1	Hepeviridae Paslahepevirus	HEV3	HEV3f1
JQ763909.1	Hepeviridae Paslahepevirus	HEV3	HEV3f1
JQ763910.1	Hepeviridae Paslahepevirus	HEV3	HEV3f1
JQ763911.1	Hepeviridae Paslahepevirus	HEV3	HEV3f1
JQ763912.1	Hepeviridae Paslahepevirus	HEV3	HEV3f1
JQ763913.1	Hepeviridae Paslahepevirus	HEV3	HEV3f1
JQ763914.1	Hepeviridae Paslahepevirus	HEV3	HEV3f1
JQ763915.1	Hepeviridae Paslahepevirus	HEV3	HEV3f1
JQ763916.1	Hepeviridae Paslahepevirus	HEV3	HEV3f1
JQ763917.1	Hepeviridae Paslahepevirus	HEV3	HEV3f1
JQ763918.1	Hepeviridae Paslahepevirus	HEV3	HEV3f1
JQ763919.1	Hepeviridae Paslahepevirus	HEV3	HEV3f1
JQ763920.1	Hepeviridae Paslahepevirus	HEV3	HEV3f1
JQ763921.1	Hepeviridae Paslahepevirus	HEV3	HEV3f1
JQ763922.1	Hepeviridae Paslahepevirus	HEV3	HEV3f1
JQ763923.1	Hepeviridae Paslahepevirus	HEV3	HEV3f1
JQ763924.1	Hepeviridae Paslahepevirus	HEV3	HEV3f1
JQ763925.1	Hepeviridae Paslahepevirus	HEV3	HEV3f1
JQ763926.1	Hepeviridae Paslahepevirus	HEV3	HEV3f1
JQ763927.1	Hepeviridae Paslahepevirus	HEV3	HEV3f1
JQ763928.1	Hepeviridae Paslahepevirus	HEV3	HEV3f1
JQ763929.1	Hepeviridae Paslahepevirus	HEV3	HEV3f1
JQ763930.1	Hepeviridae Paslahepevirus	HEV3	HEV3f1
JQ763931.1	Hepeviridae Paslahepevirus	HEV3	HEV3f1
JQ763932.1	Hepeviridae Paslahepevirus	HEV3	HEV3f1
JQ763933.1	Hepeviridae Paslahepevirus	HEV3	HEV3f1
JQ763934.1	Hepeviridae Paslahepevirus	HEV3	HEV3f1
JQ763935.1	Hepeviridae Paslahepevirus	HEV3	HEV3f1
JQ763936.1	Hepeviridae Paslahepevirus	HEV3	HEV3f1
JQ763937.1	Hepeviridae Paslahepevirus	HEV3	HEV3f1
JQ763938.1	Hepeviridae Paslahepevirus	HEV3	HEV3f1
JQ763939.1	Hepeviridae Paslahepevirus	HEV3	HEV3f1
JQ763940.1	Hepeviridae Paslahepevirus	HEV3	HEV3f1
JQ763941.1	Hepeviridae Paslahepevirus	HEV3	HEV3f1
JQ763942.1	Hepeviridae Paslahepevirus	HEV3	HEV3f1
JQ763943.1	Hepeviridae Paslahepevirus	HEV3	HEV3f1
JQ763944.1	Hepeviridae Paslahepevirus	HEV3	HEV3f1
JQ763945.1	Hepeviridae Paslahepevirus	HEV3	HEV3f1
JQ763946.1	Hepeviridae Paslahepevirus	HEV3	HEV3f1
JQ763947.1	Hepeviridae Paslahepevirus	HEV3	HEV3f1
JQ763948.1	Hepeviridae Paslahepevirus	HEV3	HEV3f1
JQ763949.1	Hepeviridae Paslahepevirus	HEV3	HEV3f1
JQ763950.1	Hepeviridae Paslahepevirus	HEV3	HEV3f1
JQ763951.1	Hepeviridae Paslahepevirus	HEV3	HEV3f1
JQ763952.1	Hepeviridae Paslahepevirus	HEV3	HEV3f1
JQ763953.1	Hepeviridae Paslahepevirus	HEV3	HEV3f1
JQ763954.1	Hepeviridae Paslahepevirus	HEV3	HEV3f1
JQ763955.1	Hepeviridae Paslahepevirus	HEV3	HEV3f1
JQ763956.1	Hepeviridae Paslahepevirus	HEV3	HEV3f1
JQ763957.1	Hepeviridae Paslahepevirus	HEV3	HEV3f1
JQ763958.1	Hepeviridae Paslahepevirus	HEV3	HEV3f1
JQ763959.1	Hepeviridae Paslahepevirus	HEV3	HEV3f1
JQ763960.1	Hepeviridae Paslahepevirus	HEV3	HEV3f1
JQ763961.1	Hepeviridae Paslahepevirus	HEV3	HEV3f1
JQ763962.1	Hepeviridae Paslahepevirus	HEV3	HEV3f1
JQ763963.1	Hepeviridae Paslahepevirus	HEV3	HEV3f1
JQ763964.1	Hepeviridae Paslahepevirus	HEV3	HEV3f1
JQ763965.1	Hepeviridae Paslahepevirus	HEV3	HEV3f1
JQ763966.1	Hepeviridae Paslahepevirus	HEV3	HEV3f1
JQ763967.1	Hepeviridae Paslahepevirus	HEV3	HEV3f1
JQ763968.1	Hepeviridae Paslahepevirus	HEV3	HEV3f1
JQ763969.1	Hepeviridae Paslahepevirus	HEV3	HEV3f1
JQ763970.1	Hepeviridae Paslahepevirus	HEV3	HEV3f1
JQ763971.1	Hepeviridae Paslahepevirus	HEV3	HEV3f1
JQ763972.1	Hepeviridae Paslahepevirus	HEV3	HEV3f1
JQ763973.1	Hepeviridae Paslahepevirus	HEV3	HEV3f1
JQ763974.1	Hepeviridae Paslahepevirus	HEV3	HEV3f1
JQ763975.1	Hepeviridae Paslahepevirus	HEV3	HEV3f1
JQ763976.1	Hepeviridae Paslahepevirus	HEV3	HEV3f1
JQ763977.1	Hepeviridae Paslahepevirus	HEV3	HEV3f1
JQ763978.1	Hepeviridae Paslahepevirus	HEV3	HEV3f1
JQ763979.1	Hepeviridae Paslahepevirus	HEV3	HEV3f1
JQ763980.1	Hepeviridae Paslahepevirus	HEV3	HEV3h1
JQ763981.1	Hepeviridae Paslahepevirus	HEV3	HEV3h1
JQ763982.1	Hepeviridae Paslahepevirus	HEV3	HEV3h1
JQ763983.1	Hepeviridae Paslahepevirus	HEV3	HEV3h1
JQ763984.1	Hepeviridae Paslahepevirus	HEV3	HEV3h1
JQ763985.1	Hepeviridae Paslahepevirus	HEV3	HEV3h1
JQ763986.1	Hepeviridae Paslahepevirus	HEV3	HEV3h1
JQ763987.1	Hepeviridae Paslahepevirus	HEV3	HEV3h1
JQ763988.1	Hepeviridae Paslahepevirus	HEV3	HEV3h1
JQ763989.1	Hepeviridae Paslahepevirus	HEV3	HEV3h1
JQ763990.1	Hepeviridae Paslahepevirus	HEV3	HEV3h1
JQ763991.1	Hepeviridae Paslahepevirus	HEV3	HEV3h1
JQ763992.1	Hepeviridae Paslahepevirus	HEV3	HEV3h1
JQ763993.1	Hepeviridae Paslahepevirus	HEV3	HEV3h1
JQ763994.1	Hepeviridae Paslahepevirus	HEV3	HEV3h1
JQ763995.1	Hepeviridae Paslahepevirus	HEV3	HEV3h1
JQ763996.1	Hepeviridae Paslahepevirus	HEV3	HEV3h1
JQ763997.1	Hepeviridae Paslahepevirus	HEV3	HEV3h1
JQ763998.1	Hepeviridae Paslahepevirus	HEV3	HEV3h1
JQ763999.1	Hepeviridae Paslahepevirus	HEV3	HEV3h1
JQ764000.1	Hepeviridae Paslahepevirus	HEV3	HEV3f1
JQ764001.1	Hepeviridae Paslahepevirus	HEV3	HEV3f1
JQ764002.1	Hepeviridae Paslahepevirus	HEV3	HEV3f1
JQ764003.1	Hepeviridae Paslahepevirus	HEV3	HEV3f1
JQ764004.1	Hepeviridae Paslahepevirus	HEV3	HEV3f1
JQ764005.1	Hepeviridae Paslahepevirus	HEV3	HEV3f1
JQ764006.1	Hepeviridae Paslahepevirus	HEV3	HEV3f1
JQ764007.1	Hepeviridae Paslahepevirus	HEV3	HEV3f1
JQ764008.1	Hepeviridae Paslahepevirus	HEV3	HEV3f1
JQ764009.1	Hepeviridae Paslahepevirus	HEV3	HEV3f1
JQ764010.1	Hepeviridae Paslahepevirus	HEV3	HEV3f1
JQ764011.1	Hepeviridae Paslahepevirus	HEV3	HEV3f1
JQ764012.1	Hepeviridae Paslahepevirus	HEV3	HEV3f1
JQ764013.1	Hepeviridae Paslahepevirus	HEV3	HEV3f1
JQ764014.1	Hepeviridae Paslahepevirus	HEV3	HEV3f1
JQ764015.1	Hepeviridae Paslahepevirus	HEV3	HEV3f1
JQ764016.1	Hepeviridae Paslahepevirus	HEV3	HEV3f1
JQ764017.1	Hepeviridae Paslahepevirus	HEV3	HEV3f1
JQ764018.1	Hepeviridae Paslahepevirus	HEV3	HEV3f1
JQ764019.1	Hepeviridae Paslahepevirus	HEV3	HEV3f1
JQ764020.1	Hepeviridae Paslahepevirus	HEV3	HEV3f1
JQ764021.1	Hepeviridae Paslahepevirus	HEV3	HEV3f1
JQ764022.1	Hepeviridae Paslahepevirus	HEV3	HEV3f1
JQ764023.1	Hepeviridae Paslahepevirus	HEV3	HEV3f1
JQ764024.1	Hepeviridae Paslahepevirus	HEV3	HEV3f1
JQ764025.1	Hepeviridae Paslahepevirus	HEV3	HEV3f1
JQ764026.1	Hepeviridae Paslahepevirus	HEV3	HEV3f1
JQ764027.1	Hepeviridae Paslahepevirus	HEV3	HEV3f1
JQ764028.1	Hepeviridae Paslahepevirus	HEV3	HEV3f1
JQ764029.1	Hepeviridae Paslahepevirus	HEV3	HEV3f1
JQ764030.1	Hepeviridae Paslahepevirus	HEV3	HEV3f1
JQ764031.1	Hepeviridae Paslahepevirus	HEV3	HEV3f1
JQ764032.1	Hepeviridae Paslahepevirus	HEV3	HEV3f1
JQ764033.1	Hepeviridae Paslahepevirus	HEV3	HEV3f1
JQ764034.1	Hepeviridae Paslahepevirus	HEV3	HEV3f1
JQ764035.1	Hepeviridae Paslahepevirus	HEV3	HEV3f1
JQ764036.1	Hepeviridae Paslahepevirus	HEV3	HEV3f1
JQ764037.1	Hepeviridae Paslahepevirus	HEV3	HEV3f1
JQ764038.1	Hepeviridae Paslahepevirus	HEV3	HEV3f1
JQ764039.1	Hepeviridae Paslahepevirus	HEV3	HEV3f1
JQ764040.1	Hepeviridae Paslahepevirus	HEV3	HEV3f1
JQ764041.1	Hepeviridae Paslahepevirus	HEV3	HEV3f1
JQ764042.1	Hepeviridae Paslahepevirus	HEV3	HEV3f1
JQ764043.1	Hepeviridae Paslahepevirus	HEV3	HEV3f1
JQ764044.1	Hepeviridae Paslahepevirus	HEV3	HEV3f1
JQ764045.1	Hepeviridae Paslahepevirus	HEV3	HEV3f1
JQ764046.1	Hepeviridae Paslahepevirus	HEV3	HEV3f1
JQ764047.1	Hepeviridae Paslahepevirus	HEV3	HEV3f1
JQ764048.1	Hepeviridae Paslahepevirus	HEV3	HEV3f1
JQ764049.1	Hepeviridae Paslahepevirus	HEV3	HEV3f1
JQ764050.1	Hepeviridae Paslahepevirus	HEV3	HEV3f1
JQ764051.1	Hepeviridae Paslahepevirus	HEV3	HEV3f1
JQ764052.1	Hepeviridae Paslahepevirus	HEV3	HEV3f1
JQ764053.1	Hepeviridae Paslahepevirus	HEV3	HEV3f1
JQ764054.1	Hepeviridae Paslahepevirus	HEV3	HEV3f1
JQ764055.1	Hepeviridae Paslahepevirus	HEV3	HEV3f1
JQ764056.1	Hepeviridae Paslahepevirus	HEV3	HEV3f1
JQ764057.1	Hepeviridae Paslahepevirus	HEV3	HEV3f1
JQ764058.1	Hepeviridae Paslahepevirus	HEV3	HEV3f1
JQ764059.1	Hepeviridae Paslahepevirus	HEV3	HEV3f1
JQ764060.1	Hepeviridae Paslahepevirus	HEV3	HEV3f1
JQ764061.1	Hepeviridae Paslahepevirus	HEV3	HEV3f1
JQ764062.1	Hepeviridae Paslahepevirus	HEV3	HEV3f1
JQ764063.1	Hepeviridae Paslahepevirus	HEV3	HEV3f1
JQ764064.1	Hepeviridae Paslahepevirus	HEV3	HEV3f1
JQ764065.1	Hepeviridae Paslahepevirus	HEV3	HEV3f1
JQ764066.1	Hepeviridae Paslahepevirus	HEV3	HEV3f1
JQ764067.1	Hepeviridae Paslahepevirus	HEV3	HEV3f1
JQ764068.1	Hepeviridae Paslahepevirus	HEV3	HEV3f1
JQ764069.1	Hepeviridae Paslahepevirus	HEV3	HEV3f1
JQ764070.1	Hepeviridae Paslahepevirus	HEV3	HEV3f1
JQ764071.1	Hepeviridae Paslahepevirus	HEV3	HEV3f1
JQ764072.1	Hepeviridae Paslahepevirus	HEV3	HEV3f1
JQ764073.1	Hepeviridae Paslahepevirus	HEV3	HEV3f1
JQ764074.1	Hepeviridae Paslahepevirus	HEV3	HEV3f1
JQ764075.1	Hepeviridae Paslahepevirus	HEV3	HEV3f1
JQ764076.1	Hepeviridae Paslahepevirus	HEV3	HEV3f1
JQ764077.1	Hepeviridae Paslahepevirus	HEV3	HEV3f1
JQ764078.1	Hepeviridae Paslahepevirus	HEV3	HEV3f1
JQ764079.1	Hepeviridae Paslahepevirus	HEV3	HEV3f1
EU495180.1	Hepeviridae Paslahepevirus	HEV3	Could not assign
KC622328.1	Hepeviridae Paslahepevirus	Could not assign
KC622329.1	Hepeviridae Paslahepevirus	Could not assign
KC622330.1	Hepeviridae Paslahepevirus	Could not assign
KC622331.1	Hepeviridae Paslahepevirus	Could not assign
KC622332.1	Hepeviridae Paslahepevirus	Could not assign
KC622333.1	Hepeviridae Paslahepevirus	Could not assign
KC622334.1	Hepeviridae Paslahepevirus	Could not assign
KC622335.1	Hepeviridae Paslahepevirus	Could not assign
KC622336.1	Hepeviridae Paslahepevirus	Could not assign
KC622337.1	Hepeviridae Paslahepevirus	Could not assign
KC622338.1	Hepeviridae Paslahepevirus	Could not assign
EU495187.1	Hepeviridae Paslahepevirus	HEV3	Could not assign
EU495156.1	Hepeviridae Paslahepevirus	HEV3	Could not assign
EU495165.1	Hepeviridae Paslahepevirus	HEV3	Could not assign
EU495149.1	Hepeviridae Paslahepevirus	HEV3	Could not assign
EU495151.1	Hepeviridae Paslahepevirus	HEV3	Could not assign
EU495153.1	Hepeviridae Paslahepevirus	HEV3	Could not assign
EU495154.1	Hepeviridae Paslahepevirus	HEV3	Could not assign
EU495155.1	Hepeviridae Paslahepevirus	HEV3	Could not assign
EU495157.1	Hepeviridae Paslahepevirus	HEV3	Could not assign
EU495158.1	Hepeviridae Paslahepevirus	HEV3	Could not assign
EU495159.1	Hepeviridae Paslahepevirus	HEV3	Could not assign
EU495160.1	Hepeviridae Paslahepevirus	HEV3	Could not assign
EU495161.1	Hepeviridae Paslahepevirus	HEV3	Could not assign
EU495162.1	Hepeviridae Paslahepevirus	HEV3	Could not assign
EU495163.1	Hepeviridae Paslahepevirus	HEV3	Could not assign
EU495164.1	Hepeviridae Paslahepevirus	HEV3	Could not assign
EU495166.1	Hepeviridae Paslahepevirus	HEV3	Could not assign
EU495167.1	Hepeviridae Paslahepevirus	HEV3	Could not assign
EU495168.1	Hepeviridae Paslahepevirus	HEV3	Could not assign
EU495169.1	Hepeviridae Paslahepevirus	HEV3	Could not assign
EU495170.1	Hepeviridae Paslahepevirus	HEV3	Could not assign
EU495171.1	Hepeviridae Paslahepevirus	HEV3	Could not assign
EU495172.1	Hepeviridae Paslahepevirus	HEV3	Could not assign
EU495173.1	Hepeviridae Paslahepevirus	HEV3	Could not assign
EU495174.1	Hepeviridae Paslahepevirus	HEV3	Could not assign
EU495176.1	Hepeviridae Paslahepevirus	HEV3	Could not assign
EU495177.1	Hepeviridae Paslahepevirus	HEV3	Could not assign
OL364996.1	Hepeviridae Paslahepevirus	HEV3	HEV3e
KJ917720.1	Unassigned
OL364994.1	Hepeviridae Paslahepevirus	HEV3	Could not assign
OZ077096.1	Hepeviridae Paslahepevirus	HEV3	Could not assign
OZ077108.1	Hepeviridae Paslahepevirus	HEV3	HEV3c
OV844730.1	Hepeviridae Paslahepevirus	HEV3	HEV3c
OV844743.1	Hepeviridae Paslahepevirus	HEV3	Could not assign
KJ917717.1	Hepeviridae Paslahepevirus	Could not assign
JF900631.1	Hepeviridae Paslahepevirus	Could not assign
JF900632.1	Hepeviridae Paslahepevirus	Could not assign
JF900633.1	Hepeviridae Paslahepevirus	HEV3	Could not assign
KR812468.1	Hepeviridae Paslahepevirus	HEV3	HEV3a
OV844721.1	Hepeviridae Paslahepevirus	HEV3	HEV3f1
MF076692.1	Hepeviridae Paslahepevirus	HEV3	Could not assign
MF076693.1	Hepeviridae Paslahepevirus	HEV3	Could not assign
MF076694.1	Hepeviridae Paslahepevirus	HEV3	Could not assign
MF076695.1	Hepeviridae Paslahepevirus	HEV3	Could not assign
KC912129.1	Hepeviridae Paslahepevirus	HEV3	HEV3f1
JQ764140.1	Hepeviridae Paslahepevirus	HEV3	HEV3f1
JQ764080.1	Hepeviridae Paslahepevirus	HEV3	HEV3f1
JQ764081.1	Hepeviridae Paslahepevirus	HEV3	HEV3f1
JQ764082.1	Hepeviridae Paslahepevirus	HEV3	HEV3f1
JQ764083.1	Hepeviridae Paslahepevirus	HEV3	HEV3f1
JQ764084.1	Hepeviridae Paslahepevirus	HEV3	HEV3f1
JQ764085.1	Hepeviridae Paslahepevirus	HEV3	HEV3f1
JQ764086.1	Hepeviridae Paslahepevirus	HEV3	HEV3f1
JQ764087.1	Hepeviridae Paslahepevirus	HEV3	HEV3f1
JQ764088.1	Hepeviridae Paslahepevirus	HEV3	HEV3f1
JQ764089.1	Hepeviridae Paslahepevirus	HEV3	HEV3f1
JQ764090.1	Hepeviridae Paslahepevirus	HEV3	HEV3f1
JQ764091.1	Hepeviridae Paslahepevirus	HEV3	HEV3f1
JQ764092.1	Hepeviridae Paslahepevirus	HEV3	HEV3f1
JQ764093.1	Hepeviridae Paslahepevirus	HEV3	HEV3f1
JQ764094.1	Hepeviridae Paslahepevirus	HEV3	HEV3f1
JQ764095.1	Hepeviridae Paslahepevirus	HEV3	HEV3f1
JQ764096.1	Hepeviridae Paslahepevirus	HEV3	HEV3f1
JQ764097.1	Hepeviridae Paslahepevirus	HEV3	HEV3f1
JQ764098.1	Hepeviridae Paslahepevirus	HEV3	HEV3f1
JQ764099.1	Hepeviridae Paslahepevirus	HEV3	HEV3f1
JQ764100.1	Hepeviridae Paslahepevirus	HEV3	HEV3f1
JQ764101.1	Hepeviridae Paslahepevirus	HEV3	HEV3f1
JQ764102.1	Hepeviridae Paslahepevirus	HEV3	HEV3f1
JQ764103.1	Hepeviridae Paslahepevirus	HEV3	HEV3f1
JQ764104.1	Hepeviridae Paslahepevirus	HEV3	HEV3f1
JQ764105.1	Hepeviridae Paslahepevirus	HEV3	HEV3f1
JQ764106.1	Hepeviridae Paslahepevirus	HEV3	HEV3f1
JQ764107.1	Hepeviridae Paslahepevirus	HEV3	HEV3f1
JQ764108.1	Hepeviridae Paslahepevirus	HEV3	HEV3f1
JQ764109.1	Hepeviridae Paslahepevirus	HEV3	HEV3f1
JQ764110.1	Hepeviridae Paslahepevirus	HEV3	HEV3f1
JQ764111.1	Hepeviridae Paslahepevirus	HEV3	HEV3f1
JQ764112.1	Hepeviridae Paslahepevirus	HEV3	HEV3f1
JQ764113.1	Hepeviridae Paslahepevirus	HEV3	HEV3f1
JQ764114.1	Hepeviridae Paslahepevirus	HEV3	HEV3f1
JQ764115.1	Hepeviridae Paslahepevirus	HEV3	HEV3f1
JQ764116.1	Hepeviridae Paslahepevirus	HEV3	HEV3f1
JQ764117.1	Hepeviridae Paslahepevirus	HEV3	HEV3f1
JQ764118.1	Hepeviridae Paslahepevirus	HEV3	HEV3f1
JQ764119.1	Hepeviridae Paslahepevirus	HEV3	HEV3f1
JQ764120.1	Hepeviridae Paslahepevirus	HEV3	HEV3f1
JQ764121.1	Hepeviridae Paslahepevirus	HEV3	HEV3f1
JQ764122.1	Hepeviridae Paslahepevirus	HEV3	HEV3f1
JQ764123.1	Hepeviridae Paslahepevirus	HEV3	HEV3f1
JQ764124.1	Hepeviridae Paslahepevirus	HEV3	HEV3f1
JQ764125.1	Hepeviridae Paslahepevirus	HEV3	HEV3f1
JQ764126.1	Hepeviridae Paslahepevirus	HEV3	HEV3f1
JQ764127.1	Hepeviridae Paslahepevirus	HEV3	HEV3f1
JQ764128.1	Hepeviridae Paslahepevirus	HEV3	HEV3f1
JQ764129.1	Hepeviridae Paslahepevirus	HEV3	HEV3f1
JQ764130.1	Hepeviridae Paslahepevirus	HEV3	HEV3f1
JQ764131.1	Hepeviridae Paslahepevirus	HEV3	HEV3f1
JQ764132.1	Hepeviridae Paslahepevirus	HEV3	HEV3f1
JQ764133.1	Hepeviridae Paslahepevirus	HEV3	HEV3f1
JQ764134.1	Hepeviridae Paslahepevirus	HEV3	HEV3f1
JQ764135.1	Hepeviridae Paslahepevirus	HEV3	HEV3f1
JQ764136.1	Hepeviridae Paslahepevirus	HEV3	HEV3f1
JQ764137.1	Hepeviridae Paslahepevirus	HEV3	HEV3f1
JQ764138.1	Hepeviridae Paslahepevirus	HEV3	HEV3f1
JQ764139.1	Hepeviridae Paslahepevirus	HEV3	HEV3f1
JQ764141.1	Hepeviridae Paslahepevirus	HEV3	HEV3f1
JQ764142.1	Hepeviridae Paslahepevirus	HEV3	HEV3f1
JQ764143.1	Hepeviridae Paslahepevirus	HEV3	HEV3f1
JQ764144.1	Hepeviridae Paslahepevirus	HEV3	HEV3f1
JQ764145.1	Hepeviridae Paslahepevirus	HEV3	HEV3f1
JQ764146.1	Hepeviridae Paslahepevirus	HEV3	HEV3f1
JQ764147.1	Hepeviridae Paslahepevirus	HEV3	HEV3f1
JQ764148.1	Hepeviridae Paslahepevirus	HEV3	HEV3f1
JQ764149.1	Hepeviridae Paslahepevirus	HEV3	HEV3f1
JQ764150.1	Hepeviridae Paslahepevirus	HEV3	HEV3f1
JQ764151.1	Hepeviridae Paslahepevirus	HEV3	HEV3f1
JQ764152.1	Hepeviridae Paslahepevirus	HEV3	HEV3f1
JQ764153.1	Hepeviridae Paslahepevirus	HEV3	HEV3f1
JQ764154.1	Hepeviridae Paslahepevirus	HEV3	HEV3f1
JQ764155.1	Hepeviridae Paslahepevirus	HEV3	HEV3f1
JQ764156.1	Hepeviridae Paslahepevirus	HEV3	HEV3f1
JQ764157.1	Hepeviridae Paslahepevirus	HEV3	HEV3f1
JQ764158.1	Hepeviridae Paslahepevirus	HEV3	HEV3f1
JQ764159.1	Hepeviridae Paslahepevirus	HEV3	HEV3f1
JQ764160.1	Hepeviridae Paslahepevirus	HEV3	HEV3f1
JQ764161.1	Hepeviridae Paslahepevirus	HEV3	HEV3f1
JQ764162.1	Hepeviridae Paslahepevirus	HEV3	HEV3f1
JQ764163.1	Hepeviridae Paslahepevirus	HEV3	HEV3f1
JQ764164.1	Hepeviridae Paslahepevirus	HEV3	HEV3f1
JQ764165.1	Hepeviridae Paslahepevirus	HEV3	HEV3f1
JQ764166.1	Hepeviridae Paslahepevirus	HEV3	HEV3f1
JQ764167.1	Hepeviridae Paslahepevirus	HEV3	HEV3f1
JQ764168.1	Hepeviridae Paslahepevirus	HEV3	HEV3f1
JQ764169.1	Hepeviridae Paslahepevirus	HEV3	HEV3f1
JQ764170.1	Hepeviridae Paslahepevirus	HEV3	HEV3f1
JQ764171.1	Hepeviridae Paslahepevirus	HEV3	HEV3f1
JQ764172.1	Hepeviridae Paslahepevirus	HEV3	HEV3f1
JQ764173.1	Hepeviridae Paslahepevirus	HEV3	HEV3f1
JQ764174.1	Hepeviridae Paslahepevirus	HEV3	HEV3f1
JQ764175.1	Hepeviridae Paslahepevirus	HEV3	HEV3f1
JQ764176.1	Hepeviridae Paslahepevirus	HEV3	HEV3f1
JQ764177.1	Hepeviridae Paslahepevirus	HEV3	HEV3f1
JQ764178.1	Hepeviridae Paslahepevirus	HEV3	HEV3f1
JQ764179.1	Hepeviridae Paslahepevirus	HEV3	HEV3f1
JQ764180.1	Hepeviridae Paslahepevirus	HEV3	HEV3h1
JQ764181.1	Hepeviridae Paslahepevirus	HEV3	HEV3h1
JQ764182.1	Hepeviridae Paslahepevirus	HEV3	HEV3h1
JQ764183.1	Hepeviridae Paslahepevirus	HEV3	HEV3h1
JQ764184.1	Hepeviridae Paslahepevirus	HEV3	HEV3h1
JQ764185.1	Hepeviridae Paslahepevirus	HEV3	HEV3h1
JQ764186.1	Hepeviridae Paslahepevirus	HEV3	HEV3h1
JQ764187.1	Hepeviridae Paslahepevirus	HEV3	HEV3h1
JQ764188.1	Hepeviridae Paslahepevirus	HEV3	HEV3h1
JQ764189.1	Hepeviridae Paslahepevirus	HEV3	HEV3h1
JQ764190.1	Hepeviridae Paslahepevirus	HEV3	HEV3h1
JQ764191.1	Hepeviridae Paslahepevirus	HEV3	HEV3h1
JQ764192.1	Hepeviridae Paslahepevirus	HEV3	HEV3h1
JQ764193.1	Hepeviridae Paslahepevirus	HEV3	HEV3h1
JQ764194.1	Hepeviridae Paslahepevirus	HEV3	HEV3h1
JQ764195.1	Hepeviridae Paslahepevirus	HEV3	HEV3h1
JQ764196.1	Hepeviridae Paslahepevirus	HEV3	HEV3h1
JQ764197.1	Hepeviridae Paslahepevirus	HEV3	HEV3h1
JQ764198.1	Hepeviridae Paslahepevirus	HEV3	HEV3h1
JQ764199.1	Hepeviridae Paslahepevirus	HEV3	HEV3h1
JQ764200.1	Hepeviridae Paslahepevirus	HEV3	HEV3f1
JQ764201.1	Hepeviridae Paslahepevirus	HEV3	HEV3f1
JQ764202.1	Hepeviridae Paslahepevirus	HEV3	HEV3f1
JQ764203.1	Hepeviridae Paslahepevirus	HEV3	HEV3f1
JQ764204.1	Hepeviridae Paslahepevirus	HEV3	HEV3f1
JQ764205.1	Hepeviridae Paslahepevirus	HEV3	HEV3f1
JQ764206.1	Hepeviridae Paslahepevirus	HEV3	HEV3f1
JQ764207.1	Hepeviridae Paslahepevirus	HEV3	HEV3f1
JQ764208.1	Hepeviridae Paslahepevirus	HEV3	HEV3f1
JQ764209.1	Hepeviridae Paslahepevirus	HEV3	HEV3f1
JQ764210.1	Hepeviridae Paslahepevirus	HEV3	HEV3f1
JQ764211.1	Hepeviridae Paslahepevirus	HEV3	HEV3f1
JQ764212.1	Hepeviridae Paslahepevirus	HEV3	HEV3f1
JQ764213.1	Hepeviridae Paslahepevirus	HEV3	HEV3f1
JQ764214.1	Hepeviridae Paslahepevirus	HEV3	HEV3f1
JQ764215.1	Hepeviridae Paslahepevirus	HEV3	HEV3f1
JQ764216.1	Hepeviridae Paslahepevirus	HEV3	HEV3f1
JQ764217.1	Hepeviridae Paslahepevirus	HEV3	HEV3f1
JQ764218.1	Hepeviridae Paslahepevirus	HEV3	HEV3f1
JQ764219.1	Hepeviridae Paslahepevirus	HEV3	HEV3f1
JQ764220.1	Hepeviridae Paslahepevirus	HEV3	Could not assign
JQ764221.1	Hepeviridae Paslahepevirus	HEV3	Could not assign
JQ764222.1	Hepeviridae Paslahepevirus	HEV3	Could not assign
JQ764223.1	Hepeviridae Paslahepevirus	HEV3	Could not assign
JQ764224.1	Hepeviridae Paslahepevirus	HEV3	Could not assign
JQ764225.1	Hepeviridae Paslahepevirus	HEV3	Could not assign
JQ764226.1	Hepeviridae Paslahepevirus	HEV3	Could not assign
JQ764227.1	Hepeviridae Paslahepevirus	HEV3	Could not assign
JQ764228.1	Hepeviridae Paslahepevirus	HEV3	Could not assign
JQ764229.1	Hepeviridae Paslahepevirus	HEV3	Could not assign
JQ764230.1	Hepeviridae Paslahepevirus	HEV3	Could not assign
JQ764231.1	Hepeviridae Paslahepevirus	HEV3	Could not assign
JQ764232.1	Hepeviridae Paslahepevirus	HEV3	Could not assign
JQ764233.1	Hepeviridae Paslahepevirus	HEV3	Could not assign
JQ764234.1	Hepeviridae Paslahepevirus	HEV3	Could not assign
JQ764235.1	Hepeviridae Paslahepevirus	HEV3	Could not assign
JQ764236.1	Hepeviridae Paslahepevirus	HEV3	Could not assign
JQ764237.1	Hepeviridae Paslahepevirus	HEV3	Could not assign
JQ764238.1	Hepeviridae Paslahepevirus	HEV3	Could not assign
JQ764239.1	Hepeviridae Paslahepevirus	HEV3	Could not assign
JQ764240.1	Hepeviridae Paslahepevirus	HEV3	HEV3f1
JQ764241.1	Hepeviridae Paslahepevirus	HEV3	HEV3f1
JQ764242.1	Hepeviridae Paslahepevirus	HEV3	HEV3f1
JQ764243.1	Hepeviridae Paslahepevirus	HEV3	HEV3f1
JQ764244.1	Hepeviridae Paslahepevirus	HEV3	HEV3f1
JQ764245.1	Hepeviridae Paslahepevirus	HEV3	HEV3f1
JQ764246.1	Hepeviridae Paslahepevirus	HEV3	HEV3f1
JQ764247.1	Hepeviridae Paslahepevirus	HEV3	HEV3f1
JQ764248.1	Hepeviridae Paslahepevirus	HEV3	HEV3f1
JQ764249.1	Hepeviridae Paslahepevirus	HEV3	HEV3f1
JQ764250.1	Hepeviridae Paslahepevirus	HEV3	HEV3f1
JQ764251.1	Hepeviridae Paslahepevirus	HEV3	HEV3f1
JQ764252.1	Hepeviridae Paslahepevirus	HEV3	HEV3f1
JQ764253.1	Hepeviridae Paslahepevirus	HEV3	HEV3f1
JQ764254.1	Hepeviridae Paslahepevirus	HEV3	HEV3f1
JQ764255.1	Hepeviridae Paslahepevirus	HEV3	HEV3f1
JQ764256.1	Hepeviridae Paslahepevirus	HEV3	HEV3f1
JQ764257.1	Hepeviridae Paslahepevirus	HEV3	HEV3f1
JQ764258.1	Hepeviridae Paslahepevirus	HEV3	HEV3f1
JQ764259.1	Hepeviridae Paslahepevirus	HEV3	HEV3f1
JQ764260.1	Hepeviridae Paslahepevirus	HEV3	HEV3f1
JQ764261.1	Hepeviridae Paslahepevirus	HEV3	HEV3f1
JQ764262.1	Hepeviridae Paslahepevirus	HEV3	HEV3f1
JQ764263.1	Hepeviridae Paslahepevirus	HEV3	HEV3f1
JQ764264.1	Hepeviridae Paslahepevirus	HEV3	HEV3f1
JQ764265.1	Hepeviridae Paslahepevirus	HEV3	HEV3f1
JQ764266.1	Hepeviridae Paslahepevirus	HEV3	HEV3f1
JQ764267.1	Hepeviridae Paslahepevirus	HEV3	HEV3f1
JQ764268.1	Hepeviridae Paslahepevirus	HEV3	HEV3f1
JQ764269.1	Hepeviridae Paslahepevirus	HEV3	HEV3f1
JQ764270.1	Hepeviridae Paslahepevirus	HEV3	HEV3f1
JQ764271.1	Hepeviridae Paslahepevirus	HEV3	HEV3f1
JQ764272.1	Hepeviridae Paslahepevirus	HEV3	HEV3f1
JQ764273.1	Hepeviridae Paslahepevirus	HEV3	HEV3f1
JQ764274.1	Hepeviridae Paslahepevirus	HEV3	HEV3f1
JQ764275.1	Hepeviridae Paslahepevirus	HEV3	HEV3f1
JQ764276.1	Hepeviridae Paslahepevirus	HEV3	HEV3f1
JQ764277.1	Hepeviridae Paslahepevirus	HEV3	HEV3f1
JQ764278.1	Hepeviridae Paslahepevirus	HEV3	HEV3f1
JQ764279.1	Hepeviridae Paslahepevirus	HEV3	HEV3f1
JQ764280.1	Hepeviridae Paslahepevirus	HEV3	HEV3f1
JQ764281.1	Hepeviridae Paslahepevirus	HEV3	HEV3f1
JQ764282.1	Hepeviridae Paslahepevirus	HEV3	HEV3f1
JQ764283.1	Hepeviridae Paslahepevirus	HEV3	HEV3f1
JQ764284.1	Hepeviridae Paslahepevirus	HEV3	HEV3f1
JQ764285.1	Hepeviridae Paslahepevirus	HEV3	HEV3f1
JQ764286.1	Hepeviridae Paslahepevirus	HEV3	HEV3f1
JQ764287.1	Hepeviridae Paslahepevirus	HEV3	HEV3f1
JQ764288.1	Hepeviridae Paslahepevirus	HEV3	HEV3f1
JQ764289.1	Hepeviridae Paslahepevirus	HEV3	HEV3f1
JQ764290.1	Hepeviridae Paslahepevirus	HEV3	HEV3f1
JQ764291.1	Hepeviridae Paslahepevirus	HEV3	HEV3f1
JQ764292.1	Hepeviridae Paslahepevirus	HEV3	HEV3f1
JQ764293.1	Hepeviridae Paslahepevirus	HEV3	HEV3f1
JQ764294.1	Hepeviridae Paslahepevirus	HEV3	HEV3f1
JQ764295.1	Hepeviridae Paslahepevirus	HEV3	HEV3f1
JQ764296.1	Hepeviridae Paslahepevirus	HEV3	HEV3f1
JQ764297.1	Hepeviridae Paslahepevirus	HEV3	HEV3f1
JQ764298.1	Hepeviridae Paslahepevirus	HEV3	HEV3f1
JQ764299.1	Hepeviridae Paslahepevirus	HEV3	HEV3f1
JQ764300.1	Hepeviridae Paslahepevirus	HEV3	HEV3e
JQ764301.1	Hepeviridae Paslahepevirus	HEV3	HEV3e
JQ764302.1	Hepeviridae Paslahepevirus	HEV3	Could not assign
JQ764303.1	Hepeviridae Paslahepevirus	HEV3	HEV3e
JQ764304.1	Hepeviridae Paslahepevirus	HEV3	HEV3e
JQ764305.1	Hepeviridae Paslahepevirus	HEV3	HEV3e
JQ764306.1	Hepeviridae Paslahepevirus	HEV3	HEV3e
JQ764307.1	Hepeviridae Paslahepevirus	HEV3	Could not assign
JQ764308.1	Hepeviridae Paslahepevirus	HEV3	HEV3e
JQ764309.1	Hepeviridae Paslahepevirus	HEV3	HEV3e
JQ764310.1	Hepeviridae Paslahepevirus	HEV3	HEV3e
JQ764311.1	Hepeviridae Paslahepevirus	HEV3	Could not assign
JQ764312.1	Hepeviridae Paslahepevirus	HEV3	HEV3e
JQ764313.1	Hepeviridae Paslahepevirus	HEV3	HEV3e
JQ764314.1	Hepeviridae Paslahepevirus	HEV3	Could not assign
JQ764315.1	Hepeviridae Paslahepevirus	HEV3	HEV3e
JQ764316.1	Hepeviridae Paslahepevirus	HEV3	HEV3e
JQ764317.1	Hepeviridae Paslahepevirus	HEV3	HEV3e
JQ764318.1	Hepeviridae Paslahepevirus	HEV3	HEV3e
JQ764319.1	Hepeviridae Paslahepevirus	HEV3	Could not assign
JQ764320.1	Hepeviridae Paslahepevirus	HEV3	HEV3f1
JQ764321.1	Hepeviridae Paslahepevirus	HEV3	HEV3f1
[truncated: 913 more rows]
