# Supplementary material for: Genetic insights into hepatitis E virus through environmental surveillance in Europe
Source: One Health. 2025 Dec 15;22:101302. doi: 10.1016/j.onehlt.2025.101302 (PMC12811595; doi:10.1016/j.onehlt.2025.101302)
Supplement: Supplementary file 2 — Supplementary material 2 [file mmc2.xlsx]

## Sheet: Supplementary Table 2
Table S2. Distribution of HEV sequences from the NCBI Virus Database by country and source category in Europe.
Country	Human	Animal	Environmental	Others	Total
Austria	0*	20	0	0	20
Belarus	11	12	0	0	23
Belgium	14	21	0	0	35
Bulgaria	86	21	0	0	107
Croatia	20	81	0	0	101
Czech Republic	76	66	0	0	142
Denmark	18	12	0	0	30
Estonia	9	29	0	0	38
Finland	5	45	0	0	50
France	3298	394	11	1	3704
Germany	2502	589	15	0	3106
Greece	4	8	0	0	12
Hungary	151	103	0	0	254
Ireland	10	4	0	0	14
Italy	214	730	112	37	1093
Liechtenstein	2	0	0	0	2
Lithuania	1	22	0	0	23
Netherlands	651	260	2	0	913
Norway	0	5	3	0	8
Poland	3	88	0	0	91
Portugal	8	12	2	1	23
Romania	2	7	0	0	9
Russia	20	189	0	0	209
Serbia	2	32	2	0	36
Slovakia	32	89	0	0	121
Slovenia	0	80	0	0	80
Spain	610	298	65	4	977
Sweden	42	155	33	2	234
Switzerland	408	130	0	0	538
UK	1003	47	71	3	1124
Ukraine	0	3	0	0	3
Total	9202	3552	316	46	13118
* Data was retrieved from NCBI database on September 10, 2025.
