# Supplementary material for: Genetic insights into hepatitis E virus through environmental surveillance in Europe
Source: One Health. 2025 Dec 15;22:101302. doi: 10.1016/j.onehlt.2025.101302 (PMC12811595; doi:10.1016/j.onehlt.2025.101302)
Supplement: Supplementary file 3 — Supplementary material 3 [file mmc3.zip]

Archive with 1 entries (1 files):
- mmc3.fas
