# Supplementary material for: Genetic insights into hepatitis E virus through environmental surveillance in Europe
Source: One Health. 2025 Dec 15;22:101302. doi: 10.1016/j.onehlt.2025.101302 (PMC12811595; doi:10.1016/j.onehlt.2025.101302)
Supplement: Supplementary file 3 — Supplementary material 3 [file mmc3.zip › mmc3.fas]

>PX108670
TGTGCCCTGTTTGGTCCGTGGTTTCGTGCTATTGAGAAAGAAATATTAGCCCTGCTCCCG
CCCAATATCTTCTACGGCGACGCATATGAAGAGTCTGTGTTTGCCGCCGCTGTGTCAGGG
GCAGGCTCAAGCATGGTATTTGAGAATGATTTTTCAGAGTTTGATAGCACCCAAAATAAC
TTCTCCCTTGGCCTCGAGTGTGTAGTTATGGAGGAATGTGGCATGCCCCAGTGGCTGATC
CGGTTGTACCATCTGGTTCGGTCGGCCTGGATCCTACAGGCGCCGAAGGAGTCTCTTAAG
GGATTTTGG
>PX108671
TGCGCCTTGTTCGGCCCATGGTTCCGTGCTATTGAGAAGGAAATATTAACCCTGCTGCCG
CCTAACATCTTTTATGGCGATGCATATGAGGAGTCTGTATTTGCCGCCGCTGTATCCGGG
GCGGGGTCATGCATGGTGTTTGAAAATGACTTTTCAGAATTTGATAGTACCCAGAATAAT
TTCTCTCTTGGCCTTGAGTGTGTAATTATGGAGGAATGTGGCATGCCCCAGTGGCTAATC
CGGTTATATCATTTGGTTCGGTCGTCCTGGATTCTACAGGCCCCGAAGGAGTCTCTTAAA
GGATTTTGG
>PX108672
TGTGCCCTGTTTGGTCCGTGGTTTCGTGCTATTGAAAAAGAAATACTAGCCCTACTCCCG
CCTAATATCTTCTACGGCGACGCATATGAGGAGTCTGTGTTTGCCGCCGCTGTGTCGGGG
GCAGATTCAAGCATGGTATTTGAGAATGACTTTTCAGAGTTTGATAGCACCCAAAATAAC
TTTTCCCTTGGTCTCGAGTGTGTAGTCATGGAGGAATGTGGCATGCCCCAGTGGTTAATC
CGGTTGTACCATTTGGTCCGGTCGGCCTGGATCCTACAGGCGCCGAAGGAGTCTCTTAAG
GGATTTTGG
>PX108673
TGTGCTCTATTTGGACCGTGGTTCCGTGCCATTGAGAAAGAGATCCTGGCTCTGCTCCCG
CCCAATATTTTCTACGGTGACGCCTTCGAAGAGTCAGTGTTTTCTGCAGCTATCTCTGGG
GCGGGCACTAGTATGGTCTTTGAGAATGATTTCTCCGAGTTTGACAGCACCCAAAATAAC
TTCTCCCTCGGCCTCGAGTGTGTCATCATGGAGGAGTGTGGTATGCCTCAGTGGCTTATC
CGGCTGTACCATTTGGTGAGGTCAGCCTGGACATTGCAGGCCCCGAAAGAGTCCCTGAAA
GGCTTTTGG
>PX108674
TGTGCTTTATTTGGGCCGTGGTTCCGTGCCATTGAGAAGGAGATCTTGGCCCTACTCCCT
CCTAATATTTTCTATGGTGATGCTTTCGAAGAGTCAGTGTTCTCTGCGGCCATTTCTGGA
GCAGGTTCTAGTATGGTCTTTGAGAATGATTTCTCCGAGTTTGACAGCACCCAGAATAAC
TTCTCCCTCGGCCTTGAATGTGTTATCATGGAAGAGTGTGGCATGCCCCAGTGGCTCATC
CGACTGTACCATTTAGTTAGGTCAGCCTGGACTTTGCAGGCCCCGAAAGAGTCCCTGAAA
GGCTTCTGG
>PX108675
TGTGCCCTGTTTGGTCCGTGGTTCCGTGCTATTGAAAAAGAAATACTAGCCCTGCTCCCG
CCTAATATCTTCTACGGCGACGCATACGAGGAGTCTGTGTTTGCCGCCGCTGTGTCAGGG
GCAGGTTCAAGCATGGTGTTTGAGAATGATTTTTCAGAGTTTGATAGCACCCAAAATAAC
TTCTCCCTTGGCCTCGAGTGTGTGGTTATGGAGGAATGCGGCATGCCCCAGTGGCTAATC
CGGCTGTATCATTTGGTCCGGTCTGCCTGGATCCTACAGGCGCCGAAGGAGTCTCTTAAG
GGATTTTGG
>PX108676
TGTGCCCTGTTCGGCCCCTGGTTCCGTGCTATTGAGAAAGAAATATTGGCCCTGCTCCCA
CCTAATATCTTCTATGGCGACGCCTATGAGGAGTCTGTGTTCGCCGCTGCAGTCTCTGGG
GCGGGGTCATGCATGGTATTTGAGAATGACTTCTCAGAGTTTGACAGTACTCAGAATAAT
TTCTCTCTTGGCCTTGAGTGTGTGGTTATGGAGGAATGTGGTATGCCCCAGTGGTTGATT
CGGCTATACCATCTGGTTAGGTCTGCCTGGATCCTACAAGCGCCCAAGGAGTCCCTTAAG
GGCTTTTGG
>PX108677
TGTGCTCTGTTTGGCCCGTGGTTCCGTGCCATCGAGAAAGAAATACTGGCCCTACTCCCC
CCTAATGTCTTCTATGGCGACGCTTACGAGGAGTCAGTGTTTTCTGCCGCTGTGTCTGGG
GCGGGGTCATGTATGGTATTTGAAAACGATTTTTCGGAGTTTGACAGTACCCAGAATAAT
TTTTCTCTTGGTCTTGAGTGTGTGGTTATGGAGGAGTGCGGCATGCCTCAATGGTTAATT
AGGTTGTATCATCTGGTTCGGTCAGCCTGGATTTTGCAAGCGCCGAAAGAGTCTCTTAAG
GGTTTCTGG
>PX108678
TGTGCTCTATTTGGACCGTGGTTCCGTGCCATTGAGAAAGAGATCCTGGCTCTGCTCCCG
CCCAATATTTTCTACGGTGACGCCTTCGAAGAGTCAGTGTTTTCTGCAGCTATCTCTGGG
GCGGGCACTAGTATGGTCTTTGAGAATGATTTCTCCGAGTTTGACAGCACCCAAAATAAC
TTCTCCCTCGGCCTCGAGTGTGTCATCATGGAGGAGTGTGGTATGCCTCAGTGGCTTATC
CGGCTGTACCATTTGGTGAGGTCAGCCTGGACATTGCAGGCCCCGAAAGAGTCCCTGAAA
GGCTTTTGG
>PX108679
TGTGCCCTATTTGGACCGTGGTTTCGTGCCATTGAAAAAGAGATCCTGGCTCTGCTCCCG
CCTAATATTTTCTACGGTGACGCCTTCGAAGAGTCAGTGTTCTCTGCAGCCATCTCTGGA
GCAGGTACTAGTATGGTCTTTGAGAATGATTTCTCCGAGTTTGACAGCACCCAAAATAAC
TTCTCCCTCGGCCTTGAGTGTGTCATCATGGAAGAGTGTGGTATGCCTCAATGGCTTATC
CGGCTGTACCATTTGGTGAGGTCAGCCTGGACCTTGCAGGCCCCGAAAGAGTCCCTGAAA
GGCTTTTGG
>PX108680
TGTGCCCTGTTCGGTCCGTGGTTTCGTGCTATTGAAAAAGAAATACTAGCCCTGCTCCCG
CCTAATATCTTCTACGGCGACGCGTACGAGGAGTCTGTATTTGCCGCCGCTGTGTCAGGG
GCAGGTTCAAGCATGGTATTTGAGAATGATTTTTCAGAGTTTGATAGCACCCAAAATAAT
TTCTCCCTTGGCCTTGAGTGTGTAATTATGGAGGAATGTGGCATGCCCCAGTGGCTGATC
CGGTTGTACCATCTGGTTCGGTCGGCCTGGATCCTACAGGCGCCGAAGGAGTCTCTTAAG
GGATTTTGG
>PX108681
TGTGCTCTATTTGGACCGTGGTTCCGTGCCATTGAGAAAGAGATCTTGGCCCTGCTCCCG
CCTAATGTCTTCTATGGTGATGCCTTTGAAGAGTCAGTGTTCTCCGCAGCCATCGCTGGA
GCGGGCACTAGTATGGTCTTTGAAAATGACTTTTCCGAGTTTGACAGCACCCAAAATAAT
TTCTCCCTCGGCCTCGAGTGTGTCATCATGGAAGAGTGTGGTATGCCTCAGTGGCTTATC
CGGCTGTACCATTTGGTGAGGTCAGCCTGGACCCTGCAGGCCCCGAAAGAGTCGCTAAAA
GGCTTTTGG
>PX108682
TGTGCTCTGTTTGGCCCGTGGTTCCGTGCCATCGAGAAAGAAATACTGGCCCTACTCCCC
CCTAATGTCTTCTATGGCGACGCTTACGAGGAGTCAGTGTTTTCTGCCGCTGTGTCTGGG
GCGGGGTCATGTATGGTATTTGAAAACGATTTCTCGGAGTTTGACAGTACCCAGAATAAT
TTTTCTCTTGGTCTTGAGTGTGTGGTTATGGAGGAGTGCGGCATGCCTCAATGGTTAATT
AGGTTGTATCATCTGGTTCGGTCAGCCTGGATTTTGCAAGCGCCGAAAGAGTCTCTTAAG
GGTTTCTGG
>PX108683
TGTGCCCTATTTGGCCCGTGGTTCCGTGCCATTGAGAAGGAGATCCTGGCCCTGCTCCCG
CCTAACATCTTCTATGGCGATGCCTACGAGGAGTCGGTGTTCTCTGCAGCCATTTCTGGG
GCGGGCTCCAGCATGGTCTTTGAGAATGATTTCTCTGAGTTCGACAGCACCCAGAATAAC
TTTTCTCTCGGGCTTGAGTGTGTTATCATGGAAGAGTGTGGCATGCCTCAATGGCTTATT
CGACTGTACCATTTGGTTAGATCAGCCTGGACTTTGCAGGCCCCGAAAGAGTCTTTGAAA
GGTTTTTGG
>PX108684
TGTGCTTTGTTTGGACCGTGGTTCCGTGCCATCGAGAAAGAGATTTTAGCCCTGCTCCCA
CCTAATGTTTTCTATGGCGATGCCTATGAGGAATCAGTCTTTTCCGCTGCCATTTCTGGG
GCAGGCTCCAGTATGGTTTTTGAGAATGATTTCTCTGAATTTGATAGTACCCAGAATAAC
TTCTCCCTCGGCCTTGAGTGTGTTATTATGGAGGAGTGTGGCATGCCACAGTGGCTTATC
CAGCTATACCACTTAGTCCGGTCGGCCTGGACTCTCCAGGCCCCGAAGGAGTCTTTGAAA
GGTTTTTGG
>PX108685
TGTGCCCTATTTGGCCCGTGGTTCCGTGCCATCGAGAAGGAGATCTTGGCCCTGCTCCCG
CCCAATGTTTTCTATGGCGACGCCTATGAGGAGTCTGTGTTTTCTGCAGCCATTTCTGGG
GCGGGCTCTAGTATGGTCTTTGAAAATGATTTCTCTGAGTTTGATAGTACCCAAAATAAT
TTTTCTCTTGGCCTTGAGTGTGTTATTATGGAGGAGTGTGGCATGCCCCAGTGGCTTATC
CGACTGTACCATTTAGTTAGATCAGCTTGGACTCTGCAGGCCCCAAAAGAGTCTTTGAAG
GGTTTTTGG
>PX108686
TGTGCTCTATTTGGACCGTGGTTTCGTGCCATTGAGAAAGAGATCCTGGCTCTGCTCCCG
CCCAATATTTTCTACGGTGACGCCTTCGAAGAGTCAGTGTTCTCTGCAGCCATCTCTGGG
GCGGGTACTAGTATGGTCTTTGAGAATGACTTCTCCGAGTTTGACAGCACCCAAAATAAT
TTCTCCCTCGGTCTTGAGTGTGTTATTATGGAAGAGTGTGGTATGCCTCAGTGGCTTATT
CGGCTGTACCATTTGGTGAGGTCAGCCTGGACCTTGCAGGCCCCGAAAGAGTCCCTGAAA
GGCTTTTGG
>PX108687
TGTGCCCTGTTTGGTCCGTGGTTCCGTGCTATCGAAAAAGAAATACTAGCCCTGCTCCCG
CCTAATATTTTCTACGGCGACGCATACGAGGAGTCTGTGTTTGCCGCCGCTGTGTCGGGG
GCAGGTTCAAGCATGGTATTTGAGAATGATTTTTCAGAGTTTGATAGCACCCAAAATAAC
TTCTCCCTTGGTCTCGAGTGCGTAGTCATGGAGGAATGTGGCATGCCCCAGTGGCTAATC
CGGTTGTACCATCTGGTTCGGTCGGCCTGGATCTTACAGGCACCGAAGGAGTCTCTTAAG
GGATTTTGG
>PX108688
TGTGCTTTGTTTGGCCCGTGGTTCCGCGCCATTGAAAAAGAGATATTGGCCCTACTCCCT
CCTAATGTCTTTTATGGCGACGCCTATGAGGAGTCGGTGTTTGCTGCCGCTGTGTCTGGG
GCGGGATCATGTATGGTATTTGAGAATGACTTTTCGGAGTTTGACAGTACCCAGAATAAC
TTCTCTCTCGGCCTTGAGTGTGTGGTTATGGAGGAGTGTGGTATGCCCCAGTGGTTAATC
AGGTTGTATCATTTGATTCGGTCAGCCTGGATTTTGCAAGCGCCAAAGGAGTCCCTTAAG
GGCTTTTGG
>PX108689
TGTGCCCTGTTTGGCCCGTGGTTCCGCGCCATTGAGAAGGAGATCTTGGCTCTGCTCCCG
CCCAACATTTTCTACGGCGATGCTTATGAGGAGTCAGTGTTCTCTGCAGCCATCTCCGGA
GCGAGCACCAGTATGGTCTTTGAGAATGATTTCTCTGAGTTTGATAGCACCCAAAATAAC
TTTTCCCTTGGCCTTGAGTGTGTCATTATGGAGGAGTGTGGCATGCCCCAGTGGCTTATT
CGATTGTATCACCTGGTTCGGTCGGCTTGGACTCTGCAAGCCCCGAAAGAGTCCCTGAAA
GGTTTCTGG
>PX108690
TGCGCTCTATTTGGTCCGTGGTTCCGCGCCATTGAAAAGGAAATATTGGCCCTACTCCCG
CCTAATATCTTTTATGGAGACGCCTATGAAGAGTCAGTGTTTGCTGCCGCTGTATCTGGG
GCGGGGTCATGTATGGTATTTGAAAATGATTTCTCGGAGTTTGACAGTACCCAGAATAAC
TTCTCTCTCGGCCTTGAGTGTGTGGTTATGGAGGAGTGCGGCATGCCCCAATGGTTAATC
AGGCTGTACCATCTGGTCCGGTCAGCCTGGATTTTGCAGGCGCCGAAGGAGTCTCTCAAG
GGCTTCTGG
>PX108691
TGTGCCCTGTTTGGTCCGTGGTTTCGTGCTATTGAAAAAGAAATACTAGCCCTGCTCCCG
CCTAATATCTTCTACGGCGACGCATATGAGGAGTCTGTGTTTGCCGCCGCCGTGTCAGGG
GCAGGTTCAAGCATGGTATTTGAGAATGATTTTTCAGAGTTTGATAGCACCCAAAATAAC
TTCTCCCTTGGCCTCGAGTGTGTAGTCATGGAGGAATGTGGCATGCCCCAGTGGTTAATC
CGGTTGTACCATCTGGTCCGGTCGGCCTGGATCCTACAGGCGCCGAAGGAGTCTCTTAAG
GGATTTTGG
>PX108692
TGTGCTCTATTTGGACCGTGGTTTCGTGCCATTGAGAAAGAGATCCTGGCTCTGCTCCCG
CCCAATATTTTCTACGGTGACGCCTTCGAAGAGTCAGTGTTCTCTGCAGCCATCTCTGGG
GCGGGTACTAGTATGGTCTTTGAGAATGACTTCTCCGAGTTTGACAGCACCCAAAATAAC
TTCTCCCTCGGCCTTGAGTGTGTTATTATGGAAGAGTGTGGTATGCCTCAGTGGCTTATT
CGGCTGTACCATTTGGTAAGGTCAGCCTGGACCCTGCAGGCTCCGAAAGAGTCCCTGAAA
GGCTTTTGG
>PX108693
TGTGCCCTGTTTGGCCCGTGGTTTCGTGCTATTGAAAAAGAAATACTAGCCCTGCTCCCG
CCTAATATTTTCTACGGTGATGCATACGAGGAGTCTGTGTTTGCCGCCGCTGTGTCAGGG
GCAGGCTCAAGCATGGTATTTGAGAATGATTTTTCAGAGTTTGATAGCACCCAAAACAAC
TTCTCCCTTGGTCTTGAGTGTGTAGTCATGGAGGAATGTGGTATGCCCCAGTGGCTAATC
CGGTTGTACCATTTGGTCCGGTCGGCCTGGATCCTGCAGGCGCCGAAGGAGTCTCTTAAG
GGATTTTGG
>PX108694
TGTGCCCTGTTTGGTCCGTGGTTTCGTGCTATCGAAAAAGAAATACTGGCCCTGCTCCCG
CCTAATATTTTCTACGGTGATGCATATGAGGAGTCTGTGTTTGCCGCCGCCGTGTCAGGG
GCAGGTTCTAGCATGGTATTTGAGAATGATTTTTCAGAGTTTGATAGCACTCAAAATAAC
TTCTCCCTCGGTCTTGAGTGTGTAGTCATGGAGGAATGCGGCATGCCCCAGTGGCTAATC
CGGCTGTACCATTTAGTCCGGTCGGCCTGGATCCTACAGGCGCCGAAGGAGTCTCTTAAG
GGATTTTGG
>PX108695
TGTACCCTGTTTGGTCCGTGGTTTCGCGCTATTGAAAAAGAAATACTAGCCCTGCTCCCG
CCTAATATTTTCTACGGCGACGCATACGAGGAGTCTGTGTTTGCCGCCGCTGTGTCAGGG
GCAGGTTCAAGCATGGTATTTGAGAATGATTTTTCAGAGTTTGATAGCACCCAAAATAAC
TTCTCCCTTGGTCTCGAGTGCGTAGTCATGGAGGAATGTGGCATGCCCCAGTGGCTAATC
CGGTTGTACCATTTGATCCGGTCGGCCTGGATCCTACAGGCACCGAAGGAGTCTCTTAAG
GGATTTTGG
>PX108696
TGTGCTTTGTTCGGCCCCTGGTTTCGAGCCATAGAGAAACAGATTCTAGCTTTGCTCCCG
CCTAATATCTTCTATGGCGACGCCTATGAGGACTCTGTTTTCTCTGCGGCGGTCACTGGT
GCAGGGTCGAGTATGGTGTTTGAGAATGACTTTTCGGAGTTTGATAGCACTCAGAATAAT
TTCTCACTTGGTCTAGAATGTGTGATTATGGAAGAATGCGGCATGCCCCAGTGGCTAGTC
CGCTTATACCACTTGGTGCGGTCTGCCTGGATTCTGCAAGCACCAAAGGAATCTTTAAAA
GGTTTTTGG
>PX108697
TGTGCCTTGTTTGGTCCGTGGTTCCGTGCTATTGAAAAAGAAATACTAGCCCTGCTCCCG
CCTAATATCTTCTACGGCGACGCATACGAGGAGTCTGTGTTTGCCGCCGCTGTGTCAGGG
GCAGGTTCAAGCATGGTATTTGAGAATGACTTTTCAGAGTTTGATAGCACCCAAAATAAC
TTCTCCCTCGGCCTCGAGTGTGTGATTATGGAGGAATGCGGCATGCCCCAGTGGCTAATC
CGTCTGTACCATTTGGTTCGGTCTGCCTGGATCTTACAGGCACCGAAGGAGTCTCTTAAG
GGATTTTGG
>PX108698
TGTGCTTTATTCGGCCCGTGGTTTCGTGCCATCGAGAAGGAGATTCTGGCTCTGCTCCCA
CCTAATATTTTCTATGGCGATGCCTATGAGGAGTCAGTGTTCTCTGCGGCCATTTCTGGG
GCTGGCTCCAGTATGGTTTTTGAGAATGATTTTTCTGAGTTTGACAGCACCCAAAATAAT
TTCTCTCTTGGCCTTGAGTGCGTTATTATGGAGGAGTGTGGCATGCCCCAATGGCTTATT
CGACTGTACCATTTGGTTAGATCAGCCTGGATTCTGCAAGCCCCGAAAGAGTCTTTGAAA
GGCTTCTGG
>PX108699
TGCGCCCTATTTGGCCCGTGGTTCCGTGCCATCGAGAAGGAGATTCTGGCCCTGCTCCCG
CCTAATATCTTTTATGGCGACGCTTATGAGGAGTCAGTCTTCTCTGCAGCCATTTCCGGA
GCGGGCTCTAGTATGGTCTTTGAGAACGACTTTTCTGAGTTTGATAGTACCCAAAATAAT
TTTTCCCTTGGCCTTGAGTGTGTTATTATGGAAGAGTGCGGCATGCCCCAGTGGCTTATC
CGGTTGTATCATCTGGTTAGATCCGCCTGGACTTTGCAGGCCCCGAAAGAGTCTTTGAAA
GGTTTTTGG
>PX108700
TGTGCTCTGTTTGGCCCGTGGTTCCGTGCCATCGAGAAAGAAATACTGGCCCTACTCCCC
CCTAATGTCTTCTATGGCGACGCTTACGAGGAGTCAGTGTTTTCTGCCGCTGTGTCTGGG
GCGGGGTCATGTATGGTATTTGAAAACGATTTTTCGGAGTTTGACAGTACCCAGAACAAT
TTTTCTCTTGGTCTTGAGTGTGTGGTTATGGAGGAGTGCGGCATGCCTCAATGGTTAATT
AGGTTGTATCATCTAGTTCGGTCAGCCTGGATTTTGCAAGCGCCGAAAGAGTCTCTTAAG
GGTTTCTGG
>PX108701
TGTGCCCTGTTTGGCCCGTGGTTCCGTGCCATCGAGAAAGAAATACTGGCCCTACTTCCC
CCTAATGTCTTCTATGGCGACGCTTACGAGGAGTCAGTGTTTTCTGCCGCTGTGTCTGGG
GCGGGGTCATGTATGGTATTTGAAAACGATTTTTCGGAGTTTGACAGTACCCAGAATAAT
TTTTCTCTTGGTCTTGAGTGTGTGGTTATGGAGGAGTGCGGCATGCCTCAATGGTTAATT
AGGTTGTATCATCTGGTTCGGTCAGCCTGGATTTTGCAAGCGCCGAAAGAGTCTCTTAAG
GGTTTCTGG
>PX108702
TGTGCCCTGTTTGGACCGTGGTTCCGTGCTATTGAGAAAGAAATATTAGCCCTGCTCCCA
CCTAATATCTTCTACGGCGACGCATACGAGGAGTCTGTGTTTGCCGCCGCTGTGTCAGGG
GCAGGTTCAAGCATGGTATTTGAGAATGACTTTTCAGAGTTTGATAGCACCCAAAATAAC
TTCTCCCTTGGCCTCGAGTGTGTGGTTATGGAGGAATGCGGCATGCCCCAGTGGCTAATC
CGGCTGTACCATTTGGTTCGGTCTGCCTGGATCCTACAGGCGCCGAAGGAGTCTCTTAAG
GGATTTTGG
>PX108703
TGTGCTCTGTTTGGCCCGTGGTTCCGCGCCATTGAAAAAGAAATATTGGCCCTACTCCCG
CCTAATATTTTCTACGGCGATGCCTATGAGGGGTCGGTGTTTGCTGCCGCCGTGTCCGGG
GCGGGGTCATGTATGGTTTTTGAAAATGATTTTTCGGAGTTCGACAGTACCCAGAATAAT
TTCTCTCTTGGCCTTGAGTGTGTGGTTATGGAGGAGTGCGGCATGCCCCAGTGGTTAATT
AGGTTGTATCATCTGGTTCGGTCAGCCTGGATATTGCAAGCGCCGAAGGAATCTCTTAAG
GGGTTTTGG
>PX108704
TGTGCTTTGTTTGGACCGTGGTTTCGTGCCATTGAGAAAGAGATTTTAGCCTTACTCCCA
CCTAATGTCTTCTACGGCGATGCCTATGAGGAGTCAGTCTTCTCTGCTGCTATTTCTGGG
GCAGGCTCTAGTATGGTTTTTGAAAATGACTTCTCTGAATTTGACAGCACCCAAAATAAC
TTCTCCCTCGGCCTTGAGTGTGTTATTATGGAGGAGTGTGGCATGCCACAGTGGCTCATC
AGGCTATACCACCTAGTCCGGTCGGCCTGGACACTCCAGGCCCCGAAGGAGTCTTTGAAA
GGTTTTTGG
>PX108705
TGTGCTCTGTTTGGCCCGTGGTTCCGTGCCATCGAGAAAGAAATACTGGCCCTACTCCCC
CCTAATGTCTTCTATGGCGACGCTTACGAGGAGTCAGTGTTCTCTGCCGCTGTGTCTGGG
GCGGGGTCATGTATGGTATTTGAAAATGATTTTTCGGAGTTTGACAGTACCCAGAATAAT
TTTTCTCTTGGTCTTGAGTGTGTGGTTATGGAGGAGTGCGGCATGCCTCAATGGTTAATT
AGGTTGTATCATCTAGTTCGGTCAGCCTGGATTTTGCAAGCGCCGAAAGAGTCTCTTAAG
GGTTTCTGG
>PX108706
TGTGCCTTATTTGGCCCGTGGTTTCGTGCCATCGAGAAGGAGATCTTGGCCCTGCTCCCG
CCCAATGTTTTCTATGGCGACGCCTATGAGGAGTCTGTGTTTTCTGCAGCCATTTCTGGG
GCGGGCTCTAGCATGGTCTTTGAAAATGATTTCTCTGAGTTTGATAGTACCCAAAATAAT
TTTTCTCTTGGCCTTGAGTGTGTTATTATGGAGGAGTGTGGCATGCCCCAGTGGCTTATC
CGACTGTACCATTTAGTTAGATCAGCTTGGACTCTGCAGGCCCCAAAAGAGTCTTTGAAG
GGTTTTTGG
>PX108707
TGTGCTCTGTTTGGCCCGTGGTTCCGTGCCATCGAGAAAGAAATACTGGCCCTACTCCCC
CCTAATGTCTTCTATGGCGACGCTTACGAGGAGTCAGTGTTCTCTGCCGCTGTGTCTGGG
GCGGGGTCATGTATGGTATTTGAAAACGATTTTTCGGAGTTTGACAGTACCCAGAATAAT
TTTTCTCTTGGTCTTGAGTGTGTGGTTATGGAGGAGTGCGGCATGCCTCAATGGTTAATT
AGGTTGTATCATCTAGTTCGGTCAGCCTGGATTTTGCAAGCGCCGAAAGAGTCTCTTAAG
GGTTTCTGG
>PX108708
TGTGCCCTGTTCGGTCCGTGGTTCCGTGCTATTGAAAAAGAGATATTAGCCTTGCTCCCA
TCTAACATCTTTTACGGCGACGCCTACGAGGAGTCGGTGTTTGCCGCCGCTGTGTCCGGG
GCGGGGTCCTGCATGGTGTTTGAAAACGACTTTTCCGAGTTTGACAGTACCCAAAATAAC
TTTTCTCTTGGCCTGGAGTGTGTGGTTATGGAGGAGTGCGGCATGCCCCAATGGTTGATC
AGGCTGTATCATCTGGTCCGGTCGGCCTGGGTTTTGCAGGCGCCGAAAGAGTCTCTTAAG
GGCTTTTGG
>PX108709
TGTGCCCTGTTTGGCCCGTGGTTCCGTGCCATCGAGAAAGAAATACTGGCCCTACTTCCC
CCTAATGTCTTCTATGGCGACGCTTACGAGGAGTCAGTGTTTTCTGCCGCTGTGTCTGGG
GCGGGGTCATGTATGGTATTTGAAAATGATTTCTCGGAGTTTGATAGTACCCAGAATAAT
TTTTCTCTTGGTCTTGAGTGTGTGGTTATGGAGGAGTGCGGCATGCCTCAATGGTTAATT
AGGTTGTATCATCTGGTTCGGTCAGCCTGGATTTTGCAAGCGCCGAAAGAGTCTCTTAAG
GGTTTTTGG
>PX108710
TGCGCCCTATTTGGCCCGTGGTTCCGTGCCATCGAGAAGGAGATTCTGGCCCTGCTCCCG
CCTAATATCTTTTATGGCGACGCTTATGAGGAGTCAGTCTTCTCTGCAGCCATTTCCGGA
GCGGGCTCTAGTATGGTCTTTGAGAACGACTTTTCTGAGTTTGATAGTACCCAAAATAAT
TTTTCCCTTGGCCTTGAGTGTGTTATTATGGAAGAGTGCGGCATGCCCCAGTGGCTTATC
CGGTTGTATCATCTGGTTAGATCCGCCTGGACTTTGCAGGCCCCGAAAGAGTCTTTGAAA
GGTTTTTGG
>PX108711
TGTGCCCTGTTTGGCCCGTGGTTTCGCGCCATTGAGAAGGAGATCTTGGCTCTGCTCCCG
CCCAACATTTTCTACGGCGATGCTTACGAGGAGTCAGTGTTCTCTGCAGCCATTTCCGGA
GCGAGCACCAGTATGGTCTTTGAGAATGATTTTTCTGAGTTTGATAGCACCCAAAATAAC
TTTTCCCTTGGCCTTGAGTGTGTCATTATGGAGGAGTGTGGCATGCCCCAGTGGCTTATT
CGACTGTATCACCTGGTTCGGTCGGCTTGGACTCTGCAAGCCCCGAAAGAGTCCCTGAAA
GGTTTTTGG
>PX108712
TGTGCCCTGTTTGGCCCGTGGTTTCGCGCCATTGAGAAGGAGATCTTGGCTCTGCTCCCG
CCCAACATTTTCTACGGCGATGCTTACGAGGAGTCAGTGTTCTCTGCAGCCATCTCCGGA
GCGAGCACCAGTATGGTCTTTGAGAATGATTTTTCTGAGTTTGATAGCACCCAAAATAAC
TTTTCCCTTGGCCTTGAGTGTGTCATTATGGAGGAGTGTGGCATGCCCCAGTGGCTTATT
CGACTGTATCACCTGGTTCGGTCGGCTTGGACTCTGCAAGCCCCGAAAGAGTCCCTGAAA
GGTTTTTGG
>PX108713
TGTGCCCTGTTTGGCCCATGGTTTCGTGCTATTGAAAAAGAAATATTAGCTCTGCTCCCC
CCTAACATCTTCTATGGCGACGCATACGAGGAGTCTGTGTTTGCCGCCGCTGTGTCAGGG
GCAGGCTCAAGCATGGTATTTGAGAATGATTTCTCAGAGTTTGATAGCACCCAGAATAAC
TTCTCCCTTGGCCTCGAGTGTGTAGTTATGGAGGAATGTGGCATGCCCCAGTGGCTAATC
CGGTTGTACCATTTGGTTCGGTCGGCCTGGATCCTACAGGCACCGAAGGAGTCTCTTAAG
GGATTTTGG
>PX108714
TGTGCTCTATTTGGACCGTGGTTCCGTGCCATTGAGAAAGAGATCCTGGCTCTGCTCCCG
CCCAATATTTTCTACGGTGACGCCTACGAAGAGTCAGTGTTTTCTGCAGCTATCTCTGGG
GCGGGCACTAGTATGGTCTTTGAGAATGATTTCTCCGAGTTTGATAGCACCCAAAATAAC
TTCTCCCTCGGTCTCGAGTGTGTCATCATGGAAGAGTGTGGTATGCCTCAGTGGCTTATC
CGGCTGTACCATTTGGTGAGGTCAGCCTGGACATTGCAGGCCCCGAAAGAGTCCCTGAAA
GGCTTTTGG
>PX108715
TGTGCTCTGTTTGGCCCGTGGTTCCGTGCCATCGAGAAAGAAATACTGGCCCTACTCCCC
CCTAATGTCTTCTATGGCGACGCTTACGAGGAGTCAGTGTTCTCTGCCGCTGTGTCAGGG
GCGGGGTCATGTATGGTATTTGAAAATGATTTTTCGGAGTTTGACAGTACCCAGAATAAT
TTTTCTCTTGGTCTTGAGTGTGTGGTTATGGAGGAGTGCGGCATGCCTCAATGGTTAATT
AGGTTGTATCATCTAGTTCGGTCAGCCTGGATTTTGCAAGCACCGAAAGAGTCTCTTAAG
GGTTTCTGG
>PX108716
TGTGCCCTGTTTGGCCCGTGGTTCCGTGCCATCGAGAAAGAAATACTGGCCCTACTCCCC
CCTAATGTTTTCTATGGCGACGCTTACGAGGAGTCAGTGTTTTCTGCCGCTGTGTCTGGG
GCGGGGTCATGTATGGTATTTGAAAATGATTTCTCGGAGTTTGATAGTACCCAGAATAAT
TTTTCTCTTGGTCTTGAGTGTGTGGTTATGGAGGAGTGCGGCATGCCTCAATGGTTAATT
AGGTTGTATCATCTGGTTCGGTCAGCCTGGATTCTGCAAGCGCCGAAAGAGTCTCTTAAG
GGCTTTTGG
>PX108717
TGTGCCCTGTTTGGCCCGTGGTTCCGCGCCATTGAGAAGGAGGTCCTGGCTCTGCTCCCG
CCCAACATTTTTTACGGCGATGCTTATGAGGAGTCAGTGTTCTCTGCAGCCATCTCCGGA
GCGAGCACCAGTATGGTCTTTGAGAACGATTTCTCTGAGTTTGATAGTACTCAAAATAAC
TTTTCCCTTGGCCTTGAGTGTGTCATTATGGAGGAGTGTGGCATGCCCCAGTGGCTTATT
CGACTGTATCACTTGGTTAGGTCGGCTTGGACTCTGCAAGCCCCGAAAGAGTCCCTGAAA
GGTTTCTGG
>PX108718
TGTGCTTTATTCGGCCCGTGGTTCCGTGCCATTGAGAAGGAGATTCTAGCTTTGCTCCCA
CCTAATATTTTCTATGGTGATGCTTATGAGGAATCAGTGTTCTCTGCAGCCATTTCTGGG
GCTGGCTCCAGTATGGTTTTCGAGAATGATTTTTCTGAGTTTGATAGCACTCAAAATAAT
TTTTCTCTTGGCCTTGAGTGTGTTATTATGGAGGAGTGCGGCATGCCCCAGTGGCTTATC
CGGCTGTACCATCTAGTTAGGTCAGCCTGGACCCTGCAAGCCCCGAAAGAGTCTTTGAAA
GGTTTTTGG
>PX108719
TGTGCCCTGTTTGGCCCGTGGTTTCGTGCTATTGAAAAAGAAATACTAGCCCTGCTCCCG
CCTAATATTTTCTACGGTGATGCATACGAGGAGTCTGTGTTTGCCGCCGCTGTGTCAGGG
GCAGGCTCAAGCATGGTATTTGAGAATGATTTTTCAGAGTTTGATAGCACCCAAAACAAC
TTCTCCCTTGGTCTTGAGTGTGTAGTCATGGAGGAATGTGGTATGCCCCAGTGGCTAATC
CGGTTGTACCATTTGGTCCGGTCGGCCTGGATCCTGCAGGCGCCGAAGGAGTCTCTTAAG
GGATTTTGG
>PX108720
TGTGCCCTGTTTGGCCCTTGGTTTCGTGCTATTGAAAAAGAAATACTCGCCCTGCTCCCG
CCCAATATCTTCTACGGCGATGCATATGAGGAGTCCGTGTTTGCTGCCGCTGTATCCGGG
GCAGGCTCATGCATGGTATTTGAGAATGATTTCTCAGAGTTTGATAGCACCCAAAATAAT
TTTTCTCTTGGTCTAGAGTGTGTGGTTATGGAGGAATGTGGTATGCCCCAGTGGCTAATC
CGGTTGTACCATTTGGTGCGGTCTGCCTGGATTCTTCAGGCGCCGAAGGAGTCTCTTAAG
GGATTCTGG
>PX108721
TGTGCTCTGTTTGGCCCGTGGTTCCGTGCCATTGAAAAAGAAATATTGGCCCTGCTCCCG
CCTAATATCTTTTACGGCGACGCCTATGAGGAGTCAGTGTTTGCCGCCGCTGTGTCCGGG
GCGGGGTCATGTATGGTATTTGAAAATGACTTTTCCGAGTTTGACAGTACCCAGAATAAC
TTTTCCCTTGGCCTTGAGTGTGTGGTTATGGAGGAGTGCGGCATGCCTCAGTGGTTAATT
AGGCTGTATCATCTGGTTCGGTCAGCCTGGATTTTGCAGGCACCGAAGGAGTCTCTTAAA
GGTTTTTGG
>PX108722
TGTGCTCTGTTTGGCCCGTGGTTCCGTGCCATCGAGAAAGAAATACTGGCCCTACTTCCC
CCTAATGTCTTCTATGGCGACGCTTACGAGGAGTCAGTGTTCTCTGCCGCTGTGTCTGGG
GCGGGGTCATGTATGGTATTTGAAAACGATTTTTCGGAGTTTGACAGTACCCAGAATAAT
TTTTCTCTTGGTCTTGAGTGTGTGGTTATGGAGGAGTGCGGCATGCCTCAATGGTTAATT
AGGTTGTATCATCTAGTTCGGTCAGCCTGGATTTTGCAAGCGCCGAAAGAGTCTCTTAAG
GGTTTCTGG
>PX108723
TGTGCCCTCTTTGGCCCGTGGTTCCGTGCTATTGAAAAAGAAATATTGGCCCTGCTCCCG
CCCAACATCTTCTACGGCGATGCATATGAAGAGTCTGTGTTTGCCGCCGCCGTGTCTGGG
GCGGGCTCATGCATGGTATTTGAGAATGATTTTTCAGAGTTTGATAGCACTCAAAATAAT
TTCTCCCTTGGCCTTGAGTGTGTGGTCATGGAGGAATGCGGCATGCCCCAGTGGCTAATT
CGGTTGTACCACTTGGTTCGGTCAGCCTGGATTCTACAGGCGCCGAAGGAGTCTCTTAAA
GGTTTTTGG
>PX108724
TGTGCCCTGTTTGGTCCGTGGTTCCGTGCCATCGAGAAAGAAATACTGGCCCTACTTCCC
CCTAATGTCTTCTATGGCGACGCTTACGAGGAGTCAGTGTTTTCTGCCGCTGTGTCTGGG
GCGGGGTCATGTATGGTATTTGAAAATGATTTCTCGGAGTTTGATAGTACCCAGAATAAT
TTTTCTCTTGGTCTTGAGTGTGTGGTTATGGAGGAGTGCGGCATGCCTCAATGGTTAATT
AGGTTGTATCATCTGGTTCGGTCAGCCTGGATTTTGCAAGCGCCGAAAGAGTCTCTTAAG
GGTTTTTGG
>PX108725
TGTGCCCTATTTGGACCGTGGTTCCGTGCCATTGAGAAGGAGATCTTAGCCCTACTCCCA
CCTAATATTTTCTATGGCGATGCTTTTGAGGAGTCTGTGTTCTCTGCAGCCGTTTCTGGA
GCTGGCTCTAGTATGGTCTTTGAGAATGATTTTTCAGAGTTTGACAGCACTCAAAATAAC
TTTTCTCTCGGCCTCGAGTGCGTTATCATGGAAGAGTGTGGCATGCCTCAGTGGCTTATC
CGGCTGTACCATTTAGTCAGGTCCGCCTGGACCCTGCAAGCTCCAAAAGAGTCCTTGAAA
GGTTTCTGG
>PX108726
TGTGCTCTGTTTGGCCCGTGGTTCCGTGCCATCGAGAAAGAAATACTGGCCCTACTCCCC
CCTAATGTCTTCTATGGCGACGCTTACGAGGAGTCAGTGTTCTCTGCCGCTGTGTCTGGG
GCGGGGTCATGTATGGTATTTGAAAATGATTTTTCGGAGTTTGACAGTACCCAGAATAAT
TTTTCTCTTGGTCTTGAGTGTGTGGTTATGGAGGAGTGCGGCATGCCTCAGTGGTTAATT
AGGTTGTATCATCTAGTTCGGTCAGCCTGGATTTTGCAAGCGCCGAAAGAGTCTCTTAAG
GGTTTCTGG
>PX108727
TGTGCCCTGTTTGGTCCGTGGTTTCGTGCTATCGAAAAAGAAATATTGGCCCTGCTCCCG
CCTAATATTTTCTACGGCGATGCATACGAGGAGTCTGTGTTTGCCGCCGCTGTGTCAGGG
GCAGGTTCAAGCATGGTATTTGAGAATGATTTTTCAGAGTTTGATAGCACCCAAAATAAT
TTCTCCCTTGGTCTCGAGTGTGTGATCATGGAGGAGTGTGGCATGCCCCAGTGGCTAATT
CGATTGTACCATTTGGTTCGGTCGGCCTGGATCCTACAGGCGCCGAAGGAGTCTCTTAAG
GGATTTTGG
>PX108728
TGTGCTCTATTTGGACCGTGGTTCCGTGCCATTGAGAAAGAGATCTTGGCCCTGCTCCCG
CCTAATGTCTTCTATGGTGATGCCTTTGAAGAGTCAGTGTTTTCCGCAGCCATCGCTGGA
GCGGGCACTAGTATGGTCTTTGAAAATGACTTTTCCGAGTTTGACAGCACCCAAAATAAT
TTCTCCCTCGGCCTCGAGTGTGTCATCATGGAAGAGTGTGGTATGCCTCAGTGGCTTATC
CGGCTGTACCATTTGGTGAGGTCAGCCTGGACCCTGCAGGCCCCGAAAGAGTCGCTAAAA
GGCATTTGG
>PX108729
TGTGCTTTATTTGGTCCATGGTTCCGTGCCATTGAGAAGGAGATTCTAGCCCTGCTCCCA
CCCAACATCTTTTACGGCGATGCCTATGAGGAGTCTGTGTTCTCCGCAGCCATTTCTGGG
GCTAGCTCTTGTATGGTTTTTGAGAACGATTTTTCTGAGTTTGACAGCACCCAAAATAAT
TTTTCTCTTGGCCTAGAGTGTGTTATTATGGAGGAGTGTGGCATGCCCCAGTGGCTTATT
CGATTGTATCATCTAGTTAGATCAGCCTGGATCCTGCAAGCCCCTAAAGAGTCTCTGAAA
GGTTTTTGG
>PX108730
TGTGCTCTATTTGGACCGTGGTTCCGTGCCATTGAGAAAGAGATCTTGGCCCTGCTCCCG
CCTAATGTCTTCTATGGTGATGCCTTTGAAGAGTCAGTGTTTTCCGCAGCCATCGCTGGA
GCGGGCACTAGTATGGTCTTTGAAAATGACTTTTCCGAGTTTGACAGCACCCAAAATAAT
TTCTCCCTCGGCCTCGAGTGTGTCATCATGGAAGAGTGTGGTATGCCTCAGTGGCTTATC
CGGCTGTACCATTTGGTGAGGTCAGCCTGGACCCTGCAGGCCCCGAAAGAGTCGCTAAAA
GGTTTTTGG
>PX108731
TGTGCCCTGTTTGGCCCGTGGTTCCGTGCCATCGAGAAAGAAATACTGGCCCTACTTCCC
CCTAATGTCTTCTATGGCGACGCTTACGAGGAGTCAGTGTTTTCTGCCGCTGTGTCTGGG
GCGGGGTCATGTATGGTATTTGAAAACGATTTTTCGGAGTTTGACAGTACCCAGAATAAC
TTTTCTCTTGGTCTTGAGTGTGTGGTTATGGAGGAGTGCGGCATGCCTCAATGGTTAATT
AGGTTGTATCATCTGGTTCGGTCAGCCTGGATTTTGCAAGCGCCGAAAGAGTCTCTTAAG
GGTTTCTGG
>PX108732
TGCGCCTTGTTTGGTCCGTGGTTCCGTGCCATTGAAAAGGAGATTTTGGCCCTGCTCCCG
CCCAATATTTTCTACGGCGATGCTTATGAGGAGTCAGTGTTCTCTGCAGCTATCTCCGGA
GCGGGCACCAGTATGGTCTTTGAGAACGATTTCTCTGAGTTTGATAGCACCCAAAATAAT
TTTTCCCTTGGCCTTGAGTGTGTCATTATGGAGGAGTGTGGCATGCCCCAGTGGCTTATT
CGACTGTATCACTTGGTTAGGTCGGCCTGGACTCTGCAAGCTCCGAAAGAGTCCCTGAAA
GGTTTCTGG
>PX108733
TGCGCCCTGTTTGGTCCGTGGTTTCGTGCTATTGAAAAAGAAATACTAGCCCTGCTCCCG
CCTAATATCTTCTACGGCGACGCATACGAGGAGTCTGTGTTTGCTGCCGCTGTGTCAGGG
GCGGGTTCAAGCATGGTATTTGAGAATGATTTTTCAGAGTTTGATAGCACCCAAAATAAC
TTCTCCCTCGGCCTCGAGTGTGTAATTATGGAAGAATGTGGCATGCCTCAGTGGCTAATT
CGGTTGTACCATTTGGTTCGGTCAGCCTGGACCCTACAGGCACCGAAGGAGTCTCTTAAG
GGATTTTGG
>PX108734
TGTGCCCTGTTTGGCCCGTGGTTTCGTGCTATAGAAAAAGAAATACTGGCCCTGCTCCCG
CCTAATATCTTTTACGGCGATGCGTATGAGGAGTCTGTGTTTGCTGCTGCCGTGTCCGGG
GCGGGTTCATCCATGGTATTTGAGAATGATTTTTCAGAGTTTGATAGCACTCAAAATAAT
TTCTCTCTTGGTCTCGAGTGTGTAGTTATGGAGGAATGTGGTATGCCTCAGTGGCTAATC
CGGTTGTACCATTTGGTTCGGTCAGCCTGGATCCTACAGGCGCCGAAGGAGTCTCTTAAG
GGATTCTGG
>PX108735
TGTGCTTTATTCGGCCCGTGGTTCCGTGCCATCGAGAAGGAGATTCTGGCTCTGCTCCCA
CCTAATATTTTCTATGGCGATGCTTATGAGGAGTCAGTGTTCTCTGCGGCCATCTCTGGG
GCTGGCTCCAGTATGGTTTTTGAGAATGATTTTTCTGAGTTTGACAGCACCCAAAATAAT
TTTTCCCTTGGCCTTGAGTGCGTTATTATGGAGGAGTGTGGTATGCCCCAATGGCTTATT
CGACTGTACCATTTGGTTAGATCAGCTTGGATTCTGCAAGCCCCGAAAGAGTCTTTGAAA
GGCTTCTGG
>PX108736
TGTGCCCTATTTGGCCCATGGTTCCGTGCCATCGAGAAGGAGATTTTGGCCCTGCTCCCG
CCCAATGTTTTCTATGGCGACGCCTATGAGGAGTCTGTGTTTTCTGCAGCCATTTCTGGG
GCGGGCTCTAGTATGGTCTTTGAAAATGATTTCTCTGAGTTTGATAGTACCCAAAATAAT
TTTTCTCTTGGCCTTGAGTGTGTTATTATGGAGGAGTGTGGCATGCCCCAGTGGCTTATC
CGACTGTACCATTTAGTTAGATCAGCTTGGACTCTGCAGGCCCCAAAAGAGTCTTTGAAG
GGTTTTTGG
>PX108737
TGTGCTCTGTTTGGCCCGTGGTTCCGTGCCATCGAGAAAGAAATACTGGCCCTACTCCCC
CCTAATGTCTTCTATGGCGACGCTTACGAGGAGTCAGTGTTTTCTGCCGCTGTGTCTGGG
GCGGGGTCATGTATGGTATTTGAAAACGATTTTTCGGAGTTTGACAGTACCCAGAATAAT
TTTTCTCTTGGTCTTGAGTGTGTGGTTATGGAGGAGTGCGGCATGCCTCAATGGTTAATT
AGGTTGTATCATCTGGTTCGGTCAGCCTGGATTTTGCAAGCGCCGAAAGAGTCTCTTAAG
GGTTTCTGG
>PX108738
TGTGCTCTGTTTGGCCCGTGGTTCCGTGCCATCGAGAAAGAAATACTGGCCCTACTTCCC
CCTAATGTCTTCTATGGCGACGCTTACGAGGAGTCAGTGTTTTCTGCCGCTGTGTCTGGG
GCGGGGTCATGTATGGTATTTGAAAATGATTTTTCGGAGTTTGACAGTACCCAGAATAAT
TTTTCTCTTGGTCTCGAGTGTGTGGTTATGGAGGAGTGCGGCATGCCTCAATGGTTAATT
AGGTTGTATCATCTGGTTCGGTCAGCCTGGATTTTGCAAGCGCCGAAAGAGTCTCTTAAG
GGTTTCTGG
>PX108739
TGTGCTCTGTTTGGCCCGTGGTTCCGTGCCATCGAGAAAGAAATACTGGCCCTACTTCCC
CCTAATGTCTTCTACGGCGACGCTTACGAGGAGTCAGTGTTTTCTGCCGCTGTGTCTGGG
GCGGGGTCATGTATGGTATTTGAAAACGATTTCTCGGAGTTTGACAGTACCCAGAATAAT
TTTTCTCTTGGTCTCGAGTGTGTGGTTATGGAGGAGTGCGGCATGCCTCAATGGTTAATT
AGGTTGTATCATCTGGTTCGGTCAGCCTGGATTTTGCAAGCGCCGAAAGAGTCTCTTAAG
GGTTTCTGG
>PX108740
TGTGCTCTGTTTGGCCCGTGGTTCCGTGCCATCGAGAAAGAAATACTGGCCCTACTTCCC
CCTAATGTCTTCTATGGCGACGCTTACGAGGAGTCAGTGTTTTCTGCCGCTGTGTCTGGG
GCGGGGTCATGTATGGTATTTGAAAACGATTTCTCGGAGTTTGACAGTACCCAGAATAAT
TTTTCTCTTGGTCTTGAGTGTGTGGTTATGGAGGAGTGCGGCATGCCTCAATGGTTAATT
AGGTTGTATCATCTGGTTCGGTCAGCCTGGATTTTGCAAGCGCCGAAAGAGTCTCTTAAG
GGTTTCTGG
>PX108741
TGCGCTCTGTTTGGCCCGTGGTTCCGTGCCATTGAAAAAGAAATATTGGCCCTGCTCCCG
CCTAATATCTTTTATGGCGACGCCTATGAGGAGTCGGTGTTTGCTGCCGCTGTGTCCGGG
GCGGGGTCATGTATGGTATTTGAAAATGACTTTTCCGAGTTTGACAGTACCCAGAATAAC
TTCTCTCTCGGCCTTGAGTGTGTGGTCATGGAGGAGTGCGGCATGCCTCAGTGGTTAATT
AGGTTGTATCATCTGATTCGGTCAGCCTGGATTTTGCAGGCGCCGAAGGAGTCTCTTAAG
GGTTTCTGG
>PX108742
TGTGCCCTGTTTGGTCCGTGGTTTCGTGCTATCGAGAAAGAGATACTAGCACTACTCCCG
CCTAATATCTTTTACGGCGATGCTTATGAGGACTCTGTGTTTGCAGCTGCCGTTTCCGGG
GCAGGAACGTGCATGGTGTTTGAGAATGACTTCTCAGAGTTTGATAGTACTCAGAACAAC
TTCTCTCTTGGTCTTGAATGTGTGATTATGGAGGAATGCGGCATGCCCCAGTGGCTGATC
CGGTTGTACCATCTGGTTCGGTCGGCCTGGATTTTGCAGGCGCCGAAGGAGTCCCTTAAG
GGTTTTTGG
>PX108743
TGTGCTCTATTTGGACCGTGGTTCCGTGCCATTGAGAAAGAGATCCTGGCTCTGCTCCCG
CCCAATATTTTCTACGGTGACGCCTCTGAAGAGTCAGTGTTTTCTGCAGCTATCTCTGGG
GCGGGCACTAGTATGGTCTTTGAGAATGATTTCTCCGAGTTTGATAGCACCCAAAATAAC
TTCTCCCTCGGTCTCGAGTGTGTCATCATGGAAGAGTGTGGTATGCCTCAGTGGCTTATC
CGGCTGTACCATTTGGTGAGGTCAGCCTGGACATTGCAGGCCCCGAAAGAGTCCCTGAAA
GGCTTTTGG
>PX108744
TGTGCCCTGTTTGGCCCATGGTTTCGTGCTATTGAAAAAGAAATATTAGCTCTGCTCCCC
CCTAACATTTTCTATGGCGACGCATACGAGGAGTCTGTGTTTGCCGCCGCTGTGTCAGGG
GCAGGCTCAAGCATGGTATTCGAGAATGATTTTTCAGAGTTTGATAGCACCCAGAATAAC
TTCTCCCTTGGCCTCGAGTGTGTAGTTATGGAGGAATGTGGCATGCCCCAGTGGCTAATC
CGGTTGTACCATTTGGTTCGGTCTGCCTGGATCCTACAGGCACCGAAGGAGTCTCTTAAG
GGATTTTGG
>PX108745
TGTGCCCTGTTTGGTCCATGGTTCCGTGCTATTGAGAAGGAGATTTTGGCTTTGCTCCCG
CCTAACATTTTCTATGGTGACGCCTACGAGGAGTCAGTGTTCTCCGCAGCCATCTCTGGG
GCGGGCTCTAGTATGGTCTTTGAGAACGACTTTTCTGAGTTTGACAGTACCCAGAATAAC
TTCTCCCTTGGCCTTGAGTGTGTCATTATGGAGGAGTGCGGCATGCCACAGTGGCTTATT
CGATTGTACCATTTGGTTAGATCAGCTTGGACCCTGCAGGCCCCGAAAGAGTCTTTGAAA
GGTTTTTGG
>PX108746
TGTGCTTTATTTGGGCCGTGGTTTCGTGCCATTGAGAAGGAGATCTTGGCCCTGCTCCCC
CCTAATATTTTCTATGGTGATGCTTTCGAAGAGTCAGTGTTCTCTGCGGCCATTTCTGGA
GCAGGTTCTAGTATGGTCTTTGAGAATGACTTCTCCGAGTTTGACAGCACCCAGAATAAC
TTCTCCCTCGGCCTTGAATGTGTTATCATGGAAGAGTGTGGCATGCCCCAGTGGCTCATC
CGACTGTACCATTTAGTCAGGTCAGCCTGGACTTTGCAGGCCCCGAAAGAGTCCCTGAAA
GGCTTTTGG
>PX108747
TGTGCTTTATTCGGCCCGTGGTTTCGTGCCATTGAGAAGGAGATTCTGGCCCTGCTCCCA
CCCAACGTTTTCTATGGCGACGCCTATGATGAGTCTGTGTTCTCTGCAGCCATCTCTGGG
GCTGGTTCTAGTATGGTTTTTGAGAACGATTTTTCTGAGTTTGATAGTACCCAAAACAAC
TTTTCCCTCGGCCTTGAATGTGTCATTATGGAGGAGTGTGGCATGCCCCAGTGGCTTATT
CGACTGTACCACTTAGTTAGATCAGTCTGGACCTTGCAAGCCCCAAAAGAGTCTTTGAAA
GGTTTTTGG
>PX068193
TGCGCCCTGTTTGGCCCGTGGTTTCGTGCCATTGAGAAGGAGATCCTGGCCTTGCTCCCA
CCCAATATCTTCTATGGTGATGCTTATGAGGAGTCGGTGTTCTCTGCTGCTATCTCTGGT
GCGGGCTCCAGCATGGTTTTTGAAAATGACTTTTCTGAGTTTGACAGTACCCAGAATAAT
TTCTCCCTTGGTCTTGAGTGTGTGATAATGGAGGAGTGTGGCATGCCGCAGTGGCTTATT
CGGCTTTATCATTTAGTCCGGTCAGCCTGGGTCTTGCAGGCCCCGAAAGAGTCCTTGAAG
GGTTTTTGG
>OQ567730
TGTGCCCTGTTTGGTCCATGGTTTCGTGCTATTGAAAAAGAAATACTAGCCCTGCTCCCG
CCTAATATTTTCTACGGTGACGCATACGAGGAGTCTGTGTTCGCTGCCGCTGTGTCGGGG
GCAGGTTCAAGCATGGTATTTGAGAATGATTTTTCAGAGTTTGATAGCACCCAAAATAAC
TTCTCCCTTGGTCTTGAGTGTGYAGTTATGGAGGAATGTGGCATGCCCCAATGGCTAATC
CGGTTGTACCATTTGGTTCGGTCGGCCTGGATTCTACAGGCRCCGAAGGAATCTCTTAAA
GGATTTTGG
>OQ567731
TGTGCCCTGTTTGGTCCATGGTTTCGTGCTATTGAAAAAGAAATACTAGCCCTGCTCCCG
CCTAATATTTTCTACGGTGACGCATACGAGGARTCTGTGTTCGCYGCCGCTGTGTCGGGG
GCAGGTTCAAGCATGGTATTTGAGAATGATTTTTCAGAGTTTGATAGCACCCAAAATAAC
TTCTCCCTTGGTCTYGAGTGTGTARTTATGGAGGAATGTGGCATGCCCCAATGGCTAATC
CGGTTGTACCATTTGGTTCGGTCGGCCTGGATYCTACAGGCRCCGAAGGARTCTCTTAAA
GGATTTTGG
>OQ567733
TGTGCCCTGTTCGGCCCGTGGTTCCGTGCTATTGAAAAAGAAATATTGGCCCTGCTCCCG
CCCAATATCTTCTACGGCGACGCGTATGAGGAGTCTGTGTTTGCTGCTGCCGTGTCCGGG
GCAGGTTCATCCATGGTATTTGAGAATGATTTTTCAGAGTTTGATAGCACTCAAAATAAC
TTCTCCCTTGGTCTCGAGTGTGTAGTTATGGAGGAATGTGGTATGCCCCAGTGGCTAATC
CGGTTGTACCATTTGGTTCGGTCGGCCTGGATCTTACAGGCGCCGAAGGAGTCTCTCAAG
GGGTTCTGG
>OQ567734
TGTGCCCTGTTTGGCCCGTGGTTTCGTGCTATTGAAAAAGAAATACTAGCCCTGCTCCCG
CCTAATATTTTCTACGGTGACGCATACGAGGAGTCTGTGTTCGCCGCCGCTGTGTCAGGG
GCAGGTTCAAGCATGGTATTTGAGAATGATTTTTCAGAGTTTGATAGCACCCAAAATAAC
TTCTCCCTTGGTCTCGAGTGTGTAGTTATGGAGGAATGTGGCATGCCCCAATGGCTAATC
CGATTGTACCATCTGGTTCGGTCGGCCTGGATCCTACAGGCGCCGAAGGAGTCTCTTAAG
GGATTTTGG
>OQ567735
TGTGCCCTGTTTGGTCCATGGTTTCGTGCTATTGAAAAAGAAATACTAGCCCTGCTCCCG
CCTAATATTTTCTAYGGTGACGCATACGAGGAGTCTGTGTTYGCCGCCGCTGTGTCRGGG
GCRGGTTCAAGCATGGTATTTGAGAATGATTTTTCAGAGTTTGATAGCACCCAAAATAAC
TTCTCCCTTGGTCTYGAGTGTGTARTTATGGARGAATGTGGCATGCCYCAATGGCTAATC
CGGTTGTACCATTTGGTTCGGTCGGCCTGGATYCTACAGGCGCCGAAGGARTCTCTTAAR
GGATTTTGG
>PV068009
TGTGCCCTGTTTGGTCCGTGGTTTCGTGCTATTGAAAAAGAAATACTAGCCCTGCTCCCG
CCTAATATCTTCTACGGCGACGCGTATGAAGAGTCTGTGTTTGCCGCCGCTGTGTCAGGG
GCAGGTTCAAGCATGGTGTTTGAGAATGATTTTTCAGAGTTTGATAGCACCCAAAATAAC
TTCTCCCTTGGTCTCGAGTGTGTAGTTATGGAGGAATGTGGCATGCCCCAGTGGCTAATC
CGGCTGTACCATTTGGTTCGGTCGGCCTGGATTCTACAGGCGCCGAAGGAGTCTCTTAAG
GGATTTTGG
>PV068010
TGTGCCCTGTTTGGTCCGTGGTTTCGTGCTATTGAAAAAGAAATACTAGCCCTGCTCCCG
CCTAATATCTTCTACGGCGACGCGTATGAAGAGTCTGTGTTTGCCGCCGCTGTGTCAGGG
GCAGGTTCAAGCATGGTGTTTGAGAATGATTTTTCAGAGTTTGATAGCACCCAAAATAAC
TTCTCCCTTGGTCTCGAGTGTGTAGTTATGGAGGAATGTGGCATGCCCCAGTGGCTAATC
CGGCTGTACCATTTGGTTCGGTCGGCCTGGATTCTACAGGCGCCGAAGGAGTCTCTTAAG
GGATTTTGG
>PV068011
TGTGCCCTGTTTGGCCCGTGGTTTCGTGCTATTGAAAAAGAGATACTGGCCCTGCTCCCG
CCCAATATCTTTTACGGCGACGCGTATGAGGAGTCTGTGTTTGCTGCTGCCGTGTCTGGG
GCGGGCTCATGCATGGTATTTGAGAATGATTTTTCAGAGTTTGATAGTACTCAAAATAAT
TTCTCCCTTGGTCTCGAGTGTGTAGTTATGGAGGAATGTGGTATGCCCCAGTGGCTAATC
CGGTTGTACCATTTGGTTCGGTCAGCCTGGATCCTACAGGCGCCGAAGGAGTCTCTTAAG
GGATTCTGG
>PV068012
TGTGCCCTGTTTGGTCCGTGGTTTCGTGCTATTGAAAAAGAAATACTAGCTCTTCTCCCG
CCTAATATCTTCTACGGCGACGCATACGAGGAGTCTGTGTTTGCTGCCGCTGTGTCAGGG
GCGGGTTCAAGCATGGTGTTTGAGAATGATTTCTCAGAGTTTGATAGCACCCAAAATAAT
TTCTCCCTTGGCCTCGAGTGTGTAGTTATGGAGGAATGTGGCATGCCCCAGTGGTTAATT
CGGTTGTACCATTTGGTTCGGTCGGCCTGGATCCTACAGGCGCCGAAGGAGTCTCTTAAG
GGATTTTGG
>PV068013
TGTGCCCTGTTTGGTCCGTGGTTTCGTGCTATTGAAAAAGAAATACTAGCCCTGCTCCCG
CCTAATATCTTCTACGGCGACGCATACGAGGAGTCTGTGTTTGCCGCCGCTGTGTCAGGG
GCAGGTTCGAGCATGGTATTTGAGAATGACTTTTCAGAGTTTGATAGCACCCAAAATAAC
TTCTCCCTTGGCCTCGAGTGTGTAGTTATGGAGGAATGTGGCATGCCCCAGTGGTTAATT
CGGTTGTACCATTTGGTTCGGTCCGCCTGGATCCTACAGGCGCCGAAGGAGTCTCTTAAG
GGATTTTGG
>PV068014
TGTGCCCTGTTTGGTCCGTGGTTTCGTGCTATTGAAAAAGAAATACTAGCTCTGCTCCCG
CCTAATATCTTCTACGGCGACGCATACGAGGAGTCTGTGTTTGCCGCCGCTGTGTCAGGG
GCGGGTTCAAGTATGGTGTTTGAGAATGATTTCTCAGAGTTTGATAGCACCCAAAATAAT
TTCTCCCTTGGCCTCGAGTGTGTAGTTATGGAGGAATGTGGCATGCCCCAGTGGCTAATT
CGGTTGTACCATTTGGTTCGGTCGGCCTGGATCCTACAGGCGCCGAAGGAGTCCCTTAAG
GGATTTTGG
>PV068015
TGTGCCCTGTTTGGCCCGTGGTTTCGCGCTATTGAAAAAGAAATACTGGCCCTGCTCCCG
CCCAATATCTTTTACGGCGACGCGTATGAGGAATCTGTGTTTGCTGCCGCCGTGTCGGGG
GCGGGTTCATCCATGGTATTTGAGAATGACTTTTCAGAGTTTGACAGCACTCAAAATAAC
TTTTCCCTTGGCCTCGAGTGTGTAGTTATGGAGGAATGTGGCATGCCCCAGTGGCTAATC
CGGTTGTACCATTTGGTCCGGTCAGCCTGGATCCTACAGGCGCCGAAGGAGTCTCTTAAG
GGATTCTGG
>PV068016
TGTGCCCTGTTTGGTCCGTGGTTTCGTGCTATTGAAAAAGAAATATTGGCCCTGCTCCCG
CCTAATGTTTTCTACGGCGATGCATACGAGGAGTCTGTGTTTGCCGCTGCTGTGTCAGGG
GCAGGTTCAAGTATGGTATTTGAGAATGATTTCTCAGAGTTTGATAGCACCCAAAACAAC
TTCTCCCTTGGTCTTGAGTGTGTGATCATGGAGGAATGTGGCATGCCCCAGTGGCTAATT
CGGTTGTACCACCTGGTTCGGTCGTCCTGGATCCTACAGGCGCCGAAGGAGTCTCTTAAG
GGATTTTGG
>PV068017
TGTGCCCTGTTTGGTCCGTGGTTTCGTGCTATTGAAAAAGAAATACTAGCCCTGCTCCCG
CCTAATATCTTCTACGGCGACGCATACGAGGAGTCTGTGTTTGCCGCCGCTGTGTCAGGG
GCAGGTTCGAGCATGGTATTTGAGAATGACTTTTCAGAGTTTGATAGCACCCAAAATAAC
TTCTCCCTTGGCCTCGAGTGTGTAGTTATGGAGGAATGTGGCATGCCCCAGTGGTTAATC
CGGTTGTACCATTTGGTTCGGTCCGCCTGGATCCTACAGGCGCCGAAGGAGTCTCTTAAG
GGATTTTGG
>PV068018
TGTGCCCTGTTTGGTCCGTGGTTTCGTGCTATTGAAAAAGAAATACTAGCCCTGCTCCCG
CCTAATATCTTCTACGGCGACGCATATGAAGAGTCTGTGTTTGCCGCCGCTGTGTCAGGG
GCAGGTTCAAGTATGGTGTTTGAGAATGATTTTTCAGAGTTTGATAGCACCCAAAATAAC
TTCTCCCTTGGTCTCGAGTGTGTAGTTATGGAGGAATGTGGCATGCCCCAGTGGCTAATC
CGGCTGTACCATTTGGTTCGGTCGGCCTGGATTCTACAGGCGCCGAAGGAGTCTCTTAAG
GGATTTTGG
>PV068019
TGTGCCCTGTTTGGCCCGTGGTTTCGTGCTATTGAAAAAGAAATACTAGCCCTGCTCCCG
CCCAACATCTTTTACGGCGATGCGTATGAGGAGTCTGTGTTTGCTGCCGCTGTGTCCGGG
GCGGGCTCATCCATGGTATTTGAGAATGATTTTTCAGAGTTTGATAGCACTCAAAATAAC
TTTTCCCTTGGTCTCGAGTGTGTAGTTATGGAGGAATGCGGTATGCCCCAGTGGCTAATT
CGGCTGTACCATTTGGTCCGGTCGGCCTGGATCCTACAGGCGCCGAAGGAGTCTCTTAAG
GGATTCTGG
>PV068021
TGTGCCCTGTTTGGTCCGTGGTTTCGTGCTATTGAAAAAGAAATACTAGCCCTGCTCCCG
CCTAATATCTTCTACGGCGACGCATACGAGGAGTCTGTGTTTGCCGCCGCTGTGTCAGGG
GCAGGTTCGAGCATGGTATTTGAGAATGACTTTTCAGAGTTTGATAGCACCCAAAATAAC
TTCTCCCTTGGCCTCGAGTGTGTGGTTATGGAGGAATGTGGCATGCCCCAGTGGTTAATC
CGGTTGTACCATTTGGTTCGGTCCGCCTGGATCCTACAGGCGCCGAAGGAGTCTCTTAAG
GGATTTTGG
>PV068022
TGTGCCCTGTTTGGTCCGTGGTTTCGTGCTATTGAAAAAGAAATACTAGCTCTGCTCCCG
TCTAATATCTTCTACGGCGACGCATACGAGGAGTCTGTGTTTGCCGCCGCTGTGTCAGGG
GCGGGTTCAAGCATGGTGTTTGAGAATGATTTCTCAGAGTTTGATAGCACCCAAAATAAT
TTCTCCCTTGGCCTCGAGTGTGTAGTTATGGAGGAATGTGGCATGCCCCAGTGGCTAATT
CGGTTGTACCATTTGGTTCGGTCGGCCTGGATCCTACAGGCGCCGAAGGAGTCCCTTAAG
GGATTTTGG
>PV068023
TGTGCCCTGTTTGGTCCGTGGTTTCGTGCTATTGAAAAAGAAATACTAGCCCTGCTCCCG
CCTAATGTCTTCTACGGCGACGCATACGAGGAGTCTGTGTTTGCCGCCGCTGTGTCGGGG
GCAGGTTCGAGCATGGTATTTGAGAATGATTTTTCAGAGTTTGATAGCACCCAAAATAAC
TTCTCCCTTGGCCTCGAGTGTGTAGTTATGGAGGAATGTGGCATGCCCCAGTGGTTAATC
CGGTTGTACCATCTGGTTCGGTCCGCCTGGATCCTACAGGCGCCGAAGGAGTCTCTTAAG
GGATTTTGG
>PV068024
TGTGCCCTGTTTGGTCCGTGGTTTCGTGCTATTGAAAAAGAAATACTGGCCCTGCTCCCG
CCTAATATCTTCTACGGCGACGCATACGAGGAGTCTGTGTTTGCCGCCGCTGTGTCAGGG
GCAGGTTCGAGCATGGTATTTGAGAATGATTTTTCAGAGTTTGATAGCACCCAAAATAAC
TTCTCCCTTGGCCTCGAGTGTGTAGTTATGGAGGAATGTGGCATGCCCGAGTGGTTAATC
CGGTTGTACCATTTGGTTCGGTCCGCCTGGATCCTACAGGCGCCGAAGGAGTCTCTTAAG
GGGTTTTGG
>PV068025
TGTGCCCTGTTTGGTCCGTGGTTTCGTGCTATTGAAAAAGAAATACTAGCCCTGCTCCCG
CCTAATATCTTCTACGGCGACGCATACGAGGAGTCTGTGTTTGCCGCCGCTGTGTCAGGG
GCAGGTTCGAGCATGGTATTTGAGAATGACTTTTCAGAGTTTGATAGCACCCAAAATAAC
TTCTCCCTTGGCCTCGAGTGTGTAGTTATGGAGGAATGTGGCATGCCCCAGTGGTTAATT
CGGTTGTACCATTTGGTTCGGTCCGCCTGGATCCTACAGGCGCCGAAGGAGTCTCTTAAG
GGATTTTGG
>PV068026
TGTGCCCTGTTTGGTCCGTGGTTTCGTGCTATTGAAAAAGAAATACTAGCTCTGCTCCCG
TCTAATATCTTCTACGGCGACGCATACGAGGAGTCTGTGTTTGCCGCCGCTGTGTCAGGG
GCGGGTTCAAGCATGGTGTTTGAGAATGATTTCTCAGAGTTTGATAGCACCCAAAATAAT
TTCTCCCTTGGCCTCGAGTGTGTAGTTATGGAGGAATGTGGCATGCCCCAGTGGCTAATT
CGGTTGTACCATTTGGTTCGGTCGGCCTGGATCCTACAGGCGCCGAAGGAGTCCCTTAAG
GGATTTTGG
>PV068027
TGTGCCCTGTTTGGCCCGTGGTTTCGTGCTATTGAAAAAGAAATACTAGCCCTGCTCCCG
CCCAATATCTTCTACGGCGATGCGTATGAGGAGTCTGTGTTTGCTGCCGCTGTGTCCGGG
GCGGGCTCATCCATGGTATTTGAGAACGATTTTTCAGAGTTTGATAGCACTCAAAATAAC
TTTTCCCTTGGTCTCGAGTGTGTAGTCATGGAGGAATGCGGTATGCCCCAGTGGCTAATT
CGGCTGTACCATTTGGTTCGGTCGGCCTGGATCCTACAGGCGCCGAAGGAGTCTCTCAAG
GGATTCTGG
>PV068028
TGTGCCCTGTTTGGTCCGTGGTTTCGTGCTATTGAGAAAGAAATACTAGCCCTACTCCCG
CCTAATATCTTCTACGGCGATGCATATGAGGAGTCTGTGTTTGCCGCCGCTGTGTCAGGG
GCAGATTCAAGCATGGTATTTGAGAATGATTTTTCAGAGTTTGATAGCACCCAAAATAAC
TTTTCTCTTGGTCTCGAGTGTGTAGTCATGGAGGAATGTGGCATGCCCCAGTGGTTAATC
CGGTTGTACCATTTGGTCCGGTCGGCCTGGATCCTACAGGCGCCGAAGGAGTCTCTTAAG
GGGTTTTGG
>PV068029
TGTGCCCTGTTTGGTCCGTGGTTTCGTGCTATTGAAAAAGAAATATTAGCCCTGCTCCCG
CCTAATATCTTCTACGGCGACGCATACGAGGAGTCTGTGTTTGCCGCCGCTGTGTCAGGG
GCAGGTTCAAGCATGGTATTTGAGAATGATTTTTCAGAGTTTGATAGCACCCAAAATAAC
TTCTCCCTTGGCCTCGAGTGTGTAATTATGGAGGAATGTGGCATGCCCCAGTGGTTAATC
CGGTTGTACCATTTGGTTCGGTCGGCCTGGATCCTACAGGCGCCGAAGGAGTCTCTTAAA
GGATTTTGG
>PV068030
TGTGCCCTGTTTGGTCCGTGGTTTCGTGCTATTGAAAAAGAAATACTAGCCCTGCTCCCG
CCTAATATCTTCTACGGCGACGCATACGAGGAGTCCGTGTTTGCCGCCGCTGTGTCAGGG
GCAGGTTCGAGCATGGTATTTGAGAATGATTTTTCAGAGTTTGATAGCACCCAAAATAAC
TTCTCCCTTGGCCTCGAGTGTGTAGTTATGGAGGAATGTGGCATGCCCGAGTGGTTAATC
CGGTTGTACCATTTGGTTCGGTCCGCCTGGATCCTACAGGCGCCGAAGGAGTCTCTTAAG
GGATTTTGG
>PV068031
TGTGCCCTGTTTGGTCCGTGGTTTCGTGCTATTGAAAAAGAAATATTAGCCCTGCTCCCG
CCTAATATCTTCTACGGCGACGCATACGAGGAGTCTGTGTTTGCCGCCGCTGTGTCAGGG
GCAGGTTCAAGCATGGTATTTGAGAATGATTTTTCAGAGTTTGATAGCACCCAAAATAAC
TTCTCCCTTGGCCTCGAGTGTGTAATTATGGAGGAATGTGGCATGCCCCAGTGGTTAATC
CGGTTGTACCATTTGGTTCGGTCGGCCTGGATCCTACAGGCGCCGAAGGAGTCTCTTAAA
GGATTTTGG
>PV068032
TGTGCCCTGTTTGGTCCGTGGTTTCGTGCTATTGAAAAAGAAATACTAGCCCTGCTCCCG
CCTAATATCTTCTACGGCGACGCATACGAGGAGTCTGTGTTTGCCGCCGCTGTGTCAGGG
GCAGGTTCGAGCATGGTATTTGAGAATGACTTTTCAGAGTTTGATAGCACCCAAAATAAC
TTCTCCCTTGGCCTCGAGTGTGTAGTTATGGAGGAATGTGGCATGCCCCAGTGGTTAATT
CGGTTGTACCATTTGGTTCGGTCCGCCTGGATCCTACAGGCGCCGAAGGAGTCTCTTAAG
GGATTTTGG
>PV068033
TGTGCCCTGTTTGGTCCGTGGTTTCGTGCTATTGAAAAAGAAATACTAGCCCTGCTCCCG
CCTAATATCTTCTACGGCGACGCATACGAGGAGTCTGTGTTTGCCGCCGCTGTGTCAGGG
GCAGGTTCGAGCATGGTATTTGAGAATGATTTTTCAGAGTTTGATAGCACCCAAAATAAC
TTCTCCCTTGGCCTCGAGTGTGTAGTTATGGAGGAATGTGGCATGCCCCAGTGGCTAATC
CGGTTGTACCATTTGGTTCGGTCGGCCTGGATCTTACAGGCGCCGAAGGAGTCTCTTAAG
GGATTTTGG
>PV068034
TGTGCCCTGTTTGGTCCGTGGTTTCGTGCTATTGAAAAAGAAATACTAGCTCTGCTCCCG
CCTAATATCTTCTACGGCGACGCATACGAGGAGTCTGTGTTTGCCGCCGCTGTGTCAGGG
GCGGGTTCAAGCATGGTGTTTGAGAATGACTTCTCAGAGTTTGATAGCACCCAAAATAAT
TTCTCCCTTGGCCTCGAGTGTGTAGTTATGGAGGAATGTGGCATGCCCCAGTGGCTAATT
CGGTTGTACCATTTGGTTCGGTCGGCCTGGATCCTACAGGCGCCGAAGGAGTCTCTTAAG
GGATTTTGG
>PV068035
TGTGCTCTGTTTGGCCCGTGGTTTCGTGCTATTGAGAAGGAAATACTAGCCCTGCTCCCG
CCCAATATTTTCTACGGTGACGCATACGAGGAGTCTGTGTTTGCCGCCGCTGTGTCAGGG
GCAGGTTCGAGCATGGTTTTTGAGAATGATTTCTCAGAGTTTGATAGCACCCAAAATAAC
TTCTCCCTTGGTCTTGAGTGTGTAGTCATGGAGGAATGTGGCATGCCCCAGTGGCTAATC
CGGTTGTACCATTTGGTTCGGTCGGCCTGGATCCTACAGGCTCCTAAGGAGTCTCTTAGG
GGGTTTTGG
>PV068036
TGTGCCCTGTTTGGTCCGTGGTTTCGTGCTATTGAAAAAGAAATACTAGCCCTGCTCCCG
CCTAATATCTTCTACGGCGACGCGTATGAAGAGTCTGTGTTTGCCGCCGCTGTGTCAGGG
GCAGGTTCAAGCATGGTGTTTGAGAATGACTTTTCAGAGTTTGATAGCACCCAAAATAAC
TTCTCCCTTGGTCTCGAGTGTGTAGTTATGGAGGAATGTGGCATGCCCCAGTGGCTAATC
CGGCTGTACCATTTGGTTCGGTCGGCCTGGATTCTACAGGCGCCGAAGGAGTCTCTTAAG
GGATTTTGG
>PV068037
TGTGCCCTGTTTGGTCCGTGGTTTCGTGCTATTGAAAAAGAAATACTAGCCCTGCTCCCG
CCTAATATCTTCTACGGCGACGCATACGAGGAGTCTGTGTTTGCCGCCGCTGTGTCAGGG
GCAGGTTCGAGCATGGTATTCGAGAATGATTTTTCAGAGTTTGATAGCACCCAAAATAAC
TTCTCCCTTGGCCTCGAGTGTGTAGTTATGGAGGAGTGTGGCATGCCCCAGTGGCTNATC
CGGTTGTACCATTTGGTTCGGTCGGCCTGGATCCTACAGGCGCCGAAGGAGTCTCTTAAG
GGATTTTGG
>PV068038
TGTGCCCTGTTCGGCCCGTGGTTCCGTGCTATCGAAAAAGAAATACTGACCCTGCTCCCG
CCTAATATCTTCTACGGCGATGCGTATGAGGAGTCTGTGTTTGCTGCCGCTGTTTCTGGG
GCAGGTTCATGCATGGTGTTTGAGAATGATTTCTCGGAGTTTGATAGCACTCAAAACAAT
TTCTCTCTTGGTCTCGAGTGTGTAATTATGGAGGAGTGTGGCATGCCCCAGTGGCTAATA
CGGTTGTACCACCTAGTCCGGTCGGCCTGGATACTACAGGCGCCGAAGGAGTCTCTTAAA
GGATTCTGG
>PV068039
TGTGCCCTGTTCGGCCCGTGGTTCCGTGCTATCGAAAAAGAAATACTGACCCTGCTCCCG
CCTAATATCTTCTACGGCGATGCGTATGAGGAGTCTGTGTTTGCTGCCGCTGTTTCTGGG
GCAGGTTCATGCATGGTGTTTGAGAATGATTTCTCGGAGTTTGATAGCACTCAAAACAAT
TTCTCTCTTGGTCTCGAGTGTGTAATTATGGAGGAGTGTGGCNNGCCCCAGTGGCTAATA
CGGTTGTACCACCTAGTCCGGTCGGCCTGGATACTACAGGCGCCGAAGGAGTCTCTTAAA
GGATTCTGG
>PV068040
TGTGCCCTGTTTGGCCCGTGGTTTCGTGCTATTGAAAAAGAAATACTAGCCCTGCTCCCG
CCTAATATCTTCTACGGCGACGCATACGAGGAGTCTGTGTTTGCCGCCGCTGTGTCAGGG
GCAGGTTCAAGCATGGTATTTGAGAATGATTTTTCAGAGTTTGATAGCACCCAAAATAAC
TTCTCCCTTGGCCTCGAGTGTGTAATTATGGAGGAATGTGGCATGCCCCAGTGGTTAATC
CGGTTGTACCATTTGGTTCGGTCGGCCTGGATCCTACAGGCGCCGAAGGAGTCTCTTAAA
GGATTTTGG
>PV068041
TGTGCTCTGTTTGGCCCGTGGTTTCGTGCTATTGAAAAAGAATTACTGGCCCTGCTCCCG
CCCAATATCTTCTACGGCGACGCGTATGAGGAGTCTGTGTTTGCTGCTGCCGTGTCCGGG
GCGGGTTCATGCATGGTATTTGAGAATGATTTTTCAGAGTTTGATAGTACTCAAAATAAT
TTCTCTCTTGGTCTTGAATGTGTAATTATGGAGGAATGTGGTATGCCCCAGTGGCTAATC
CGGTTGTACCATTTGGTTCGGTCAGCCTGGATTCTACAGGCGCCGAAGGAGTCTCTTAAG
GGATTTTGG
>PV068042
TGTGCCCTGTTTGGTCCGTGGTTTCGTGCTATTGAAAAAGAAATATTGGCCCTGCTCCCG
CCTAATGTTTTCTACGGCGATGCATACGAGGAGTCTGTGTTTGCCGCTGCTGTGTCAGGG
GCAGGTTCAAGTATGGTATTTGAGAATGATTTCTCAGAGTTTGATAGCACCCAAAACAAC
TTCTCCCTTGGTCTTGAGTGTGTGATCATGGAGGAATGTGGCATGCCCCAGTGGCTAATT
CGGTTGTACCACCTGGTTCGGTCGTCCTGGATCCTACAGGCGCCGAAGGAGTCTCTTAAG
GGATTTTGG
>PV068043
TGTGCCCTGTTTGGTCCGTGGTTTCGTGCTATTGAAAAAGAAATACTAGCCCTGCTCCCG
CCTAATATCTTTTACGGCGACGCATACGAGGAGTCTGTGTTTGCCGCCGCTGTGTCAGGG
GCAGGTTCAAGCATGGTATTTGAGAATGATTTCTCAGAGTTTGATAGCACCCAAAACAAC
TTCTCCCTTGGTCTTGAGTGCGTGGTCATGGAGGAATGTGGCATGCCCCAGTGGCTAATC
CGGTTGTACCATTTGGTTCGGTCGGCCTGGATCCTACAGGCGCCGAAGGAGTCTCTTAAG
GGATTTTGG
>PV068045
TGTGCCCTGTTTGGCCCGTGGTTCCGTGCCATCGAGAAAGAAATACTGGCCCTGCTCCCG
CCTAACATCTTTTATGGCGACGCATATGAGGAGTCTGTGTTCGCTGCCGCCGTGTCGGGG
GCGGGGTCATGCATGGTGTTTGAGAATGATTTCTCAGAGTTTGACAGCACTCAAAATAAC
TTCTCCCTTGGCCTCGAGTGTGTAATCATGGAGGAGTGTGGTATGCCCCAGTGGCTAATT
CGATTGTACCACCTGGTTCGGTCGGCCTGGATTCTGCAGGCCCCGAGGGAGTCCCTTAAA
GGATTTTGG
>PQ878621
TGTGCCCTCTTTGGTCCGTGGTTCCGTGCTATTGAAAAAGAAATATTGGCCCTGCTCCCA
CCTAACATCTTTTACGGCGATGCATATGAAGAGTCTGTGTTTGCTGCCGCCGTGTCTGGG
GCAGGATCATGCATGGTATTTGAGAATGATTTTTCAGAGTTTGATAGCACTCAAAATAAT
TTCTCCCTCGGCCTTGAGTGTGTAGTCATGGAGGAATGCGGTATGCCCCAGTGGCTAATT
CGGTTGTACCACTTGGTTCGGTCAGCCTGGATTCTACAGGCGCCGAAGGAGTCTCTTAAA
GGTTTCTGG
>PQ778477
TGTGCCCTGTTTGGCCCGTGGTTCCGTGCCATTGAGAAGGAGATTTTGGCCCTGCTCCCT
CCCAACATTTTCTATGGCGATGCTTATGAGGAGTCAGTGTTCTCTGCAGCCGTCTCCGGA
GCGAGCACCAGTATGGTCTTTGAGAACGATTTCTCTGAGTTTGACAGTACCCAAAATAAC
TTTTCCCTTGGCCTTGAGTGTGTCATTATGGAGGAGTGTGGCATGCCCCAGTGGCTTATT
CGACTGTATCATCTGGTTAGGTCAGCCTGGACTCTGCAAGCCCCGAAAGAGTCCCTGAAA
GGTTTCTGG
>PQ778478
TGTGCCCTGTTTGGCCCGTGGTTCCGTGCCATTGAGAAGGAGATTTTGGCCCTGCTCCCT
CCCAACATTTTCTATGGCGATGCTTATGAGGAGTCAGTGTTCTCTGCAGCCGTCTCCGGA
GCGAGCACCAGTATGGTCTTTGAGAACGATTTCTCTGAGTTTGACAGTACCCAAAATAAC
TTTTCCCTTGGCCTTGAGTGTGTCATTATGGAGGAGTGTGGCATGCCCCAGTGGCTTATT
CGACTGTATCATCTGGTTAGGTCAGCCTGGACTCTGCAAGCCCCGAAAGAGTCCCTGAAA
GGTTTCTGG
>PQ778479
TGTGCTCTATTTGGTCCGTGGTTCCGTGCCATCGAGAAGGAGATTCTGGCCCTGCTCCCG
CCTAACATCTTTTATGGCGACGCTTATGAGGAGTCGGTGTTCTCTGCAGCCATTTCCGGA
GCGGGCTCCAGTATGGTCTTTGAGAATGATTTCTCTGAGTTTGATAGTACCCAGAATAAT
TTCTCCCTTGGCCTTGAGTGTGTCATTATGGAAGAGTGTGGCATGCCCCAATGGCTTATC
CGATTGTACCACCTGGTTAGATCAGCCTGGACTTTACAGGCCCCGAAAGAGTCTCTGAAA
GGTTTTTGG
>PQ778480
TGTGCTTTATTTGGCCCGTGGTTCCGTGCCATTGAGAAGGAGATTCTGGCCCTGCTTCCA
CCCAACATTTTCTACGGCGATGCCTATGAGGAGTCGGTGTTCTCTGCAGCCATTTCTGGG
GCTGGCTCCAGTATGGTTTTTGAGAATGATTTCTCTGAGTTTGACAGCACCCAAAATAAC
TTCTCTCTTGGCCTCGAGTGTGTTATTATGGAAGAGTGTGGCATGCCCCAGTGGCTTATC
CGACTGTATCATTTAATTAGATCAGCCTGGACCCTGCAAGCCCCGAAAGAGTCTTTGAAA
GGTTTCTGG
>PQ778481
TGCGCTCTCTTTGGCCCGTGGTTCCGTGCCATTGAGAAGGAGATTTTGGCTCTGCTTCCA
CCCAACATCTTCTATGGCGACGCCTATGAGGAGTCGGTGTTTTCTGCTGCCATATCTGGA
GCGGGTTCTAGTATGGTCTTTGAAAACGATTTTTCTGAGTTTGATAGCACCCAGAACAAC
TTTTCCCTTGGCCTTGAGTGTGTCATTATGGAAGAGTGTGGCATGCCCCAGTGGCTTATC
CGACTGTATCACTTGGTTAGATCAGCCTGGACTCTGCAGGCCCCGAAAGAGTCTTTGAAG
GGTTTCTGG
>PQ778483
TGTGCCCTGTTTGGCCCGTGGTTCCGTGCCATTGAGAAGGAGATTTTGGCCCTGCTCCCT
CCCAACATTTTCTATGGCGATGCTTATGAGGAGTCAGTGTTCTCTGCAGCCGTCTCCGGA
GCGAGCACCAGCATGGTCTTTGAGAACGATTTCTCTGAGTTTGACAGCACCCAAAATAAC
TTTTCCCTTGGCCTTGAGTGTGTCATTATGGAGGAGTGTGGCATGCCCCAGTGGCTTATT
CGACTGTATCATCTGGTTAGGTCAGCCTGGACTCTACAAGCCCCGAAAGAGTCCCTGAAA
GGTTTCTGG
>PQ778484
TGCGCTCTCTTTGGCCCGTGGTTCCGTGCCATCGAGAAGGAGATTTTGGCTCTGCTTCCA
CCCAACATCTTCTATGGCGACGCCTATGAGGAGTCGGTGTTTTCTGCTGCCATTTCTGGA
GCGGGTTCTAGTATGGTCTTTGAAAACGATTTTTCTGAGTTTGATAGCACCCAGAACAAC
TTTTCCCTTGGCCTTGAGTGTGTCATTATGGAAGAGTGTGGCATGCCCCAGTGGCTTATC
CGACTGTATCACTTGGTTAGATCAGCCTGGACTCTGCAGGCCCCGAAAGAGTCTTTGAAG
GGTTTCTGG
>PQ778485
TGTGCCCTGTTTGGCCCGTGGTTCCGTGCCATTGAGAAGGAGATTTTGGCCCTGCTCCCC
CCCAACATTTTCTATGGTGATGCTTATGAGGAGTCAGTGTTCTCTGCAGCCGTCTCCGGA
GCGAGCACCAGTATGGTCTTTGAGAACGATTTCTCTGAGTTTGACAGCACCCAAAATAAC
TTTTCCCTTGGCCTTGAGTGTGTCATTATGGAGGAGTGTGGCATGCCCCAGTGGCTTATT
CGACTGTATCATTTGGTTAGGTCAGCCTGGACTCTGCAAGCCCCGAAAGAGTCCCTGAAA
GGTTTCTGG
>PQ778486
TGTGCCCTGTTTGGCCCGTGGTTCCGTGCCATTGAGAAGGAGATTTTGGCTCTGCTCCCC
CCCAACATTTTCTATGGTGATGCTTATGAGGAGTCAGTGTTCTCTGCAGCCGTCTCCGGA
GCGAGCACCAGTATGGTCTTTGAGAACGATTTCTCTGAGTTTGACAGCACCCAAAATAAC
TTTTCCCTTGGCCTTGAGTGTGTCATTATGGAGGAGTGTGGCATGCCCCAGTGGCTTATT
CGACTGTATCATTTGGTTAGGTCAGCCTGGACTCTGCAAGCCCCGAAAGAGTCCCTGAAA
GGTTTCTGG
>PQ778487
TGTGCCCTCTTTGGCCCGTGGTTCCGTGCCATCGAGAAGGAGATTTTGGCTCTGCTCCCG
CCCAATGTTTTCTATGGTGACGCCTATGAGGAGTCAGTGTTTTCCGCGGCCATATCCGGG
GCAGGCTCAAGTATGGTTTTTGAAAATGACTTCTCTGAGTTTGATAGTACCCAGAATAAT
TTTTCACTTGGCCTTGAGTGTGTTATAATGGAGGAGTGTGGCATGCCCCAGTGGCTTATC
CGATTGTATCATTTAGTTAGATCAGCCTGGACTTTGCAGGCCCCGAAAGAGTCTTTGAAG
GGTTTTTGG
>PQ778488
TGTGCCCTGTTTGGCCCGTGGTTCCGTGCCATTGAGAAGGAGGTTTTGGCCCTGCTCCCT
CCCAACATTTTCTATGGTGATGCTTATGAGGAGTCAGTGTTCTCTGCAGCCATCTCCGGA
GCGAGCACCAGTATGGTCTTTGAGAACGATTTCTCTGAGTTTGATAGCACCCAAAATAAC
TTTTCCCTTGGCCTTGAGTGTGTCATTATGGAGGAGTGTGGCATGNCCCAGTGGCTTATT
CGACTGTATCATCTGGTTAGGTCAGCCTGGACCCTCCAAGCCCCGAAAGAGTCCCTGAAA
GGTTTCTGG
>PQ778490
TGTGCTTTATTTGGCCCGTGGTTCCGTGCCATTGAGAAGGAGATTCTGGCCCTGCTTCCA
CCCAACATTTTCTACGGCGATGCCTATGAGGAGTCGGTGTTCTCTGCAGCCATTTCTGGG
GCTGGCTCCAGTATGGTTTTCGAGAATGATTTCTCTGAGTTTGACAGCACCCAAAATAAT
TTCTCTCTTGGCCTCGAGTGTGTCATTATGGAAGAGTGTGGCATGCCCCAGTGGCTTATC
CGACTGTACCATTTAATTAGATCAGCCTGGACCCTGCAAGCCCCGAAAGAGTCTTTGAAA
GGTTTCTGG
>PQ778491
TGTGCCCTATTCGGCCCGTGGTTCCGTGCCATTGAGAAGGAGATCCTGGCTCTGCTTCCG
CCCAACATCTTCTATGGCGACGCCTACGAGGAGTCAGTGTTCTCGGCAGCCATCTCTGGG
GCGGGCTCCAGCATGGTCTTCGAAAACGACTTCTCTGAGTTCGATAGCACCCAGAATAAT
TTTTCCCTTGGCCTTGAGTGTGTTATTATGGAAGAGTGTGGCATGCCCCAGTGGCTTATT
CGGCTGTATCATCTGGTTAGATCAGCCTGGACCCTCCAGGCCCCGAAAGAGTCTTTGAAA
GGTTTCTGG
>PQ728080
TGTGCTCTATTTGGACCGTGGTTCCGTGCCATCGAGAAGGAGATTCTGGCCCTGCTCCCG
CCCAATATTTTCTATGGTGATGCTTTTGAAGAGTCAGTGTTCTCTGCAGCCATTGCTGGA
GCGGGTTCCAGTATGGTTTTTGAGAACGATTTCTCTGAGTTTGACAGTACCCAAAATAAT
TTTTCTCTTGGCCTCGAGTGTGTTATTATGGAAGAGTGTGGCATGCCCCAATGGCTTATT
CGGTTGTACCATTTGGTCAGGTCAGCCTGGACTTTGCAGGCCCCGAAGGAGTCCCTGAAA
GGTTTTTGG
>PQ728081
TGTGCCCTATTTGGACCGTGGTTCCGTGCCATTGAGAAAGAGATCCTGGCTCTGCTCCCG
CCCAATATTTTCTACGGTGATGCCTTCGAAGAGTCAGTGTTCTCTGCAGCTATCTCTGGG
GCGGGCACTAGTATGGTCTTTGAGAATGACTTTTCCGAGTTTGACAGCACCCAAAACAAC
TTCTCCCTCGGCCTCGAGTGTGTCATCATGGAAGAGTGTGGTATGCCTCAGTGGCTTATC
CGGCTGTACCATTTGGTGAGGTCAGCCTGGACATTGCAGGCCCCGAAAGAGTCCATGAAA
GGCTTTTGG
>PQ728082
TGTGCTCTATTTGGACCGTGGTTCCGTGCCATTGAGAAAGAGATCCTGGCTCTGCTCCCG
CCCAATATTTTCTACGGTGACGCCTTCGAAGAGTCAGTGTTTTCTGCAGCTGTCTCTGGG
GCGGGCACTAGTATGGTCTTTGAGAATGATTTCTCCGAGTTTGACAGCACCCAAAATAAC
TTCTCCCTCGGCCTCGAGTGTGTCATCATGGAAGAGTGTGGTATGCCTCAGTGGCTTATC
CGGCTGTACCATTTGGTGAGGTCAGCCTGGACATTGCAGGCCCCGAAAGAGTCCCTGAAA
GGCTTTTGG
>PQ728083
TGTGCTCTATTTGGACCGTGGTTCCGTGCCATTGAGAAGGAGATCCTGGCTCTGCTCCCG
CCCAATATTTTCTACGGTGACGCCTTCGAAGAGTCAGTGTTTTCTGCAGCTGTCTCTGGG
GCGGGCACTAGTATGGTCTTTGAGAATGATTTCTCCGAGTTTGACAGCACCCAAAATAAC
TTCTCCCTCGGCCTCGAGTGTGTCATCATGGAAGAGTGTGGTATGCCTCAGTGGCTTATC
CGGCTGTACCATTTGGTGAGGTCAGCCTGGACATTGCAGGCCCCGAAAGAGTCCCTGAAA
GGCTTTTGG
>PP982543
TGTGCCCTGTTTGGACCGTGGTTTCGTGCTATTGAAAAAGAAATACTAGCCCTGCTCCCG
CCTAATATCTTCTACGGCGACGCATATGAGGAGTCTGTGTTTGCCGCCGCTGTGTCGGGG
GCAGGTTCAAGCATGGTATTTGAGAATGATTTTTCAGAGTTTGATAGCACTCAAAATAAC
TTCTCCCTTGGCCTCGAGTGTGTGGTTATGGAGGAGTGTGGCATGCCCCAGTGGCTAATC
CGGTTGTACCATCTCGTTCGGTCGGCCTGGATCCTACAGGCGCCGAAGGAGTCTCTTAAG
GGATTTTGG
>OR734985
TGTGCCCTGTTTGGCCCATGGTTCCGCGCTATTGAGAAAGAGATTTTGGCAGCGCTTGCA
CCTAACGTCTTCTACGGTGACGCATATGAGGATACAGTTTTAGCCGCTGCTGTCGCCGGT
GCCCCTGGTTGTAAGGTCTTTGAGAACGATTTCTCCGAGTTTGATAGTACTCAAAACAAC
TTTTCGCTCGGGTTAGAGTGTATAATCATGGAGGAGTGCGGCATGCCACAGTGGATGATC
CGGCTCTATCACCTCATTCGTTCCGCCTGGGTTTTGCAGGCTCCGAAGGAATCTCTGCGA
GGCTTCTGG
>OQ286030
TGTGCCCTGTTTGGTCCGTGGTTCCGTGCTATCGAGAAAGAGATACTAGCACTTCTCCCG
CCTAATATCTTTTACGGCGATGCTTATGAGGACTCTGTGTTTGCCGCTGCCGTTTCCGGG
GCAGGAACGTGCATGGTGTTTGAGAATGACTTCTCAGAGTTTGATAGTACTCAGAACAAC
TTCTCTCTCGGTCTTGAGTGTGTGATTATGGAGGAATGCGGCATGCCCCAGTGGCTGATC
CGGTTGTATCATTTGGTTCGGTCTGCCTGGATCTTGCAGGCGCCGAAGGAGTCCCTTAAG
GGGTTTTGG
>OR282489
TGTGCTCTATTTGGACCGTGGTTCCGTGCCATTGAGAAAGAGATCCTGGCTCTGCTCCCG
CCCAATATTTTCTACGGTGACGCCTTTGAAGAGTCAGTGTTCTCTGCAGCTATCTCTGGG
GCGGGTACTAGTATGGTCTTTGAGAATGACTTCTCCGAGTTTGACAGCACCCAAAATAAC
TTCTCCCTCGGCCTCGAGTGTGTAATCATGGAAGAGTGTGGTATGCCTCAGTGGCTTATC
CGGCTGTACCATTTGGTGAGGTCAGCCTGGACATTGCAGGCCCCGAAAGAGTCCCTGAAA
GGCTTTTGG
>OR282491
TGCGCTCTATTCGGGCCATGGTTCCGTGCCATTGAGAAGGAGATTTTAGCCCTGCTCCCA
CCTAATGTCTTCTACGGCGACGCTTTTGAAGAGTCAGTGTTCTCGGCAGCCATCTCTGGG
GCGGGTTCCAGTATGGTTTTCGAGAACGACTTCTCTGAGTTTGACAGCACCCAAAACAAT
TTCTCCCTCGGCCTTGAGTGTGTTATAATGGAAGAGTGTGGCATGCCTCAGTGGCTTATC
CGGCTGTACCATCTAGTTAGATCGGCCTGGACCTTGCAGGCCCCAAAAGAGTCCTTGAAA
GGTTTTTGG
>OR282492
TGCGCTCTATTCGGGCCATGGTTCCGTGCCATTGAGAAGGAGATTTTAGCCCTGCTCCCA
CCTAATGTCTTCTACGGCGACGCTTTTGAAGAGTCAGTGTTCTCGGCAGCCATCTCTGGG
GCGGGTTCCAGTATGGTTTTCGAGAACGACTTCTCTGAGTTTGACAGCACCCAAAACAAT
TTCTCCCTCGGCCTTGAGTGTGTTATAATGGAAGAGTGTGGCATGCCTCAGTGGCTTATC
CGGCTGTACCATCTAGTTAGATCGGCCTGGACCTTGCAGGCCCCAAAAGAGTCCTTGAAA
GGTTTTTGG
>OR282493
TGCGCTCTATTCGGGCCATGGTTCCGTGCCATTGAGAAGGAGATTTTAGCCCTGCTCCCA
CCTAATGTCTTCTACGGCGACGCTTTTGAAGAGTCAGTGTTCTCGGCAGCCATCTCTGGG
GCGGGTTCCAGTATGGTTTTCGAGAACGACTTCTCTGAGTTTGACAGCACCCAAAACAAT
TTCTCCCTAGGCCTTGAGTGTGTTATAATGGAAGAGTGTGGCATGCCTCAGTGGCTTATC
CGGCTGTACCATCTAGTTAGATCGGCCTGGACCTTGCAGGCCCCAAAAGAGTCCTTGAAA
GGTTTTTGG
>ON807338
TGTGCTTTATTTGGCCCATGGTTCCGTGCCATCGAGAAGGAGATTCTGGCTCTGCTCTCA
CCCAATATTTTCTATGGCGATGCCTATGAGGAGTCAGTGTTTTCTGCGGCCATCTCTGGG
GCTGGCTCCTGTATGGTTTTTGAGAATGATTTTTCTGAGTTTGACAGCACTCAAAATAAT
TTCTCTCTTGGCCTTGAGTGTGTTATCATGGAGGAGTGTGGCATGCCCCAGTGGCTTATC
CGACTGTACCATTTAGTTAGATCAGCCTGGATTTTGCAAGCCCCGAAAGAGTCTTTGAAA
GGCTTCTGG
>ON807339
TGTGCTTTATTTGGCCCATGGTTCCGTGCCATCGAGAAGGAGATTCTGGCTCTGCTCTCA
CCCAATATTTTCTATGGCGATGCCTATGAGGAGTCAGTGTTTTCTGCGGCCATCTCTGGG
GCTGGCTCCTGTATGGTTTTTGAGAATGATTTTTCTGAGTTTGACAGCACTCAAAATAAT
TTCTCTCTTGGCCTTGAGTGTGTTATCATGGAGGAGTGTGGCATGCCCCAGTGGCTTATC
CGACTGTACCATTTAGTTAGATCAGCCTGGATTTTGCAAGCCCCGAAAGAGTCTTTGAAA
GGCTTCTGG
>ON807340
TGTGCTTTATTTGGCCCATGGTTCCGTGCCATCGAGAAGGAGATTCTGGCTCTGCTCTCA
CCCAATATTTTCTATGGCGATGCCTATGAGGAGTCAGTGTTTTCTGCGGCCATCTCTGGG
GCTGGCTCCTGTATGGTTTTTGAGAATGATTTTTCTGAGTTTGACAGCACTCAAAATAAT
TTCTCTCTTGGCCTTGAGTGTGTTATCATGGAGGAGTGTGGCATGCCCCAGTGGCTTATC
CGACTGTACCATTTAGTTAGATCAGCCTGGATTTTGCAAGCCCCGAAAGAGTCTTTGAAA
GGCTTCTGG
>OK665855
TGTGCCCTGTTTGGTCCGTGGTTTCGTGCTATTGAAAAAGAAATACTAGCCCTGCTCCCC
CCTAATATTTTCTACGGTGACGCATACGAGGAGTCTGTGTTCGCCGCCGCTGTGTCAGGG
GCNGGTTCAAGCATGGTATTTGAGAATGATTTTTCAGAGTTTGATAGCACCCAAAATAAC
TTCTCCCTTGGCCTCGAGTGTGTAGTCATGGAGGAATGTGGCATGCCCCAGTGGCTAATC
CGGCTGTACCATTTGGTTCGGTCGGCCTGGATTCTACAGGCGCCGAAGGAGTCTCTTAAG
GGTTTTTGG
>MZ289076
TGTGCCCTCTTTGGCCCGTGGTTCCGTGCTATTGAAAAAGAAATATTGGCCCTGCTTCCG
CCCAACATCTTTTACGGCGATGCATATGAAGAGTCTGTGTTTGCTGCCGCCGTGTCTGGA
GCAGGCTCATGCATGGTATTTGAGAATGATTTTTCAGAGTTTGATAGCACTCAAAATAAT
TTCTCCCTTGGCCTTGAGTGTGTAGTCATGGAGGAATGCGGCATGCCCCAGTGGCTAATT
CGGTTGTACCACTTGGTTCGGTCAGCCTGGATTCTACAGGCGCCGAAGGAGTCTCTTAAA
GGTTTTTGG
>MZ289077
TGTGCTTTATTTGGCCCATGGTTCCGTGCCATTGAGAAGGAGATTCTGGCCTTGCTCCCA
CCCAATATCTTCTATGGCGATGCCTATGAGGAGTCAGTGTTCTCTGCAGCCATTTCTGGG
GCTGGCTCCAGTATGGTTTTTGAGAATGACTTTTCTGAGTTTGACAGCACCCAAAATAAT
TTTTCTCTTGGCCTTGAGTGCGTTATTATGGAGGAGTGTGGCATGCCTCAATGGCTTATC
CGCCTGTACCATTTAGTTAGATCAGCCTGGATTCTGCAAGCCCCGAAAGAGTCTTTGAAA
GGATTCTGG
>MZ289078
TGTGCTTTATTTGGCCCATGGTTCCGTGCCATTGAGAAGGAGATTCTGGCCTTGCTCCCA
CCCAATATCTTCTATGGTGACGCCTATGAGGAGTCAGTGTTCTCTGCAGCCATTTCTGGG
GCTGGCTCCAGTATGGTTTTTGAGAATGACTTTTCTGAGTTTGACAGCACCCAAAATAAT
TTTTCTCTTGGCCTTGAGTGCGTTATTATGGAGGAGTGTGGCATGCCTCAATGGCTTATC
CGCCTGTACCATTTAGTTAGATCAGTCTGGATTCTGCAAGCCCCGAAAGAGTCTTTGAAA
GGATTTTGG
>MZ289079
TGTGCCCTATTTGGTCCGTGGTTCCGTGCCATCGAGAAGGAGATCCTGGCTCTGCTTCCG
CCCAATATCTTCTATGGTGATGCCTACGAGGAGTCAGTGTTTTCTGCAGCTATCTCTGGA
GCGGGTTCCAGTATGGTCTTTGAGAATGATTTTTCTGAGTTCGATAGTACCCAAAATAAC
TTCTCTCTTGGCCTTGAATGTGTTATCATGGAAGAGTGTGGCATGCCCCAGTGGCTTATT
CGACTGTACCACCTAGTTAGATCAGCCTGGACCCTACAAGCCCCGAAAGAGTCTTTGAAA
GGTTTTTGG
>MZ289080
TGTGCCTTATTTGGCCCATGGTTCCGTGCCATTGAGAAGGAGATTCTGGCTCTGCTCCCA
CCCAATATCTTCTATGGCGATGCCTATGAGGAGTCAGTGTTCTCTGCAGCCATTTCTGGG
GCTGGCTCCAGTATGGTTTTTGAGAACGATTTTTCCGAGTTTGACAGTACCCAAAATAAT
TTCTCTCTTGGCCTTGAGTGTGTTATTATGGAAGAGTGTGGCATGCCCCAATGGCTTATC
CGATTGTACCATTTGGTTAGATCAGCCTGGATTCTGCAGGCCCCGAAAGAGTCTCTGAAA
GGATTCTGG
>MZ289081
TGTGCTTTATTTGGCCCATGGTTCCGTGCCATTGAGAAGGAGATTCTGGCCTTGCTCCCA
CCCAATATCTTCTATGGTGACGCCTATGAGGAGTCAGTGTTCTCTGCAGCCATTTCTGGG
GCTGGCTCCAGTATGGTTTTTGAGAATGACTTTTCTGAGTTTGACAGCACCCAAAATAAT
TTTTCTCTTGGCCTTGAGTGCGTTATTATGGAGGAGTGTGGCATGCCTCAATGGCTTATC
CGCCTGTACCATTTAGTTAGATCAGTCTGGATTCTGCAAGCCCCGAAAGAGTCTTTGAAA
GGATTTTGG
>MZ289082
TGTGCCCTGTTTGGCCCGTGGTTTCGTGCTATCGAGAAGGAAATACTAGCGCTACTCCCG
CCTAATATCTTTTACGGCGACGCTTATGAGGACTCTGTGTTTGCTGCCGCCGTTTCTGGG
GCGGGAACGTGCATGGTGTTTGAGAATGATTTCTCAGAGTTTGATAGCACCCAGAACAAT
TTTTCCCTTGGCCTTGAGTGTGTGATTATGGAGGAATGTGGTATGCCCCAGTGGCTGATC
CGGTTGTACCATCTGGTCCGGTCTGCCTGGATTTTGCAGGCACCGAAGGAGTCCCTTAAA
GGTTTTTGG
>MZ289083
TGTGCCCTATTTGGTCCGTGGTTCCGTGCCATTGAGAAGGAGATCCTGGCTCTGCTTCCG
CCCAATATCTTCTATGGCGATGCCTACGAGGAGTCAGTGTTTTCTGCAGCTATCTCTGGA
GCGGGTTCCAGTATGGTCTTTGAGAATGATTTTTCTGAGTTCGATAGTACCCAAAATAAC
TTCTCTCTTGGCCTTGAATGTGTTATCATGGAAGAGTGTGGCATGCCCCAGTGGCTTATT
CGACTGTACCACCTAGTTAGATCAGCCTGGACCCTACAAGCCCCGAAAGAGTCTTTGAAA
GGTTTTTGG
>MZ289084
TGTGCCCTATTCGGTCCGTGGTTCCGTGCCATTGAGAAGGAGATCCTGGCTCTGCTTCCG
CCCAATATCTTCTATGGCGATGCCTACGAGGAGTCAGTGTTTTCTGCAGCTATCTCTGGA
GCGGGTTCCAGTATGGTCTTTGAGAATGATTTTTCTGAGTTCGATAGTACTCAAAATAAC
TTCTCTCTTGGCCTTGAATGTGTTATCATGGAAGAGTGTGGCATGCCCCAGTGGCTTATT
CGACTGTACCACCTAGTTAGATCAGCCTGGACCCTACAAGCCCCGAAAGAGTCTTTGAAA
GGTTTTTGG
>MZ289085
TGTGCTTTATTTGGCCCATGGTTCCGTGCCATTGAGAAGGAGATTCTGGCCTTGCTCCCA
CCCAATATTTTCTATGGCGATGCCTATGAGGAGTCAGTGTTCTCTGCAGCCATTTCTGGG
GCTGGCTCCAGTATGGTTTTTGAGAATGACTTTTCTGAGTTTGACAGCACCCAAAATAAT
TTTTCTCTTGGCCTTGAGTGCGTTATTATGGAGGAGTGTGGCATGCCTCAATGGCTTATC
CGCCTGTACCATTTAGTTAGATCAGCCTGGATTCTGCAAGCCCCGAAAGAGTCTTTGAAA
GGGTTCTGG
>MZ289086
TGTGCTTTATTTGGCCCATGGTTCCGTGCCATCGAGAAGGAGATTCTGGCTCTACTCCCA
CCTAATATTTTCTATGGTGATGCCTATGAGGAGTCAGTGTTCTCTGCGGCCATTTCTGGG
GCTGGCTCCAGTATGGTTTTTGAGAATGATTTTTCTGAGTTTGACAGCACCCAAAATAAT
TTCTCTCTTGGCCTTGAGTGTGTTATTATGGAGGAGTGTGGCATGCCCCAATGGCTTATT
CGACTGTACCATTTAGTTAGATCAGCCTGGATTTTGCAAGCCCCGAGAGAGTCTTTGAAA
GGCTTCTGG
>MZ289087
TGTGCTTTATTTGGCCCATGGTTCCGTGCCATCGAGAAGGAGATTCTGGCTCTACTCCCA
CCTAATATTTTCTATGGTGATGCCTATGAGGAGTCAGTGTTCTCTGCGGCCATTTCTGGG
GCTGGCTCCAGTATGGTTTTTGAGAATGATTTTTCTGAGTTTGACAGCACCCAAAATAAT
TTCTCTCTTGGCCTTGAGTGTGTTATTATGGAGGAGTGTGGCATGCCCCAATGGCTTATT
CGACTGTACCATTTAGTTAGATCAGCCTGGATTTTGCAAGCCCCGAGAGAGTCTTTGAAA
GGCTTCTGG
>MZ289088
TGTGCTTTATTCGGCCCGTGGTTTCGTGCCATTGAGAAGGAGATCTTGACCCTGCTCCCA
CCCAACATCTTTTATGGTGATGCCTATGAGGAGTCAGTGTTCTCTGCAGCCATTTCTGGG
GCCGGCTCCAGTATGGTTTTTGAGAATGACTTCTCTGAGTTTGATAGCACCCAGAATAAT
TTCTCTCTTGGCCTTGAGTGTGTTATTATGGAGGAGTGTGGCATGCCCCAGTGGCTTATC
CGGTTGTATCACCTAGTTAGATCAGCCTGGACTCTACAAGCCCCGAAAGAGTCTTTGAAA
GGTTTCTGG
>MZ289089
TGTGCTTTATTTGGCCCGTGGTTCCGTGCCATTGAGAAGGAGATCCTGGCTCTGCTCCCA
CCCAACATTTTCTATGGTGATGCTTATGAGGAGTCAGTGTTTTCTGCAGCCATTTCTGGG
GCTGGCTCCAGTATGGTTTTTGAGAATGACTTCTCTGAGTTTGATAGCACTCAAAACAAT
TTCTCTCTTGGCCTTGAATGTGTCATTATGGAGGAGTGCGGCATGCCCCAGTGGCTTATC
CGACTGTACCATTTAGTTAGGTCAGCCTGGACCCTGCAAGCCCCGAAAGAGTCTTTGAAA
GGTTTTTGG
>MZ289090
TGTGCCCTGTTTGGCCCGTGGTTTCGTGCTATTGAGAAAGAGATACTAGCACTACTCCCG
CCTAATATCTTTTACGGCGACGCTTATGAGGACTCTGTGTTTGCTGCCGCCGTTTCCGGG
GCGGGGACGTGCATGGTGTTTGAGAATGACTTTTCAGAGTTTGATAGCACTCAGAACAAT
TTTTCCCTTGGCCTTGAGTGTGTGATCATGGAGGAGTGCGGTATGCCCCAGTGGCTGATC
CGGCTGTACCATCTGGTTCGATCTGCCTGGGTTTTGCAGGCGCCGAAGGAGTCCCTTAGA
GGGTTTTGG
>MZ289091
TGTGCTTTATTCGGCCCGTGGTTCCGTGCCATTGAGAAGGAGATTCTAGCTCTGCTCCCA
CCCAATATTTTCTATGGTGATGCTTATGAGGAATCAGTGTTTTCTGCAGCCATTTCTGGG
GCTGGTTCCAGTATGGTTTTCGAGAATGATTTTTCTGAGTTTGATAGCACTCAAAATAAT
TTTTCTCTTGGCCTTGAGTGCGTTATTATGGAGGAGTGTGGCATGCCCCAGTGGCTTATC
CGACTGTACCATCTAGTTAGGTCAGCCTGGACCCTGCAAGCCCCGAAAGAGTCCTTGAAA
GGTTTTTGG
>MZ289092
TGCGCTTTATTTGGCCCATGGTTCCGTGCCATCGAGAAGGAGATTTTGGCTCTGCTCCCA
CCCAATATTTTCTATGGCGATGCCTATGAGGAGTCAGTGTTTTCTGCGGCCATCTCCGGG
GCTGGCTCCAGTATGGTTTTTGAGAACGATTTTTCTGAGTTTGACAGCACCCAAAATAAT
TTCTCCCTTGGCCTTGAGTGCGTTATTATGGAGGAGTGTGGCATGCCTCAATGGCTTATT
CGACTGTACCATTTGGTTAGATCAGCCTGGATTTTGCAAGCCCCGAAAGAGTCTTTGAAA
GGCTTCTGG
>MZ289093
TGTGCCCTATTTGGCCCGTGGTTTCGTGCCATCGAGAAGGAGATTCTAGCTTTGCTCCCG
CCTAATATTTTCTACGGCGATGCCTATGAGGAGTCAGTGTTTTCTGCAGCCATTTCTGGA
GCCGGCTCCAGTATGGTTTTTGAAAATGATTTTTCTGAATTCGATAGTACCCAAAACAAC
TTTTCTCTTGGCCTTGAGTGTGTTATTATGGAGGAGTGTGGTATGCCCCAATGGCTTATT
CGATTGTACCATCTGGTTAGATCAGCCTGGACTCTGCAAGCCCCGAAAGAGTCTTTGAAA
GGTTTTTGG
>MZ289094
TGTGCCCTATTTGGCCCGTGGTTCCGTGCCATTGAGAAGGAGATCCTGGCTCTGCTTCCG
CCCAATATCTTCTACGGCGATGCCTATGAGGAGTCAGTGTTTTCTGCAGCCATTTCTGGA
GCGGGTTCCAGTATGGTTTTCGAGAATGACTTTTCTGAGTTCGATAGTACCCAAAATAAC
TTCTCTCTTGGCCTTGAATGTGTTATCATGGAGGAGTGTGGCATGCCCCAGTGGCTTATT
CGACTGTACCATCTAGTTAGATCAGCCTGGACCTTGCAAGCCCCGAAAGAGTCTTTGAAA
GGCTTTTGG
>MZ289095
TGTGCCCTATTTGGTCCGTGGTTCCGTGCCATTGAGAAGGAGATTCTGGCTCTGCTTCCG
CCCAATATCTTTTATGGCGATGCCTACGAGGAGTCTGTGTTTTCTGCAGCTATCTCTGGA
GCGGGTTCCAGTATGGTCTTTGAGAATGATTTTTCTGAGTTTGATAGTACCCAAAATAAC
TTCTCTCTTGGCCTTGAATGTGTTATCATGGAAGAGTGTGGCATGCCCCAGTGGCTTATT
CGACTGTACCACCTAGTTAGATCAGCCTGGACCCTACAAGCCCCGAAAGAGTCTTTGAAA
GGTTTTTGG
>MZ289096
TGTGCCCTGTTTGGCCCGTGGTTTCGTGCTATTGAGAAAGAGATACTAGCACTACTCCCG
CCTAATATCTTTTACGGCGACGCTTATGAGGACTCTGTGTTTGCTGCCGCCGTTTCCGGG
GCGGGGACGTGCATGGTGTTTGAGAATGACTTTTCAGAGTTTGATAGCACTCAGAACAAT
TTTTCCCTTGGCCTTGAGTGTGTGATCATGGAGGAGTGCGGTATGCCCCAGTGGCTGATC
CGGCTGTACCATCTGGTTCGATCTGCCTGGGTTTTGCAGGCGCCGAAGGAGTCCCTTAGA
GGGTTTTGG
>MZ289097
TGTGCTTTATTTGGCCCGTGGTTCCGTGCCATTGAGAAGGAGATCCTGGCTCTGCTCCCA
CCCAACATTTTCTATGGTGATGCTTATGAGGAGTCAGTGTTTTCTGCAGCCATTTCTGGG
GCTGGCTCCAGTATGGTTTTTGAGAATGACTTCTCTGAGTTTGATAGCACTCAAAACAAT
TTCTCTCTTGGCCTTGAATGTGTCATTATGGAGGAGTGCGGCATGCCCCAGTGGCTTATC
CGACTGTACCATTTAGTTAGGTCAGCCTGGACCCTGCAAGCCCCGAAAGAGTCTTTGAAA
GGTTTTTGG
>MZ289098
TGTGCTTTATTTGGCCCATGGTTCCGTGCCATTGAGAAGGAGATTCTCGCTCTGCTCCCA
CCCAATATCTTTTATGGCGACGCCTATGAGGAGTCAGTGTTCTCTGCGGCCATTTCTGGG
GCTGGCTCCAGTATGGTTTTTGAGAATGACTTTTCTGAGTTTGATAGCACCCAAAATAAT
TTCTCTCTTGGCCTTGAGTGCGTTATTATGGAGGAGTGCGGCATGCCCCAATGGCTTATT
CGACTGTACCATCTAGTTAGATCAGCCTGGATTCTGCAAGCCCCGAAAGAGTCTTTGAAA
GGCTTCTGG
>MZ289099
TGTGCTTTATTTGGCCCATGGTTCCGTGCCATTGAGAAGGAGATTCTGGCTCTGCTCCCA
CCCAATATCTTTTATGGCGACGCCTATGAGGAGTCAGTGTTCTCTGCGGCCATTTCTGGG
GCTGGCTCCAGTATGGTTTTTGAGAATGACTTTTCTGAGTTTGACAGCACCCAAAATAAT
TTCTCTCTTGGCCTCGAATGCGTTATTATGGAGGAGTGCGGCATGCCCCAATGGCTTATT
CGATTGTACCATCTAGTTAGATCAGCCTGGATTTTGCAAGCCCCGAAAGAGTCTTTGAAA
GGCTTCTGG
>MZ289100
TGTGCCCTGTTTGGCCCGTGGTTTCGTGCTATCGAGAAGGAAATACTAGCGCTACTCCCG
CCTAATATCTTTTACGGCGACGCTTATGAGGACTCTGTGTTTGCTGCCGCCGTTTCTGGG
GCGGGAACGTGCATGGTGTTTGAGAATGATTTCTCAGAGTTTGATAGCACCCAGAACAAT
TTTTCCCTTGGCCTTGAGTGTGTGATTATGGAGGAATGTGGTATGCCCCAGTGGCTGATC
CGGTTGTACCATCTGGTCCGGTCTGCCTGGATTTTGCAAGCACCGAAGGAGTCCCTTAGA
GGTTTTTGG
>MZ289101
TGTGCCCTATTTGGTCCGTGGTTCCGTGCCATTGAGAAGGAGATCCTGGCTCTGCTTCCG
CCCAATATCTTCTATGGCGATGCCTACGAGGAGTCAGTGTTTTCTGCAGCCATCTCTGGA
GCGGGTTCCAGTATGGTCTTCGAGAATGATTTTTCTGAGTTCGATAGTACCCAAAATAAC
TTCTCTCTTGGCCTTGAATGTGTTATCATGGAAGAGTGTGGCATGCCCCAGTGGCTTATT
CGACTGTACCACCTAGTTAGATCAGCCTGGACCCTACAAGCCCCGAAAGAGTCTTTGAAA
GGTTTTTGG
>MZ289102
TGTGCTTTATTTGGCCCATGGTTCCGTGCCATCGAGAAGGAGATTCTGGCTCTACTCCCA
CCTAATATTTTTTATGGTGATGCCTACGAGGAGTCAGTGTTCTCTGCGGCCATTTCTGGG
GCTGGCTCCAGTATGGTTTTTGAGAATGATTTTTCTGAGTTTGACAGCACCCAAAATAAT
TTCTCTCTTGGCCTTGAGTGTGTTATTATGGAGGAGTGTGGCATGCCCCAATGGCTTATT
CGACTGTACCATTTAGTTAGATCAGCCTGGATTTTGCAAGCCCCGAAAGAGTCTTTGAAA
GGCTTCTGG
>MZ289103
TGTGCCCTGTTTGGCCCGTGGTTTCGTGCTATCGAGAAAGAAATACTAGCGCTACTCCCG
CCTAATATCTTTTACGGCGACGCTTATGAGGAGTCTGTGTTTGCTGCAGCCGTTTCTGGA
GCGGGAACTAGCATGGTGTTTGAGAATGACTTTTCTGAGTTTGACAGCACTCAGAATAAT
TTTTCCCTTGGCCTTGAATGTGTGATTATGGAGGAATGCGGCATGCCCCAGTGGCTGATC
CGGTTGTACCACCTGGTCCGGTCTGCCTGGATTTTGCAGGCGCCGAAGGAGTCTCTTAAA
GGTTTTTGG
>MZ289104
TGTGCCCTATTTGGCCCGTGGTTCCGTGCTATTGAGAAGGAGATCCTGGCTTTGCTCCCG
CCCAACATCTTCTACGGCGACGCCTATGAGGAGTCGGTGTTTTCTGCGGCCATCTCTGGA
GCAGGTTCCAGTATGGTCTTTGAGAATGACTTTTCTGAGTTCGATAGTACTCAAAATAAC
TTCTCCCTTGGCTTAGAATGTGTCATCATGGAGGAGTGCGGCATGCCCCAGTGGCTTATT
CGACTGTACCATTTAGTTAGATCAGCCTGGATCCTGCAAGCCCCGAAAGAGTCTTTGAAA
GGTTTTTGG
>MZ289105
TGTGCTTTATTTGGCCCATGGTTCCGTGCCATTGAGAAGGAGATTCTGGCTCTGCTCCCA
CCTAATATTTTCTATGGCGATGCCTATGAGGAGTCAGTGTTCTCTGCGGCCATCTCTGGA
GCTGGTCCCAGTATGGTTTTTGAGAATGATTTTTCTGAGTTTGACAGCACCCAAAATAAT
TTCTCTCTTGGCCTTGAGTGCGTTATTATGGAGGAGTGTGGCATGCCTCAATGGCTTATC
CGACTGTATCATCTAGTTAGATCAGCCTGGATTCTGCAAGCCCCGAAAGAGTCTTTGAAA
GGCTTCTGG
>MZ289106
TGTGCTTTATTCGGTCCATGGTTCCGTGCTATTGAGAAGGAGATCCTGGCTCTGCTCCCA
CCTAACATTTTTTATGGCGATGCCTATGAGGAGTCAGTGTTTTCTGCAGCCGTTTCTGGG
GCTGGCTCCAGTATGGTTTTTGAGAACGACTTCTCCGAGTTCGATAGCACCCAAAACAAT
TTTTCTCTTGGCCTTGAGTGTGTCATTATGGAGGAGTGTGGCATGCCCCAGTGGCTTATC
CGACTGTACCATTTAGTTAGATCGGCCTGGACTTTGCAAGCCCCTAAAGAGTCTTTGAAA
GGTTTCTGG
>MZ289107
TGTGCTTTATTTGGCCCATGGTTCCGTGCCATTGAGAAGGAGATTCTGGCTCTGCTCCCA
CCTAATATTTTCTATGGCGATGCCTATGAGGAGTCAGTGTTCTCTGCGGCCATTTCTGGG
GCTGGCTCCAGTATGGTTTTTGAGAATGATTTTTCTGAGTTTGACAGCACCCAAAATAAT
TTCTCTCTTGGCCTTGAGTGCGTTATTATGGAGGAGTGTGGCATGCCCCAATGGCTTATT
CGACTGTACCATTTAGTTAGATCAGCCTGGATTCTGCAAGCCCCGAAAGAGTCTTTGAAA
GGCTTCTGG
>MZ289108
TGTGCTTTATTCGGTCCGTGGTTCCGTGCTATTGAGAAGGAGATCCTGGCTCTGCTCCCA
CCCAATATTTTCTATGGCGATGCCTATGAGGAGTCAGTGTTTTCTGCAGCCATTTCTGGG
GCTGGCTCCAGTATGGTTTTTGAGAACGATTTTTCTGAGTTTGATAGCACCCAAAACAAT
TTTTCTCTTGGCCTTGAGTGTGTCATTATGGAGGAGTGTGGCATGCCCCAGTGGCTTATC
CGACTATATCATTTAGTTAGATCGGCCTGGATTTTGCAAGCCCCTAAAGAGTCTCTGAAA
GGTTTCTGG
>MZ289109
TGTGCTTTATTTGGCCCATGGTTTCGTGCCATCGAGAAGGAGATTCTGGCTCTGCTCCCA
CCCAATATTTTCTATGGCGATGCCTATGAGGAGTCAGTATTTTCTGCGGCCATTTCTGGG
GCTGGCTCCAGTATGGTTTTTGAGAATGATTTTTCTGAGTTTGACAGCACCCAAAATAAT
TTCTCTCTTGGCCTTGAGTGCGTTATTATGGAGGAGTGTGGCATGCCCCAGTGGCTTATT
CGACTGTACCACTTGGTTAGATCAGCCTGGATTCTGCAAGCCCCGAAAGAGTCTTTGAAA
GGCTTCTGG
>MZ289110
TGTGCCCTATTTGGTCCGTGGTTCCGTGCCATTGAGAAGGAGATCCTGGCTCTGCTTCCG
CCCAATATCTTCTATGGCGATGCCTACGAGGAGTCAGTGTTTTCTGCAGCCATCTCTGGA
GCGGGTTCCAGTATGGTCTTTGAGAATGATTTTTCTGAGTTCGATAGCACCCAAAATAAC
TTCTCTCTTGGCCTTGAATGTGTTATCATGGAAGAGTGTGGCATGCCCCAGTGGCTTATT
CGACTGTACCACCTAGTTAGATCAGCCTGGACCCTACAAGCCCCGAAAGAGTCTTTGAAA
GGTTTTTGG
>MZ289111
TGTGCTTTATTCGGCCCATGGTTCCGTGCCATTGAGAAGGAGATTCTGGCTCTGCTCCCA
CCTAATATTTTCTATGGCGATGCCTATGAGGAGTCAGTGTTCTCTGCGGCCATTTCTGGG
GCTGGCTCCAGTATGGTCTTTGAGAATGATTTTTCTGAGTTTGACAGCACCCAAAATAAT
TTCTCTCTCGGCCTTGAGTGTGTTATTATGGAGGAGTGTGGCATGCCCCAGTGGCTTATC
CGACTGTATCATCTAGTTAGGTCAGCCTGGATTCTGCAAGCCCCGAAAGAGTCCTTGAAA
GGCTTCTGG
>MZ289112
TGTGCCCTATTTGGCCCGTGGTTCCGTGCCATTGAGAAGGAGATTCTGGCTCTGCTCCCG
CCTAACATCTTCTACGGCGATGCCTATGAGGAGTCGGTGTTTTCTGCAGCCATTTCTGGA
GCGGGTTCCAGTATGGTCTTTGAGAATGACTTTTCTGAGTTCGATAGTACCCAAAATAAC
TTCTCTCTTGGCCTTGAATGTGTTATCATGGAGGAGTGTGGCATGCCCCAGTGGCTTATT
CGATTGTATCATCTAGTTAGATCAGCCTGGACCCTGCAAGCCCCGAAAGAGTCTCTGAAA
GGTTTTTGG
>MZ289113
TGTGCCCTGTTTGGCCCATGGTTTCGTGCTATCGAGAAAGAAGTACTAGCGCTACTCCCG
CCTAACATCTTTTACGGCGACGCTTACGAGGACTCTGTATTCGCTGCCGCCGTTTCTGGA
GCGGGAACGAGCATGGTGTTTGAGAATGATTTCTCGGAGTTTGACAGCACTCAGAATAAT
TTTTCCCTTGGCCTTGAGTGTGTGATTATGGAGGAATGCGGTATGCCCCAGTGGTTGATC
CGGTTGTACCATTTGGTTCGGTCTGCCTGGATCCTGCAGGCGCCGAAGGAGTCTCTTAAA
GGTTTTTGG
>MZ289114
TGTGCTTTATTTGGCCCATGGTTCCGTGCCATTGAGAAGGAGATTCTGGCTCTGCTCCCA
CCTAATATTTTCTATGGCGATGCCTATGAGGAGTCAGTGCTCTCTGCGGCCATTTCTGGG
GCTGGCTCCAGTATGGTTTTTGAGAATGATTTTTCTGAGTTTGACAGCACCCAAAATAAC
TTCTCTCTTGGCCTTGAGTGCGTTATTATGGAGGAGTGTGGCATGCCCCAATGGCTTATT
CGACTGTACCATTTAGTTAGATCAGCCTGGATTCTGCAAGCCCCGAAAGAGTCTCTGAAA
GGCTTCTGG
>MZ289115
TGTGCTTTATTTGGCCCATGGTTCCGTGCCATTGAGAAGGAGATTCTGGCTCTGCTCCCA
CCTAATATCTTTTATGGCGACGCCTATGAGGAGTCAGTGTTCTCTGCGGCTATCTCTGGG
GCTGGCTCCAGTATGGTTTTTGAGAATGATTTTTCTGAGTTTGATAGCACCCAAAATAAT
TTCTCTCTTGGCCTTGAGTGTGTTATTATGGAGGAGTGTGGCATGCCCCAATGGCTTATC
CGATTGTACCATTTAGTTAGATCAGCCTGGATTCTGCAAGCCCCGAAAGAGTCTCTGAAA
GGCTTCTGG
>MZ289116
TGTGCTTTATTCGGCCCATGGTTCCGTGCCATTGAGAAGGAGATTCTGGCTCTGCTCCCA
CCTAATATTTTCTATGGCGATGCCTATGAGGAGTCAGTGTTCTCTGCGGCCATTTCTGGG
GCTGGCTCCAGTATGGTCTTTGAGAATGATTTTTCTGAGTTTGACAGCACCCAAAATAAT
TTCTCTCTCGGCCTTGAGTGCGTTATTATGGAGGAGTGTGGCATGCCCCAATGGCTTATC
CGACTGTATCATCTAGTTAGGTCAGCCTGGATTCTGCAAGCCCCGAAAGAGTCCTTGAAA
GGCTTCTGG
>MZ289117
TGTGCCCTATTTGGTCCGTGGTTCCGTGCCATTGAGAAGGAGATCCTGGCTCTGCTTCCG
CCCAATATCTTCTATGGCGATGCCTACGAGGAGTCAGTGTTTTCTGCAGCCATCTCTGGA
GCGGGTTCCAGTATGGTCTTTGAGAATGATTTTTCTGAGTTCGATAGTACCCAAAATAAC
TTCTCTCTTGGCCTTGAATGTGTTATCATGGAAGAGTGTGGCATGCCCCAGTGGCTTATT
CGACTGTACCACCTAGTTAGATCAGCCTGGACCCTACAAGCCCCGAAAGAGTCTTTGAAA
GGTTTTTGG
>MZ289118
TGTGCTTTATTTGGCCCATGGTTCCGTGCCATTGAGAAGGAGATTCTGGCTCTGCTCCCA
CCCAATATCTTTTATGGCGATGCCTATGAGGAGTCAGTGTTCTCTGCGGCCATTTCTGGG
GCTGGCTCCAGTATGGTTTTTGAGAATGACTTTTCTGAGTTTGATAGCACCCAAAATAAT
TTCTCTCTTGGCCTTGAGTGCGTTATTATGGAGGAGTGCGGCATGCCCCAATGGCTTATT
CGACTGTACCATCTAGTTAGATCAGCCTGGATTCTGCAAGCCCCGAAAGAGTCTCTGAAA
GGCTTCTGG
>MZ289119
TGTGCCCTGTTTGGCCCGTGGTTTCGTGCTATTGAGAAAGAGATACTAGCACTACTCCCG
CCTAATATTTTTTACGGCGACGCTTATGAGGACTCTGTGTTCGCTGCCGCCGTTTCCGGG
GCGGGGACGTGCATGGTGTTTGAGAACGACTTTTCAGAGTTTGATAGCACTCAGAACAAT
TTTTCCCTTGGCCTTGAGTGTGTGATCATGGAGGAGTGCGGTATGCCCCAGTGGCTGATC
CGGCTGTACCATCTGGTTCGATCTGCCTGGGTTTTGCAGGCGCCGAAGGAGTCCCTTAGA
GGGTTTTGG
>MZ289120
TGTGCCCTATTTGGCCCATGGTTCCGTGCCATTGAGAAGGAGATTCTGGCTCTGCTCCCA
CCTAATATTTTCTATGGCGATGCCTATGAGGAGTCAGTGTTCTCTGCGGCCATCTCTGGG
GCTGGCCCCAGTATGGTTTTTGAGAATGATTTTTCTGAGTTTGACAGCACCCAAAATAAT
TTCTCTCTTGGCCTTGAGTGCGTTATTATGGAGGAGTGTGGCATGCCTCAATGGCTTATC
CGACTGTATCATCTAGTTAGATCAGCCTGGATTCTGCAAGCCCCGAAAGAGTCTTTGAAA
GGCTTCTGG
>MZ289121
TGTGCCCTATTTGGCCCGTGGTTCCGTGCCATTGAGAAGGAGATCCTGGCTCTGCTTCCG
CCCAATATCTTCTATGGCGATGCCTACGAGGAGTCAGTGTTTTCTGCAGCCATCTCTGGA
GCGGGTTCCAGTATGGTCTTTGAGAATGATTTTTCTGAGTTCGATAGTACCCAAAATAAC
TTCTCTCTTGGCCTTGAATGTGTTATCATGGAAGAGTGTGGCATGCCCCAGTGGCTTATT
CGACTGTACCACCTAGTTAGATCAGCCTGGACCCTACAAGCCCCGAAAGAGTCTTTGAAA
GGTTTTTGG
>MZ289122
TGTGCCTTATTTGGCCCGTGGTTCCGTGCCATCGAGAAGGAGATTCTGGCCCTGCTCCCG
CCTAACATCTTTTACGGCGACGCTTATGAGGAGTCAGTCTTCTCTGCAGCCATTTCCGGA
GCGGGCTCTAGTATGGTCTTTGAGAACGACTTTTCTGAGTTTGATAGCACCCAAAATAAT
TTTTCCCTTGGCCTTGAGTGTGTTATTATGGAAGAGTGCGGCATGCCCCAGTGGCTTATC
CGGTTGTATCATCTGGTTAGATCTGCCTGGACTTTGCAGGCCCCGAAAGAGTCTTTGAAA
GGTTTTTGG
>MZ289123
TGTGCTTTATTTGGCCCATGGTTCCGTGCCATCGAGAAGGAGATTCTGGCTCTACTCCCA
CCTAATATTTTCTATGGTGATGCCTATGAGGAGTCAGTGTTCTCTGCGGCCATTTCTGGG
GCTGGCTCCAGTATGGTTTTTGAGAATGATTTTTCTGAGTTTGACAGCACCCAAAATAAT
TTCTCTCTTGGTCTTGAGTGTGTTATTATGGAGGAATGTGGCATGCCCCAATGGCTTATT
CGACTGTACCATTTAGTTAGATCAGCCTGGATTCTGCAAGCCCCGAAAGAGTCTTTGAAA
GGCTTCTGG
>MZ289124
TGTGCTTTATTCGGCCCGTGGTTTCGTGCCATCGAGAAGGAGATTCTGGCTCTGCTCCCA
CCTAATATTTTCTATGGTGATGCCTATGAGGAGTCAATGTTCTCTGCGGCCATTTCTGGG
GCTGGCTCCAGTATGGTTTTTGAGAATGATTTTTCTGAGTTTGACAGCACCCAAAATAAT
TTCTCTCTTGGCCTTGAGTGCGTTATTATGGAGGAGTGTGGCATGCCCCAATGGCTTATT
CGACTGTACCATTTAGTTAGATCAGCCTGGATTCTGCAAGCCCCGAAAGAGTCTTTGAAA
GGCTTCTGG
>MZ289125
TGTGCTTTATTTGGCCCATGGTTCCGTGCCATTGAGAAGGAGATTCTGGCTCTGCTCCCA
CCTAATATTTTCTATGGCGATGCCTATGAGGAGTCAGTGTTCTCTGCGGCCATCTCTGGG
GCTGGCCCCAGTATGGTTTTTGAGAATGATTTTTCTGAGTTTGACAGCACTCAAAATAAT
TTCTCTCTTGGCCTTGAGTGTGTTATTATGGAGGAGTGTGGCATGCCTCAATGGCTTATC
CGACTGTATCATCTAGTTAGATCAGCCTGGATTCTGCAAGCCCCGAAAGAGTCTTTGAAA
GGCTTCTGG
>MZ289126
TGTGCTTTATTTGGCCCATGGTTCCGTGCCATTGAGAAGGAGATTCTGGCTCTGCTCCCA
CCTAATATTTTCTATGGCGATGCCTATGAGGAGTCAGTGCTCTCTGCGGCCATTTCTGGG
GCTGGCTCCAGTATGGTTTTTGAGAATGATTTTTCTGAGTTTGACAGCACCCAAAATAAC
TTCTCTCTTGGCCTTGAGTGCGTTATTATGGAGGAGTGTGGCATGCCCCAATGGCTTATT
CGACTGTACCATTTAGTTAGATCAGCCTGGATTCTGCAAGCCCCGAAAGAGTCTCTGAAA
GGCTTCTGG
>MZ289127
TGTGCCTTATTCGGCCCGTGGTTCCGTGCCATCGAGAAGGAGATTCTGGCTCTGCTCCCA
CCTAACATTTTTTATGGCGATGCCTATGAGGAGTCAGTGTTCTCTGCGGCCATTTCTGGG
GCTGGCTCCAGTATGGTTTTTGAGAATGATTTTTCTGAGTTTGACAGCACCCAAAATAAT
TTCTCTCTTGGCCTTGAGTGCGTTATTATGGAGGAGTGTGGCATGCCCCAATGGCTTATT
CGACTGTACCATTTAGTTAGATCAGCCTGGATTCTGCAAGCCCCGAAAGAGTCTTTGAAA
GGCTTCTGG
>MZ289128
TGTGCTTTATTCGGTCCATGGTTCCGTGCTATTGAGAAGGAGATCCTGGCTCTGCTCCCA
CCCAACATTTTTTATGGCGATGCCTATGAGGAGTCAGTGTTTTCTGCAGCCATTTCTGGG
GCTGGCTCCAGTATGGTTTTTGAGAACGATTTCTCCGAGTTTGATAGCACCCAAAATAAT
TTTTCTCTTGGCCTTGAGTGTGTCATTATGGAGGAGTGTGGCATGCCCCAGTGGCTTATC
CGACTGTACCATTTAGTTAGATCGGCCTGGACTTTGCAAGCCCCTAAAGAGTCCTTGAAA
GGTTTCTGG
>MZ289129
TGTGCTTTGTTCGGCCCGTGGTTCCGTGCCATTGAGAAGGAGATTCTGGCTCTACTTCCA
CCCAACATTTTCTATGGCGATGCCTATGAAGAGTCAGTGTTCTCTGCAGCTATTTCTGGG
GCCGGCTCCAGTATGGTTTTTGAGAACGATTTCTCTGAGTTTGATAGTACCCAAAATAAT
TTTTCTCTCGGCCTTGAGTGTGTTATTATGGAGGAGTGTGGCATGCCCCAGTGGCTCATC
CGACTGTATCATCTAGTTAGATCAGCCTGGACTCTGCAGGCCCCGAAAGAGTCTTTGAAA
GGTTTCTGG
>MZ289130
TGTGCTTTATTTGGCCCATGGTTCCGTGCCATTGAGAAGGAGATTCTGGCTCTGCTCCCA
CCTAATATTTTCTATGGCGATGCCTATGAGGAGTCAGTGCTCTCTGCGGCCATTTCTGGG
GCTGGCTCCAGTATGGTTTTTGAGAATGATTTTTCTGAGTTTGACAGCACCCAAAATAAC
TTCTCTCTTGGCCTTGAGTGCGTTATTATGGAGGAGTGTGGCATGCCCCAATGGCTTATT
CGACTGTACCATTTAGTTAGATCAGCCTGGATTCTGCAAGCCCCGAAAGAGTCTCTGAAA
GGCTTCTGG
>MZ289131
TGTGCTTTATTTGGCCCATGGTTCCGTGCCATTGAGAAGGAGATTCTGGCCTTGCTCCCA
CCCAATATCTTTTATGGTGATGCCTATGAGGAGTCAGTGTTCTCTGCAGCCATTTCTGGG
GCTGGCTCCAGTATGGTTTTTGAGAATGACTTCTCTGAGTTTGACAGCACCCAAAATAAT
TTTTCTCTTGGCCTTGAGTGCGTTATCATGGAGGAATGTGGCATGCCTCAATGGCTTATC
CGCCTGTACCATTTAGTTAGATCAGCCTGGATTCTGCAAGCCCCGAAAGAGTCTTTGAAA
GGATTCTGG
>MZ289132
TGTGCTTTATTTGGCCCTTGGTTCCGTGCCATTGAGAAGGAGATTCTGGCTCTGCTTCCA
CCCAATATTTTCTATGGTGATGCCTATGAGGAGTCGGTGTTTTCTGCGGCCATCTCTGGA
GCTGGCTCCAGTATGGTTTTTGAGAATGATTTTTCTGAGTTTGACAGCACCCAAAATAAT
TTCTCTCTTGGTCTTGAGTGTGTTATTATGGAGGAGTGTGGCATGCCCCAATGGCTTATT
CGATTGTACCATTTAGTTAGATCAGCCTGGATCCTGCAAGCCCCGAAAGAGTCTTTGAAA
GGCTTCTGG
>MZ289133
TGTGCCCTGTTTGGTCCGTGGTTCCGTGCTATTGAAAAAGAAATACTAGCCCTGCTCCCG
CCTAATATCTTCTACGGCGACGCATATGAAGAGTCTGTGTTTGCCGCCGCTGTGTCAGGG
GCAGGCTCAAGCATGGTATTTGAGAATGATTTTTCAGAGTTTGATAGCACCCAAAATAAC
TTCTCCCTTGGCCTCGAGTGTGTAGTTATGGAGGAATGTGGCATGCCCCAGTGGCTGATC
CGGTTGTACCATCTGGTTCGGTCGGCCTGGATCCTACAGGCGCCGAAGGAGTCTCTTAGG
GGATTTTGG
>MZ289134
TGTGCTTTATTTGGCCCATGGTTCCGTGCCATCGAGAAGGAGATTCTGGCTCTGCTCCCA
CCCAATATTTTCTATGGCGATGCTTATGAGGAGTCAGTGTTCTCTGCGGCCATCTCTGGG
GCTGGCTCCTGTATGGTTTTTGAGAATGATTTTTCTGAGTTTGACAGCACCCAAAATAAT
TTCTCTCTTGGCCTTGAGTGTGTTATCATGGAGGAGTGTGGCATGCCCCAGTGGCTTATC
CGACTGTACCATTTAGTTAGATCAGCCTGGATTTTGCAAGCCCCGAAAGAGTCTTTGAAA
GGCTTCTGG
>MZ289135
TGTGCCCTATTTGGTCCGTGGTTCCGTGCCATTGAGAAGGAGATCCTGGCTCTGCTTCCG
CCCAATATCTTCTATGGCGATGCCTACGAGGAGTCAGTGTTTTCTGCAGCCATCTCTGGA
GCGGGTTCCAGTATGGTCTTTGAGAATGATTTTTCTGAGTTCGATAGTACCCAAAATAAC
TTCTCTCTTGGCCTTGAATGTGTTATCATGGAAGAGTGTGGCATGCCCCAGTGGCTTATT
CGACTGTACCACCTAGTTAGATCAGCCTGGACCCTACAAGCCCCGAAAGAGTCTTTGAAA
GGTTTTTGG
>MZ289136
TGTGCTTTATTCGGTCCGTGGTTCCGTGCTATCGAGAAGGAGATCCTGGCTCTGCTCCCA
CCTAACATTTTCTATGGCGATGCCTATGAAGAGTCAGTGTTTTCTGCAGCCATTTCTGGG
GCTGGCTCCAGTATGGTTTTTGAGAACGATTTTTCTGAGTTTGATAGCACTCAAAACAAT
TTTTCTCTTGGCCTTGAGTGTGTTATTATGGAGGAGTGTGGCATGCCCCAGTGGCTTATT
CGATTGTACCATTTAGTTAGATCGGCCTGGACTTTGCAAGCCCCTAAAGAGTCTTTGAAA
GGTTTCTGG
>MZ289137
TGTGCCCTATTTGGCCCGTGGTTCCGTGCCATTGAGAAGGAGATCCTGGCTCTGCTCCCG
CCTAACGTCTTCTATGGCGATGCCTATGAGGAGTCAGTATTTTCTGCAGCCATCTCTGGA
GCGGGTTCCAGTATGGTCTTCGAGAATGATTTCTCTGAGTTCGATAGTACCCAAAATAAC
TTCTCCCTTGGCCTAGAATGTGTTATTATGGAGGAGTGTGGCATGCCCCAGTGGCTTATT
CGACTGTATCATCTAGTTAGATCAGCCTGGACCCTGCAAGCCCCGAAAGAGTCTTTGAAA
GGTTTTTGG
>MZ289138
TGTGCTTTATTCGGCCCGTGGTTCCGTGCCATTGAGAAGGAGATTCTAGCTCTGCTCCCA
CCTAATATTTTCTATGGTGATGCTTATGAGGAATCAGTGTTTTCTGCAGCCATTTCTGGG
GCTGGCTCCAGTATGGTTTTCGAGAATGATTTTTCTGAGTTTGATAGCACTCAAAATAAT
TTCTCACTTGGCCTTGAGTGCGTTATTATGGAGGAGTGTGGCATGCCCCAGTGGCTTATC
CGACTGTACCATTTAGTTAGGTCGGCCTGGACCCTGCAGGCCCCGAAAGAGTCTTTGAAA
GGTTTTTGG
>MZ289139
TGTGCTTTATTCGGCCCGTGGTTCCGTGCCATCGAGAAGGAGATTCTGGCTCTGCTCCCA
CCTAATATTTTCTATGGCGATGCCTATGAGGAGTCAGTGTTCTCTGCGGCCATTTCTGGG
GCTGGCTCCAGTATGGTTTTTGAGAATGATTTTTCTGAGTTTGACAGCACCCAAAATAAT
TTCTCTCTTGGCCTTGAGTGCGTTATTATGGAGGAGTGTGGCATGCCCCAATGGCTTATT
CGACTGTACCATTTAGTTAGATCAGCCTGGATTTTGCAAGCCCCGAAAGAGTCTTTGAAA
GGCTTCTGG
>MZ289140
TGTGCTTTATTTGGCCCATGGTTCCGTGCCATTGAGAAGGAGATTCTGGCTCTGCTCCCA
CCTAATATTTTCTATGGCGATGCCTATGAGGAGTCAGTGCTCTCTGCGGCCATTTCTGGG
GCTGGCTCCAGTATGGTTTTTGAGAATGATTTTTCTGAGTTTGACAGCACCCAAAATAAC
TTCTCTCTTGGCCTTGAGTGCGTTATTATGGAGGAGTGTGGCATGCCCCAATGGCTTATT
CGACTGTACCATTTAGTTAGATCAGCCTGGATTCTGCAAGCCCCGAAAGAGTCTCTGAAA
GGCTTCTGG
>MZ289141
TGTGCTTTATTCGGCCCGTGGTTCCGTGCCATTGAGAAGGAGATTCTGGCTCTACTCCCG
CCTAACATTTTCTATGGTGATGCTTACGAGGAGTCTGTGTTCTCTGCAGCCATTTCTGGG
GCTAGCTCCAGTATGGTTTTTGAGAACGATTTTTCTGAGTTTGACAGTACCCAAAATAAT
TTTTCTCTCGGCCTTGAGTGTGTCATTATGGAGGAGTGTGGCATGCCCCAGTGGCTTATT
CGACTGTATCACTTAGTTAGATCAGCTTGGACTCTGCAGGCCCCGAAAGAGTCCTTGAAA
GGTTTCTGG
>MZ289142
TGTGCTTTATTTGGTCCATGGTTCCGTGCCATCGAGAAGGAGATTCTGGCTCTGCTCCCA
CCTAATATTTTCTATGGCGATGCCTATGAGGAGTCAGTGTTCTCTGCGGCCATTTCTGGG
GCTGGCTCCAGTATGGTTTTTGAGAATGATTTTTCTGAGTTTGACAGCACCCAAAATAAT
TTCTCTCTTGGCCTTGAGTGCGTTATTATGGAGGAGTGTGGCATGCCCCAATGGCTTATC
CGACTGTATCATCTAGTTAGATCAGCCTGGATTCTGCAAGCCCCGAAAGAGTCTTTGAAA
GGCTTCTGG
>MZ289143
TGTGCTTTATTTGGCCCATGGTTCCGTGCCATTGAGAAGGAGATTTTGGCCCTGCTCCCA
CCCAATATTTTCTATGGCGATGCCTATGAGGAGTCAGTGTTCTCTGCAGCCATTTCTGGG
GCTGGCTCCAGTATGGTTTTTGAGAATGATTTTTCTGAGTTTGACAGCACCCAAAATAAT
TTTTCTCTTGGCCTTGAGTGCGTTATTATGGAGGAGTGTGGCATGCCTCAATGGCTTATC
CGTCTGTACCATTTAGTCAGATCAGCCTGGATTTTGCAAGCCCCGAAAGAATCTTTGAAA
GGGTTCTGG
>MZ289144
TGTGCCCTATTTGGCCCATGGTTCCGTGCCATTGAGAAAGAGATTCTGGCCCTGCTCCCA
CCCAATATTTTCTATGGTGATGCTTATGAGGAGTCAGTATTCTCTGCAGCCGTCTCTGGG
GCCACCTCCAGTATGGTTTTTGAAAATGACTTTTCTGAGTTTGATAGCACCCAAAACAAT
TTTTCTCTTGGCCTTGAGTGCGTTATTATGGAGGAATGTGGTATGCCCCAATGGCTTATC
CGTCTATACCATTTAGTTAGATCAGCCTGGATTCTGCAAGCCCCGAAAGAGTCTTTGAAA
GGATTCTGG
>MZ289145
TGTGCTTTATTCGGCCCGTGGTTCCGTGCCATCGAGAAGGAGATTCTGGCTCTGCTCCCA
CCTAATATTTTCTATGGCGATGCCTATGAGGAGTCAGTGTTCTCTGCGGCCATTTCCGGG
GCTGGCTCCAGTATGGTTTTTGAGAATGATTTTTCTGAGTTTGATAGCACCCAAAATAAT
TTCTCTCTCGGCCTTGAGTGCGTTATTATGGAGGAGTGTGGCATGCCCCAATGGCTTATT
CGACTGTACCATTTAGTTAGATCAGCCTGGATTCTGCAAGCCCCGAAAGAGTCTTTGAAA
GGCTTCTGG
>MZ289146
TGTGCTTTATTTGGCCCGTGGTTCCGTGCCATTGAGAAGGAGATCCTGGCTTTGCTCCCA
CCCAATATTTTCTACGGTGACGCTTATGAGGAATCAGTGTTTTCTGCAGCCATTTCTGGG
GCTGGCTCCAGTATGGTTTTTGAGAACGATTTTTCTGAGTTTGATAGTACCCAAAATAAT
TTTTCTCTTGGCCTTGAGTGTGTTATTATGGAGGAGTGTGGCATGCCCCAGTGGCTTATC
CGACTGTATCATCTAGTCAGATCAGCCTGGATTCTGCAAGCCCCGAAAGAGTCTTTGAAA
GGTTTCTGG
>MZ289147
TGTGCTTTATTTGGCCCATGGTTCCGTGCCATTGAAAAGGAGATTCTGGCCCTGCTCCCA
CCCAATATTTTCTATGGCGATGCCTATGAGGAGTCAGTGTTTTCTGCGGCCATCTCTGGG
GCCGGCTCATGTATGGTTTTTGAGAATGATTTTTCTGAGTTTGACAGCACCCAAAATAAT
TTCTCTCTTGGCCTTGAGTGCGTTATCATGGAGGAGTGTGGCATGCCCCAGTGGCTTATC
CGACTGTACCATTTAGTTAGATCAGCCTGGATTTTGCAAGCCCCGAAAGAGTCTTTGAAA
GGCTTCTGG
>MZ289148
TGTGCTTTATTTGGCCCATGGTTCCGTGCCATTGAAAAGGAGATTCTGGCTCTGCTCCCA
CCCAATATTTTCTATGGCGATGCCTATGAGGAGTCAGTGTTTTCTGCGGCCATCTCTGGG
GCCGGCTCATGTATGGTTTTTGAGAATGATTTCTCTGAGTTTGACAGCACCCAAAATAAT
TTCTCTCTTGGCCTTGAGTGCGTTATCATGGAGGAGTGTGGCATGCCCCAGTGGCTTATC
CGACTGTACCATTTGGTTAGATCAGCCTGGATTTTGCAAGCCCCGAAAGAGTCTTTGAAA
GGCTTCTGG
>MZ289149
TGTGCCCTATTTGGCCCGTGGTTTCGTGCCATCGAGAAGGAGATTTTGGCTTTGCTCCCG
CCTAACATCTTCTACGGCGATGCCTATGAGGAGTCAGTGTTTTCTGCAGCCATTTCTGGA
GCCGGCTCCAGTATGGTTTTTGAAAATGATTTCTCTGAATTTGATAGTACCCAAAACAAC
TTTTCTCTTGGCCTTGAGTGTGTTATTATGGAAGAGTGTGGTATGCCCCAATGGCTTATC
CGATTGTACCATCTGGTTAGATCAGCCTGGACCCTGCAAGCCCCGAAAGAGTCTCTGAAA
GGTTTTTGG
>OL658617
TGTGCTCTATTTGGACCGTGGTTCCGTGCCATTGAGAAAGAGATCCTGGCCCTGCTCCCG
CCCAATATTTTCTACGGTGACGCCTTCGAAGAGTCAGTGTTCTCTGCAGATATCTCTGGG
GCGGGTACTAGTATGGTCTTTGAGAATGATTTCTCCGAGTTTGACAGCACCCAAAATAAC
TTCTCCCTCGGTCTCGAGTGTGTCATCATGGAGGAGTGTGGTATGCCTCAGTGGCTTATC
CGGCTGTACCATTTGGTGAGGTCAGCCTGGACATTGCAGGCCCCGAAAGAGTCCCTGAAA
GGCTTTTGG
>OK340737
TGTGCCTTGTTCGGCCCGTGGTTCCGTGCTATTGAAAAAGAAATACTAGCCCTGCTCCCG
CCAAACATTTTCTATGGCGATGCTTATGAAGAGTCTGTGTTTGCTGCCGCTGTGTCCGGG
GCGGGGTCGTGTATGGTATTTGAAAATGATTTTTCAGAATTTGACAGCACCCAGAATAAC
TTCTCCCTCGGTCTCGAGTGCGTGATTATGGAAGAGTGTGGTATGCCCCAGTGGCTAATT
CGGTTGTACCATTTGGTCCGATCGGCCTGGATCTTGCAGGCGCCAAAGGAGTCTCTCAAA
GGTTTTTGG
>OK340738
TGTGCTTTATTCGGCCCGTGGTTCCGTGCCATTGAAAAGGAGATTCTGGCTCTACTCCCA
CCCAACATTTTCTATGGCGATGCCTATGAGGAGTCAGTGTTCTCTGCAGCCATTTCTGGG
GCCGGCTCCAGTATGGTTTTCGAGAACGATTTTTCTGAGTTTGATAGCACCCAAAACAAC
TTTTCTCTTGGCCTTGAGTGTGTTATTATGGARGAGTGTGGCATGCCCCAGTGGCTTATT
CGACTGTATCATTTAATTAGATCAGCCTGGACCCTGCAAGCCCCGAAAGAGTCTTTGAAA
GGTTTTTGG
>OK340739
TGTGCTCTGTTCGGCCCGTGGTTTCGCGCCATTGAAAAAGAAATACTAGCTCTACTTCCA
CCTAATGTCTTTTATGGCGACGCCTATGAGGAGTCAGTGTTTGCCGCCGCTGTGTCCGGA
GCGGGGTCATGTATGGTGTTTGAGAACGATTTCTCAGAATTTGATAGTACCCAAAATAAT
TTCTCCCTTGGCCTTGAATGTGTGATAATGGAGGAGTGCGGCATGCCCCAATGGTTAATT
AGGTTGTATCATCTGGTTCGGTCAGCCTGGATTTTGCAGGCGCCGAAGGAGTCTCTTAAG
GGTTTCTGG
>OK340740
TGCGCTCTGTTTGGCCCGTGGTTCCGTGCCATCGAGAAGGAGATTTTGGCTCTGCTTCCA
CCCAACATCTTCTATGGCGACGCCTATGAGGAGTCGGTGTTTTCTGCTGCCATTTCTGGA
GCGGGTTCTAGTATGGTCTTTGAAAACGATTTTTCTGAGTTTGATAGCACCCAGAACAAC
TTTTCCCTTGGCCTTGAGTGTGTCATTATGGAAGAGTGTGGCATGCCCCAGTGGCTTATC
CGACTGTATCACTTGGTTAGATCAGCCTGGACTCTGCAGGCCCCGAAAGAGTCTTTGAAG
GGTTTCTGG
>OK340741
TGTGCCCTGTTCGGCCCGTGGTTCCGTGCTATTGAAAAAGAAATACTGGCCCTGCTCCCG
CCCAACGTCTTTTATGGCGACGCATATGAGGAGTCTGTATTTGCTGCCGCTGTGTCAGGG
GCGGGGCCATGTATGGTGTTTGAGAATGATTTTTCAGAGTTTGACAGTACTCAGAATAAT
TTCTCCCTCGGCCTCGAGTGTGTAGTCATGGAGGAATGTGGCATGCCTCAGTGGCTAATT
CGATTGTACCATTTGGTTCGGTCGGCCTGGATTCTRCAGGCCCCGAAGGAGTCTCTTAAA
GGATTTTGG
>OK340742
TGTGCTCTGTTTGGCCCGTGGTTCCGTGCTATTGAAAAGGAGATATTGGCCTTGCTCCCG
CCTAATATCTTCTACGGCGATGCATATGAGGAGTCTGTGTTTGCAGCCGCCGTATCCGGG
GCGGGTTCATGCATGGTATTTGAGAATGATTTCTCTGAGTTTGACAGTACTCAAAATAAT
TTTTCTCTTGGTCTCGAGTGTGTGATTATGGAGGAATGTGGCATGCCCCAGTGGTTAGTA
CGGTTATACCACTTGGTTCGGTCGGCCTGGATCTTACAGGCGCCGAAGGAGTCTCTTAAA
GGATTTTGG
>OK429318
TGTGCCCTGTTTGGCCCGTGGTTCCGTGCCATTGAGAAGGAGATTTTGGCCCTGCTCCCG
CCCAACATTTTCTATGGCGATGCTTATGAGGAGTCAGTGTTCTCCGCAGCCATCTCCGGA
GCGGGCACCAGTATGGTCTTTGAGAACGATTTTTCTGAGTTTGACAGCACCCAAAATAAC
TTTTCCCTTGGCCTTGAGTGTGTCATCATGGAGGAGTGTGGTATGCCCCAGTGGCTTATT
CGACTGTATCACTTGGTTAGGTCAGCCTGGACTCTGCAAGCCCCGAAAGAGTCCCTGAAA
GGTTTCTGG
>OK429319
TGCGCCCTGTTTGGCCCTTGGTTCCGTGCCATTGAGAAGGAGATTTTGGCCCTGCTCCCG
CCTAACATTTTCTATGGCGATGCTTATGAGGAGTCAGTGTTCTCTGCAGCCATCTCCGGA
GCGGGCACCAGTATGGTCTTTGAGAACGATTTCTCTGAGTTTGATAGTACCCAAAATAAC
TTTTCCCTTGGCCTTGAGTGTGTCATTATGGAGGAGTGTGGCATGCCCCAGTGGCTTATT
CGATTGTATCACTTGGTTAGATCGGCCTGGACTCTGCAGGCCCCGAAAGAGTCCCTGAAA
GGTTTTTGG
>OM388298
TGCGCTCTGTTTGGCCCCTGGTTCCGCGCTATCGAAAAGGAGATTTTAGCCGTACTTGCT
CCAAATGTCTTTTACGGTGATGCATATGAGGACACAGTATTGGCCGCTGCCGTTGCAGGC
GCCCCTAGCTGTAAGGTTTTTGAGAACGATTTTTCTGAGTTTGACAGCACCCAAAACAAT
TTTTCACTGGGGCTGGAGTGTATAATTATGGAGGAATGCGGGATGCCACAGTGGATGATT
CGACTTTACCACCTTGTTCGTTCCGCCTGGGTTTTGCAGGCCCCGAAGGAGTCCCTACGG
GGCTTTTGG
>MW837253
TGTGCCCTGTTTGGCCCGTGGTTTCGTGCTATTGAAAAAGAAATATTGGCTCTGCTCCCG
CTTAATATTTTCTACGGCGACGCATACGAGGAGTCTGTGTTTGCCGCCGCTGTGTCGGGG
GCAGGTTCAAGCATGGTATTTGAGAATGATTTTTCAGAGTTTGATAGCACCCAAAATAAC
TTCTCCCTTGGTCTTGAGTGTGTGGTCATGGAGGAATGTGGTATGCCCCAGTGGCTAATC
CGGTTGTACCATTTGGTTCGGTCGGCCTGGATCTTACAGGCGCCGAAGGAGTCTCTTAAG
GGTTTTTGG
>MW837254
TGTGCCCTGTTTGGCCCGTGGTTTCGTGCTATTGAAAAAGAAATATTGGCTCTGCTCCCG
CCTAATATTTTCTACGGCGACGCATACGAGGAGTCTGTGTTTGCCGCCGCTGTGTCGGGG
GCAGGTTCAAGCATGGTATTTGAGAATGATTTTTCAGAGTTTGATAGCACCCAAAATAAC
TTCTCCCTTGGTCTTGAGTGTGTGGTCATGGAGGAATGTGGTATGCCCCAGTGGCTAATC
CGGTTGTACCATTTGGTTCGGTCGGCCTGGATCTTACAGGCGCCGAAGGAGTCTCTTAAG
GGTTTTTGG
>MW837255
TGTGCCCTGTTTGGCCCGTGGTTTCGTGCTATTGAAAAAGAAATATTGGCTCTGCTCCCG
CCTAATATTTTCTACGGCGACGCATACGAGGAGTCTGTGTTTGCCGCCGCTGTGTCGGGG
GCAGGTTCAAGCATGGTATTTGAGAATGATTTTTCAGAGTTTGATAGCACCCAAAATAAC
TTCTCCCTTGGTCTTGAGTGTGTGGTCATGGAGGAATGTGGTATGCCCCAGTGGCTAATC
CGGTTGTACCATTTGGTTCGGTCGGCCTGGATCTTACAGGCGCCGAAGGAGTCTCTTAAG
GGTTTTTGG
>MZ463196
TGCGCCCTGTTTGGCCCTTGGTTCCGTGCCATTGAAAARGAAATACTGGCCCTGCTCCCT
CCTAATATCTTCTACGGTGATGCATATGAGGAGTCTGTGTTTGCCGCCGCTGTGTCTGGG
GCAGGCTCATGTATGGTTTTTGAGAACGACTTCTCAGAGTTTGATAGTACTCAGAATAAT
TTTTCTCTCGGTCTCGAGTGTGTAATTATGGAGGAATGTGGCATGCCCCAGTGGCTAATC
CGGCTGTACCATCTAGTTCGGTCGGCCTGGATATTACAGGCGCCGAAGGAGTCTCTCAAA
GGTTTCTGG
>OK076715
TGCGCTCTATTTGGCCCCTGGTTCCGTGCCATTGAGAAAGAGATCCTGGCTCTGCTCCCG
CCTAATATTTTCTATGGTGATGCTTATGAGGAGTCGGTGTTTTCTGCTGCCATTTCTGGA
GCGGGCTCCAGTATGGTCTTTGAGAATGATTTTTCTGAGTTTGATAGCACCCAGAATAAT
TTTTCCCTCGGCCTTGAGTGTGTCATTATGGAAGAGTGTGGCATGCCCCAATGGCTTATT
CGATTGTATCACCTGGTAAGATCAGCCTGGACTTTACAGGCCCCGAAGGAGTCTTTGAAA
GGTTTTTGG
>OK076716
TGTGCCCTGTTCGGCCCGTGGTTCCGTGCTATTGAAAAAGAAATATTGGCCCTGCTCCCG
CCTAATATCTTTTATGGCGACGCATATGAGGAGTCTGTGTTTGCTGCCGCTGTCTCAGGG
GCGGGGTCATGCATGGTGTTCGAGAATGACTTTTCAGAGTTCGACAGTACCCAAAATAAC
TTCTCCCTTGGCCTCGAGTGCGTAGTCATGGAGGAGTGTGGCATGCCTCAGTGGCTAATT
CGATTGTACCATTTGGTTCGGTCGGCCTGGATTCTGCAGGCCCCGAAGGAGTCCCTTAAA
GGATTTTGG
>MZ923533
TGTGCTCTGTTCGGCCCTTGGTTCCGTGCAATTGAGAAAGAAATATTGGCCCTGCTCCCA
CCTAACATCTTTTATGGCGATGCCTACGAGGAGTCTGTGTTCGCCGCTGCAGTCTCCGGA
GCGGGGTCTAGTATGGTTTTTGAGAATGACTTCTCGGAGTTTGACAGTACTCAGAATAAC
TTCTCTCTTGGCCTTGAGTGTGTAGTTATGGAGGAATGTGGTATGCCCCAGTGGTTAATC
CGGTTGTACCATTTAGTAAGGTCTGCTTGGATCCTACAAGCGCCCAAGGAGTCTCTTAAA
GGCTTCTGG
>MZ923534
TGTGCTCTGTTCGGCCCTTGGTTCCGTGCAATTGAGAAAGAAATATTGGCCCTGCTCCCA
CCTAACATCTTTTATGGCGATGCCTACGAGGAGTCTGTGTTCGCCGCTGCAGTCTCCGGA
GCGGGGTCTAGTATGGTTTTTGAGAATGACTTCTCGGAGTTTGACAGTACTCAGAATAAC
TTCTCTCTTGGCCTTGAGTGTGTAGTTATGGAGGAATGTGGTATGCCCCAGTGGTTAATC
CGGTTGTACCATTTAGTAAGGTCTGCTTGGATCCTACAAGCGCCCAAGGAGTCTCTTAAA
GGCTTCTGG
>MZ923536
TGTGCTCTGTTCGGCCCTTGGTTCCGTGCAATTGAGAAAGAAATATTGGCCCTGCTCCCA
CCTAACATCTTTTATGGCGATGCCTACGAGGAGTCTGTGTTCGCCGCTGCAGTCTCCGGA
GCGGGGTCTAGTATGGTTTTTGAGAATGACTTCTCGGAGTTTGACAGTACTCAGAATAAC
TTCTCTCTTGGCCTTGAGTGTGTAGTTATGGAGGAATGTGGTATGCCCCAGTGGTTAATC
CGGTTGTACCATTTAGTAAGGTCTGCTTGGATCCTACAAGCGCCCAAGGAGTCTCTTAAA
GGCTTCTGG
>MZ923543
TGCGCCCTGTTCGGCCCCTGGTTCCGTGCTATTGAGAAAGAAATATTGGCCCTGCTCCCA
CCTAATATCTTTTACGGCGACGCCTACGAGGAGTCTGTGTTCGCCGCTGCAGTCTCCGGA
GCGGGGTCATGCATGGTTTTTGAAAATGACTTCTCGGAGTTTGACAGTACTCAGAATAAT
TTCTCCCTTGGCCTTGAGTGTGTGGTTATGGAGGAATGTGGTATGCCCCAGTGGTTGATT
CGGCTATACCATCTGGTTAGGTCTGCCTGGATACTACAAGCGCCTAAGGAGTCCCTTAAG
GGCTTTTGG
>MZ923557
TGCGCCCTGTTCGGCCCCTGGTTCCGTGCTATTGAGAAAGAAATATTGGCCCTGCTCCCA
CCTAATATCTTTTATGGCGACGCCTATGAGGAGTCTGTGTTCGCCGCTGCAGTCTCTGGA
GCGGGGTCATGCATGGTTTTTGAGAATGACTTCTCGGAGTTTGACAGTACTCAGAATAAC
TTTTCCCTTGGCCTTGAGTGTGTGGTTATGGAGGAATGTGGTATGCCCCAGTGGTTGATT
CGGCTATACCATCTGGTTAGGTCTGCCTGGATTCTACAAGCGCCCAAGGAGTCCCTTAAG
GGCTTTTGG
>MT920909
TGTGCCCTATTTGGGCCGTGGTTCCGTGCCATTGAAAAGGAGATCTTGACCCTGCTACCT
CCTAATGTCTTCTACGGTGATGCTTATGATGAATCGGTATTCTCTGCTGCAGTCTCGGGA
GCTGGCTCTAGCATGGTTTTTGAGAATGACTTCTCCGAATTTGATAGTACCCAAAATAAT
TTCTCCCTTGGTCTCGAATGTGCTATTATGGAGGAGTGTGGTATGCCGCAGTGGCTTGTT
CGGCTGTACCACCTGGTCCGCTCATCTTGGATCTTGCAAGCCCCTAAGGAGTCGCTGAAA
GGCTTTTGG
>MT362711
TGTGCCCTGTTTGGTCCGTGGTTTCGTGCTATCGAAAAAGAAATATTAGCCTTGCTCCCG
CCTAATATCTTCTACGGTGACGCATATGAGGAGTCTGTGTTTGCCGCCGCTGTGTCAGGG
GCAGGTTCAAGCATGGTATTCGAGAATGATTTTTCAGAGTTTGATAGCACCCAAAATAAC
TTTTCCCTTGGTCTCGAGTGTGTAGTCATGGAGGAATGTGGCATGCCCCAGTGGCTAATC
CGGTTGTACCATTTGGTCCGGTCGGCCTGGATCCTACAGGCGCCGAAGGAGTCTCTTAAG
GGATTTTGG
>MW355217
TGTGCCCTCTTTGGCCCGTGGTTTCGTGCTATTGAAAAAGAAATACTGGCCCTGCTCCCG
CCCAATATCTTTTACGGCGATGCATACGAAGAGTCTGTGTTTGCTGCCGCCGTGTCTGGG
GCAGGCTCATGCATGGTATTTGAGAATGATTTTTCAGAGTTTGATAGCACTCAAAATAAT
TTCTCCCTTGGTCTTGAATGTGTAGTCATGGAGGAATGCGGCATGCCCCAGTGGCTAATT
CGGTTGTACCACTTGGTTCGGTCAGCCTGGATTCTGCAGGCACCGAAGGAGTCTCTTAAA
GGGTTTTGG
>MW355218
TGTGCCCTGTTTGGTCCGTGGTTTCGTGCTATTGAAAAAGAAATACTAGCCCTGCTCCCG
CCTAATATCTTCTACGGCGACGCATACGAAGAGTCTGTGTTTGCCGCCGCTGTGTCAGGG
GCAGGCTCAAGCATGGTATTTGAGAATGATTTTTCAGAGTTTGATAGCACCCAAAATAAC
TTCTCCCTTGGCCTCGAGTGTGTAGTTATGGAGGAATGTGGCATGCCCCAGTGGCTGATC
CGGTTGTACCATCTGGTCCGGTCGGCCTGGATCCTACAGGCGCCGAAGGAGTCTCTTAAG
GGATTTTGG
>MW355219
TGTGCTCTATTCGGCCCATGGTTCCGCGCCATTGAGAAGGAGATTCTGGCTTTGCTCCCA
CCTAATATTTTCTATGGCGATGCCTATGAGGAGTCAGTATTTTCTGCAGCCGTTTCCGGG
GCCGGCTCCAGTATGGTTTTTGAGAATGATTTTTCTGAGTTTGATAGCACCCAAAACAAT
TTCTCTCTTGGCCTTGAGTGTGTTATTATGGAGGAATGTGGCATGCCCCAATGGCTTATC
CGACTGTATCATCTAGTTAGATCAGCCTGGATTTTGCAAGCCCCGAAAGAGTCTTTGAAA
GGTTTCTGG
>MW355220
TGTGCCTTGTTTGGTCCGTGGTTTCGTGCTATTGAAAAAGAAATACTAGCCCTGCTCCCG
CCTAATATCTTCTACGGCGACGCATATGAGGAGTCTGTGTTTGCCGCCGCTGTGTCAGGG
GCAGGTTCAAGCATGGTATTTGAGAATGATTTTTCAGAGTTTGACAGCACTCAAAATAAC
TTCTCCCTTGGTCTCGAGTGTGTAATCATGGAGGAATGTGGCATGCCCCAGTGGTTAATC
CGGTTGTATCATTTGGTTCGGTCGGCCTGGATCCTACAGGCGCCGAAGGAGTCTCTCAAG
GGATTTTGG
>MW355221
TGTGCCCTGTTTGGTCCGTGGTTTCGTGCTATTGAAAAAGAAATATTAACCCTGCTCCCG
CCTAATATTTTCTACGGCGACGCATACGAGGAGTCTGTGTTTGCCGCCGCTGTGTCAGGG
GCAGGTTCAAGTATGGTATTTGAGAATGATTTTTCAGAGTTTGATAGCACCCAAAATAAC
TTCTCCCTTGGTCTCGAGTGTGTGATCATGGAGGAATGTGGCATGCCCCAGTGGCTAATT
CGGTTGTACCATCTGGTTCGGTCAGCCTGGATCTTACAGGCGCCGAAGGAGTCTCTTAAG
GGATTTTGG
>MW355222
TGTGCCCTGTTCGGTCCGTGGTTCCGTGCCATTGAAAAAGAAATACTGGCCCTGCTCCCG
CCCAACATCTTTTATGGTGACGCTTACGAGGAGTCGGTGTTTGCTGCCGCTGTGTCTGGG
GCAGGGTCTTGCATGGTGTTTGAAAACGATTTCTCGGAATTTGACAGTACTCAGAATAAT
TTCTCTCTTGGCCTTGAGTGCGTGGTTATGGAAGAGTGTGGTATGCCTCAATGGTTAATT
AGATTGTATCACCTGGTTCGGTCAGCCTGGATTTTGCAGGCGCCAAAGGAGTCCCTTAAA
GGTTTTTGG
>MW355223
TGTGCTTTATTTGGCCCGTGGTTCCGTGCCATTGAGAAGGAGGTTCTAGCTTTGCTTCCA
CCCAACATTTTCTATGGCGATGCCTATGAGGAGACAGTGTTTTCTGCAGCTATCTCTGGG
GCAGGCTCCAGTATGGTCTTTGAGAACGATTTTTCTGAGTTTGATAGCACCCAAAATAAT
TTTTCTCTCGGCCTTGAGTGTGTTATTATGGAGGAGTGTGGCATGCCTCAGTGGCTAATT
CGACTGTACCATCTGGTTAGGTCAGCCTGGACCTTGCAAGCCCCGAAAGAGTCCTTGAAA
GGTTTTTGG
>MW355224
TGTGCCCTCTTTGGCCCGTGGTTCCGTGCTATTGAAAAAGAAATATTGGCCCTGCTCCCG
CCCAACATCTTTTACGGCGATGCATATGGAGAGTCTGTGTTTGCTGCCGCCGTGTCTGGG
GCAGGATCATGCATGGTATTTGAGAATGATTTTTCAGAGTTTGATAGCACTCAAAATAAT
TTCTCCCTCGGCCTTGAGTGTGTAGTCATGGAGGAATGCGGTATGCCCCAGTGGCTAATT
CGGTTGTACCACTTGGTTCGGTCAGCCTGGATTCTACAGGCGCCGAAGGAGTCTCTTAAA
GGTTTCTGG
>MW355225
TGTGCTTTGTTTGGCCCGTGGTTCCGTGCCATCGAAAAGGAAATATTGGCCCTACTTCCG
CCTAATATCTTTTATGGCGATGCCTATGAGGAGTCAGTGTTTGCTGCCGCTGTGTCCGCG
GCGGGGTCATGTATGGTATTTGAAAATGACTTTTCAGAGTTTGACAGCACCCAGAATAAT
TTCTCACTTGGCCTTGAGTGTGTGGTTATGGAGGAATGCGGCATGCCCCAATGGTTAATT
AGGTTATATCATTTGGTTCGGTCCGCCTGGATTTTGCAGGCGCCGAAGGAGTCTCTTAAG
GGTTTCTGG
>MW355226
TGTGCCCTCTTTGGCCCGTGGTTTCGTGCTATTGAAAAAGAAATATTGGCCCTGCTCCCG
CCCAACATCTTTTACGGCGATGCATACGAAGAGTCTGTGTTCGCTGCCGCTGTGTCTGGG
GCAGGTTCATGCATGGTATTTGAGAATGACTTTTCAGAGTTTGATAGTACTCAAAATAAT
TTCTCCCTTGGCCTTGAGTGTGTAGTCATGGAGGAATGTGGCATGCCCCAGTGGCTAATT
CGGTTGTACCACTTGGTTCGGTCAGCCTGGATTCTACAGGCGCCGAAGGAGTCTCTTAAG
GGATTTTGG
>MW355227
TGTGCTTTATTCGGCCCGTGGTTCCGTGCCATTGAGAAGGAGATCCTGGCTCTGCTCCCA
CCCAACATTTTCTATGGTGATGCCTATGAGGAGTCAGTGTTTTCTGCAGCCATTTCTGGG
GCTGGCTCCAGTATGGTTTTTGAGAATGATTTTTCTGAGTTTGATAGCACTCAAAACAAT
TTCTCTCTTGGCCTTGAGTGCGTCATTATGGAGGAGTGTGGCATGCCCCAGTGGCTTATC
CGACTGTACCATCTAGTTAGGTCAGCCTGGACCCTGCAAGCCCCGAAAGAGTCTTTGAAA
GGTTTTTGG
>MW355228
TGTGCTTTATTTGGCCCATGGTTCCGTGCCATCGAGAAGGAGATCCTGGCTTTGCTCCCA
CCTAATATTTTCTATGGCGATGCCTATGAGGAGTCAGTGTTTTCTGCGGCCATTTCCGGG
GCTGGCTCCAGTATGGTTTTTGAGAATGATTTTTCTGAGTTTGATAGCACCCAAAATAAC
TTCTCCCTTGGCCTTGAGTGTGTTATTATGGAGGAGTGTGGCATGCCCCAATGGCTTATT
CGACTGTACCATTTGGTTAGATCAGCCTGGATTCTGCAAGCCCCGAAAGAGTCCTTAAAA
GGTTTTTGG
>MW355229
TGTGCCCTCTTTGGCCCGTGGTTTCGTGCTATTGAAAAAGAAATACTGGCCCTGCTCCCG
CCTAATATCTTCTACGGCGATGCATATGAAGAGTCTGTGTTTGCTGCCGCCGTGTCCGGG
GCAGGTTCATGCATGGTATTTGAGAATGATTTTTCAGAGTTTGATAGCACTCAAAATAAT
TTCTCCCTTGGCCTCGAGTGTGTGGTCATGGAAGAATGCGGCATGCCCCAGTGGCTAATC
CGGTTGTACCACTTGGTTCGGTCAGCCTGGATTCTACAGGCGCCGAAGGAGTCTCTTAAA
GGGTTTTGG
>MW355230
TGTGCTTTATTTGGTCCATGGTTCCGTGCCATCGAGAAGGAGATTCTGGCTCTGCTCCCA
CCTAATATTTTCTATGGCGATGCCTATGAGGAGTCAGTGTTCTCTGCGGCCATTTCTGGG
GCTGGCTCCAGTATGGTTTTTGAGAATGATTTTTCTGAGTTTGACAGCACCCAAAATAAT
TTCTCTCTTGGCCTTGAGTGCGTTATTATGGAGGAGTGTGGCATGCCCCAATGGCTTATT
CGACTGTATCATCTAGTTAGATCAGCCTGGATTCTGCAAGCCCCGAAAGAGTCTTTGAAA
GGCTTCTGG
>MW355231
TGTGCCCTGTTTGGTCCGTGGTTCCGTGCTATTGAAAAAGAAATATTAACCCTGCTCCCA
CCTAATATCTTCTACGGCGATGCATACGAGGAGTCTGTGTTTGCCGCCGCTGTGTCAGGG
GCAGGTTCAAGTATGGTATTTGAGAATGATTTTTCAGAGTTTGATAGCACCCAAAATAAC
TTCTCCCTTGGTCTCGAGTGTGTGATCATGGAGGAATGTGGCATGCCCCAGTGGCTAATT
CGGTTGTACCATCTGGTTCGGTCGGCCTGGATCTTACAGGCGCCGAAGGAGTCTCTTAAG
GGATTTTGG
>MW355232
TGTGCCCTCTTTGGCCCGTGGTTCCGTGCTATTGAAAAAGAAATATTGGCCCTGCTCCCG
CCCAACATCTTTTACGGCGATGCATATGAAGAGTCTGTGTTTGCTGCCGCCGTGTCTGGG
GCAGGATCATGCATGGTATTTGAGAATGATTTTTCAGAGTTTGATAGCACCCAAAATAAT
TTCTCCCTCGGCCTTGAGTGTGTAGTCATGGAGGAGTGCGGTATGCCCCAGTGGCTAATT
CGGTTGTACCACTTGGTTCGGTCAGCCTGGATTCTACAGGCGCCGAAGGAGTCTCTTAAA
GGTTTCTGG
>MW355233
TGTGCCCTGTTTGGTCCGTGGTTTCGTGCTATTGAAAAAGAAATACTAGCCCTGCTCCCG
CCTAATATTTTCTACGGCGACGCATACGAGGAGTCTGTGTTTGCCGCCGCTGTGTCGGGG
GCAGGTTCAAGCATGGTATTTGAGAATGATTTTTCAGAGTTTGATAGCACCCAAAATAAC
TTCTCCCTTGGTCTCGAGTGTGTGATCATGGAGGAATGTGGCATGCCCCAGTGGCTGATC
CGGTTGTACCATTTGGTTCGGTCGGCCTGGGTCCTACAGGCGCCGAAGGAGTCTCTTAAG
GGATTTTGG
>MW355234
TGTGCCCTGTTTGGTCCGTGGTTTCGTGCTATTGAAAAAGAAATATTAGCCCTGCTCCCG
CCTAATATTTTCTACGGTGACGCATATGAGGAGTCCGTGTTTGCCGCCGCTGTGTCAGGG
GCAGGTTCAAGCATGGTATTTGAGAATGATTTTTCAGAGTTCGATAGCACCCAAAATAAC
TTTTCCCTTGGTCTTGAGTGTGTAGTCATGGAGGAATGTGGTATGCCCCAGTGGCTAATC
CGGTTGTACCATTTGGTCCGGTCGGCCTGGATCCTACAGGCGCCGAAGGAGTCTCTTAAG
GGATTTTGG
>MW355235
TGTGCCCTGTTTGGTCCGTGGTTTCGTGCTATTGAAAAAGAAATATTAACCCTGCTCCCG
CCCAATGTTTTCTACGGCGACGCATACGAGGAGTCTGTGTTTGCCGCCGCTGTGTCAGGG
GCAGGTTCAAGTATGGTATTTGAGAATGATTTTTCAGAGTTTGATAGCACCCAAAATAAC
TTCTCCCTTGGTCTCGAGTGTGTGATCATGGAGGAATGTGGCATGCCCCAGTGGCTAATT
CGGTTGTACCATCTGGTTCGGTCAGCCTGGATCTTACAGGCGCCGAAGGAGTCTCTTAAG
GGATTCTGG
>MW355236
TGTGCCCTGTTCGGCCCATGGTTTCGTGCTATCGAGAAAGAAATACTAGCGCTACTCCCG
CCTAACATCTTTTACGGCGACGCTTACGAGGACTCTGTATTCGCTGCCGCCGTTTCTGGA
GCGGGAACGAGCATGGTGTTTGAGAATGATTTCTCGGAGTTTGATAGCACTCAGAATAAT
TTTTCCCTTGGCCTTGAGTGTGTGATTATGGAGGAATGCGGTATGCCCCAGTGGTTGATC
CGGTTGTACCATTTGGTTCGGTCTGCCTGGATCCTGCAGGCGCCGAAGGAGTCTCTTAAA
GGTTTCTGG
>MW355237
TGCGCCTTATTCGGCCCGTGGTTCCGCGCCATTGAGAAGGAGATTTTGGCTCTGCTCCCA
CCTAATATTTTCTACGGCGATGCCTATGAGGAGTCAGTGTTCTCTGCAGCCATTTCTGGG
GCCGGCTCCAGCATGGTTTTTGAGAACGATTTTTCTGAGTTTGACAGTACCCAAAACAAT
TTTTCTCTTGGCCTTGAGTGCGTCATCATGGAGGAGTGCGGCATGCCCCAGTGGCTTATC
CGATTGTATCACTTGGTTCGATCAGCCTGGACTCTGCAAGCCCCGAAAGAGTCTTTGAAA
GGGTTTTGG
>MW355238
TGTGCCTTATTTGGCCCGTGGTTCCGTGCCATTGAGAAGGAGATCCTGGCTCTGCTCCCA
CCCAACGTCTTTTATGGCGATGCTTATGATGATTCAGTGTTTTCTGCAGCCATTTCTGGG
GCTGGCTCCAGTATGGTTTTTGAGAACGATTTTTCTGAGTTTGATAGCACCCAAAACAAT
TTTTCTCTTGGCCTTGAGTGTGTCATCATGGAAGAATGTGGCATGCCCCAGTGGCTTATC
CGACTGTATCATTTAGTTAGATCAGCCTGGACTCTGCAAGCCCCGAAAGAGTCTTTGAAA
GGTTTCTGG
>MW355239
TGTGCTTTATTCGGCCCGTGGTTTCGTGCCATTGAGAAGGAGATTCTGGCCCTGCTCCCA
CCTAACATTTTCTATGGCGATGCCTATGAGGAGTCAGTGCTTTCTGCAGCTATTTCTGGG
GCTGGCTCCAGTATGGTCTTTGAGAATGATTTCTCTGAGTTTGATAGCACCCAAAACAAT
TTCTCCCTTGGCCTTGAGTGTGTCATCATGGAGGAGTGTGGCATGCCCCAGTGGCTTATC
CGACTGTACCATTTAGTTAGATCAGCTTGGATCCTGCAAGCTCCGAAAGAGTCTCTGAAA
GGTTTTTGG
>MW355240
TGTGCTTTATTTGGCCCATGGTTCCGTGCCATTGAGAAGGAAATTCTGGCTCTGCTCCCA
CCTAATATTTTCTATGGTGATGCCTATGAGGAGTCAGTGTTCTCTGCGGCCATTTCTGGG
GCTGGCTCCAGTATGGTTTTTGAGAATGATTTTTCTGAGTTTGACAGCACCCAAAATAAT
TTCTCTCTTGGCCTTGAGTGCGTTATTATGGAGGAGTGTGGCATGCCCCAATGGCTTATT
CGACTGTACCATTTAGTTAGATCAGCCTGGATTCTGCAAGCCCCGAAAGAGTCTTTGAAA
GGCTTCTGG
>MW355241
TGTGCTTTATTTGGCCCATGGTTCCGTGCCATTGAGAAGGAGATTCTGGCTCTGCTCCCA
CCTAACATTTTCTATGGTGATGCCTATGAGGAGTCAGTGTTCTCTGCGGCTATTTCTGGG
GCTGGCTCCAGTATGGTTTTTGAGAATGATTTTTCTGAGTTTGATAGCACCCAAAATAAT
TTCTCTCTTGGCCTTGAGTGCGTTATAATGGAGGAGTGTGGCATGCCCCAATGGCTTATA
CGACTGTACCATCTAGTTAGATCAGCCTGGATTCTGCAAGCCCCGAAAGAGTCTTTGAAA
GGCTTCTGG
>MW355242
TGTGCTCTATTCGGCCCGTGGTTTCGAGCCATTGAGAAGGAGATTCTGGCGCTACTCCCA
CCCAATATTTTCTATGGTGACGCCTATGAGGAATCAGTGTTTTCTGCAGCTATTTCTGGG
GCTGGCTCCAGTATGGTTTTTGAGAATGATTTTTCCGAGTTTGATAGCACCCAAAACAAC
TTTTCTCTCGGCCTTGAATGCGTTATTATGGAGGAGTGTGGCATGCCCCAGTGGCTTATC
CGACTGTACCATTTAGTTAGATCAGTCTGGATTCTGCAGGCCCCGAAAGAGTCCTTGAAA
GGTTTCTGG
>MW355243
TGTGCCCTATTTGGCCCGTGGTTTCGTGCCATCGAGAAGGAGATTCTGGCTTTGCTCCCG
CCTAACATTTTCTACGGCGATGCCTATGAGGAGTCAGTGTTTTCTGCAGCCATTTCTGGA
GCCGGCTCCAGTATGGTTTTTGAAAATGATTTTTCTGAATTCGATAGTACCCAAAATAAC
TTTTCTCTTGGCCTTGAGTGTGTTATTATGGAGGAGTGTGGTATGCCCCAATGGCTTATT
CGATTGTACCATCTGGTTAGATCAGCCTGGACTCTGCAGGCCCCGAAAGAGTCTTTGAAA
GGTTTTTGG
>MW355244
TGTGCTTTATTTGGCCCGTGGTTCCGTGCCATTGAGAAAGAGATCCTGGCTCTGCTCCCA
CCTAACATCTTTTATGGTGATGCTTATGAGGAGTCAGTGTTTTCTGCAGCTATTTCTGGG
GCTGGCTCCAGTATGGTTTTCGAGAATGATTTTTCTGAGTTTGACAGCACCCAAAACAAT
TTCTCTCTTGGCCTAGAATGCGTTATTATGGAGGAGTGTGGCATGCCCCAGTGGCTTATC
CGACTGTACCATTTAGTTAGGTCAGCCTGGACCCTGCAAGCCCCGAAAGAGTCATTGAAA
GGTTTTTGG
>MW355245
TGTGCCCTGTTTGGTCCGTGGTTTCGTGCTATTGAAAAAGAAATATTAGCCCTGCTCCCG
CCTAATATCTTCTACGGCGACGCATACGAGGAGTCTGTGTTTTCCGCCGCTGTGTCGGGG
GCAGATTCAAGCATGGTATTTGAGAATGATTTTTCAGAGTTTGATAGCACCCAAAATAAC
TTCTCCCTTGGCCTCGAGTGTGTAGTTATGGAGGAGTGTGGCATGCCCCAGTGGCTAATC
CGGTTGTACCATTTAGTTCGGTCGGCCTGGATTCTACAGGCGCCGAAGGAGTCTCTTAAG
GGGTTTTGG
>MW355246
TGCGCCCTGTTTGGCCCTTGGTTTCGCGCCATTGAGAAAGAAATACTGGCCCTACTCCCG
CCTAACATCTTCTATGGCGACGCCTACGAGGAGTCTGTGTTCGCTGCAGCCGTGTCTGGG
GCGGGGTCATGCATGGTATTTGAGAATGATTTCTCGGAGTTTGACAGTACTCAGAATAAC
TTCTCCCTCGGCCTTGAGTGTGTAGTCATGGAGGAATGTGGCATGCCTCAGTGGCTAATC
CGGCTGTATCATCTAGTTAGGTCCGCCTGGATCCTACAGGCGCCGAAGGAGTCCCTTAAA
GGCTTTTGG
>MW355247
TGTGCTTTATTCGGTCCATGGTTCCGTGCTATTGAGAAGGAGATCCTGGCTCTGCTCCCA
CCCAACATTTTTTATGGCGATGCCTATGAGGAGTCAGTGTTTTCTGCAGCCATTTCTGGG
GCTGGCTCCAGTATGGTTTTTGAGAACGATTTCTCCGAGTTTGATAGCACCCAAAATAAT
TTTTCTCTTGGCCTTGAGTGTGTCATTATGGAGGAGTGTGGCATGCCCCAGTGGCTTATC
CGACTGTACCATTTAGTTAGATCGGCCTGGACTTTGCAAGCCCCTAAAGAGTCCTTGAAA
GGTTTCTGG
>MW355248
TGTGCTTTATTCGGTCCATGGTTCCGTGCTATTGAGAAGGAGATCCTGGCTCTGCTCCCA
CCCAACATTTTCTATGGCGATGCTTATGAGGAGTCAGTGTTTTCTGCGGCCATTTCTGGG
GCTGGCTCCAGTATGGTTTTTGAGAACGATTTCTCCGAGTTTGATAGCACCCAAAACAAT
TTTTCTCTTGGCCTTGAGTGTGTTATTATGGAGGAGTGTGGCATGCCCCAGTGGCTTATC
CGACTGTACCATCTAGTTAGATCGGCCTGGACTTTGCAAGCCCCTAAAGAGTCTTTGAAA
GGCTTCTGG
>MW355249
TGTGCTTTATTCGGTCCATGGTTCCGTGCTATTGAGAAGGAGATCCTGGCTCTGCTCCCA
CCCAACATTTTCTATGGCGATGCTTATGAGGAGTCAGTGTTTTCTGCGGCCATTTCTGGG
GCTGGCTCCAGTATGGTTTTTGAGAACGATTTCTCCGAGTTTGATAGCACCCAAAACAAT
TTTTCTCTTGGCCTTGAGTGTGTTATTATGGAGGAGTGTGGCATGCCCCAGTGGCTTATC
CGACTGTACCATCTAGTTAGATCGGCCTGGACTTTGCAAGCCCCTAAAGAGTCTTTGAAA
GGCTTCTGG
>MW355250
TGTGCTCTATTTGGCCCGTGGTTCCGTGCTATCGAGAAGGAGATTCTAGCTCTGCTCCCA
CCCAATATTTTCTATGGCGATGCCTATGAGGAGTCAGTGTTTTCTGCAGCCATCTCTGGG
GCTGGCTCCAGTATGGTTTTTGAGAATGATTTTTCTGAGTTTGATAGCACCCAAAATAAT
TTTTCTCTTGGCCTTGAATGTGTTATTATGGAGGAGTGTGGTATGCCCCAGTGGCTTATC
CGACTATACCATTTGGTTAGGTCAGCCTGGACTTTGCAAGCCCCGAAGGAGTCTTTGAAA
GGCTTCTGG
>MW355251
TGTGCTCTATTTGGCCCGTGGTTCCGTGCTATCGAGAAGGAGATTCTAGCTCTGCTCCCA
CCCAATATTTTCTATGGCGATGCCTATGAGGAGTCAGTGTTTTCTGCAGCCATCTCTGGG
GCTGGCTCCAGTATGGTCTTTGAGAACGATTTTTCTGAGTTCGATAGCACCCAAAACAAT
TTTTCTCTTGGCCTTGAGTGTGTTATTATGGAGGAGTGTGGCATGCCCCAGTGGCTTATC
CGACTATACCATTTGGTTAGGTCAGCCTGGACTTTGCAAGCCCCGAAAGAGTCTTTGAAA
GGTTTCTGG
>MW355252
TGTGCTTTATTCGGCCCGTGGTTCCGTGCCATTGAGAAGGAGATTCTGGCTCTACTCCCA
CCTAACATTTTCTACGGTGATGCCTATGAGGAGTCGGTGTTTTCTGCAGCTATTTCTGGG
GCCGGCTCCAGCATGGTTTTCGAGAACGATTTCTCTGAGTTTGATAGTACCCAAAACAAT
TTTTCTCTTGGCCTTGAGTGCGTTATTATGGAGGAGTGTGGCATGCCCCAGTGGCTAATT
CGGCTGTATCATCTAGTCAGGTCAGCCTGGACCCTGCAAGCCCCGAAAGAGTCTTTGAAA
GGTTTCTGG
>MW355253
TGTGCTTTATTCGGCCCGTGGTTCCGTGCCATTGAGAAGGAGATTCTGGCCCTACTCCCA
CCTAACATTTTCTATGGCGATGCCTATGATGAGTCAGTGTTTTCTGCAGCCATTTCTGGG
GCCAGCTCCAGTATGGTTTTTGAGAATGATTTTTCTGAGTTTGATAGTACCCAAAATAAT
TTTTCTCTCGGCCTTGAGTGTGTCATTATGGAGGAGTGTGGCATGCCCCAGTGGCTTATC
CGACTCTATCATTTAGTTAGATCTGCTTGGACTCTGCAGGCCCCGAAAGAGTCCTTGAAA
GGTTTCTGG
>MW355254
TGTGCTTTATTCGGCCCGTGGTTCCGTGCCATCGAGAAGGAGATTCTGGCTCTGCTCCCA
CCTAATATTTTCTATGGCGATGCCTATGAGGAGTCAGTGTTTTCTGCGGCCATTTCTGGG
GCTGGCTCCAGTATGGTTTTTGAGAATGATTTTTCTGAGTTTGACAGCACCCAAAATAAT
TTCTCTCTTGGCCTTGAGTGCGTTATTATGGAGGAGTGTGGCATGCCCCAATGGCTTATT
CGACTGTACCATTTAGTTAGATCAGCCTGGATTCTGCAAGCCCCGAAAGAGTCTTTGAAA
GGTTTTTGG
>MW355255
TGTGCTTTATTTGGCCCTTGGTTCCGTGCCATTGAGAAGGAGATTCTGGCTCTGCTTCCA
CCCAATATTTTCTATGGTGATGCTTATGAGGAGTCGGTGTTTTCTGCGGCCATCTCTGGA
GCTGGCTCCAGTATGGTTTTTGAGAATGATTTTTCTGAGTTTGACAGCACCCAAAATAAC
TTCTCTCTTGGTCTTGAGTGTGTTATTATGGAGGAGTGTGGCATGCCCCAATGGCTTATT
CGATTGTACCATTTAGTTAGATCAGCCTGGATCCTGCAAGCCCCGAAAGAGTCGTTGAAA
GGCTTCTGG
>MW355256
TGTGCCCTGTTTGGTCCGTGGTTTCGTGCTATTGAAAAAGAAATACTAGCCCTGCTCCCG
CCTAATATTTTCTACGGCGACGCATACGAGGAGTCTGTGTTTGCCGCCGCTGTGTCGGGG
GCAGGTTCAAGCATGGTATTTGAGAATGATTTTTCAGAGTTTGATAGCACCCAAAATAAC
TTCTCCCTTGGTCTCGAGTGTGTGATCATGGAGGAATGTGGCATGCCCCAGTGGCTGATC
CGGTTGTACCATTTGGTTCGGTCGGCCTGGGTCCTACAGGCGCCGAAGGAGTCTCTTAAG
GGATTTTGG
>MW355257
TGTGCTTTATTTGGCCCGTGGTTCCGTGCCATTGAAAAGGAGATTCTGGCTCTGCTCCCA
CCCAACATTTTCTATGGCGATGCCTATGAGGAGTCAGTGTTCTCTGCAGCTATTTCTGGG
GCTGGCTCCAGTATGGTATTTGAGAACGACTTCTCTGAGTTTGATAGCACCCAAAACAAT
TTTTCCCTTGGCCTTGAGTGCGTCATTATGGAGGAGTGTGGCATGCCCCAGTGGCTTATC
CGACTGTACCATTTAGTTAGATCAGCCTGGACCCTGCAAGCCCCGAAAGAGTCTTTGAAA
GGTTTTTGG
>MW355258
TGTGCCTTATTCGGCCCGTGGTTCCGCGCCATTGAGAAGGAGATTCTGGCTCTGCTCCCA
CCCAATATTTTCTACGGCGATGCCTATGAGGAGTCAGTGTTCTCTGCAGCCATTTCTGGG
GCCGGCTCCAGCATGGTTTTTGAGAACGATTTTTCTGAGTTTGACAGCACCCAAAACAAT
TTTTCTCTGGGCCTTGAGTGTGTCATCATGGAGGAGTGCGGCATGCCCCAGTGGCTTATC
CGATTGTATCACTTGGTTCGATCAGCCTGGACTCTGCAAGCCCCGAAAGAGTCTTTGAAA
GGGTTTTGG
>MW355259
TGTGCTTTATTTGGCCCGTGGTTCCGTGCTATTGAGAAGGAGATCCTAGCCCTGCTCCCA
CCCAATATTTTCTATGGTGATGCTTATGAGGAATCAGTGTTTTCTGCAGCCATTTCTGGG
GCTGGCTCCAGTATGGTTTTCGAGAATGATTTTTCTGAGTTTGATAGCACTCAAAATAAT
TTTTCTCTTGGCCTTGAGTGCGTTATTATGGAGGAGTGTGGCATGCCCCAGTGGCTCATC
CGACTGTACCATTTAGTTAGGTCAGCCTGGACCCTGCAAGCCCCGAAAGAGTCTTTGAAA
GGTTTTTGG
>MW355260
TGTGCTTTATTTGGCCCATGGTTCCGTGCCATTGAGAAGGAGATTCTGGCTCTACTCCCA
CCCAATATTTTCTATGGCGATGCCTATGAGGAGTCAGTGTTCTCTGCAGCCATTTCTGGG
GCTGGCTCCAGTATGGTCTTTGAGAATGATTTTTCTGAGTTTGATAGCACCCAAAATAAT
TTCTCTCTTGGCCTTGAGTGCGTTATTATGGAGGAATGTGGCATGCCCCAATGGCTTATC
CGACTGTACCATTTAGTTAGATCAGCCTGGATCCTGCAAGCCCCGAAAGAGTCTTTAAAA
GGCTTCTGG
>MW355261
TGTGCTCTATTTGGCCCGTGGTTCCGTGCTATCGAGAAGGAGATTCTAGCTCTGCTCCCA
CCCAATATTTTCTATGGCGATGCCTATGAGGAGTCAGTGTTTTCTGCAGCCATCTCTGGG
GCTGGCTCCAGTATGGTCTTTGAGAACGATTTTTCTGAGTTCGATAGCACCCAAAACAAT
TTTTCTCTTGGCCTTGAGTGTGTTATTATGGAGGAGTGTGGCATGCCCCAGTGGCTTATC
CGACTATACCATTTGGTTAGGTCAGCCTGGACTTTGCAAGCCCCGAAAGAGTCTTTGAAA
GGTTTCTGG
>MW355262
TGTGCCCTCTTTGGCCCGTGGTTCCGTGCTATTGAAAAAGAAATATTGGCCCTGCTCCCG
CCCAACATCTTTTACGGCGATGCATATGAAGAGTCTGTGTTTGCTGCCGCCGTGTCTGGG
GCAGGATCATGCATGGTATTTGAGAATGATTTTTCAGAGTTTGATAGCACTCAAAATAAT
TTCTCCCTCGGCCTTGAGTGTGTAGTCATGGAGGAATGCGGTATGCCCCAGTGGCTAATT
CGGTTGTACCACTTGGTTCGGTCAGCCTGGATTCTACAGGCGCCGAAGGAGTCTCTTAAA
GGTTTCTGG
>MW355263
TGTGCCCTCTTTGGCCCGTGGTTCCGTGCTATTGAAAAAGAAATACTGGCCCTGCTCCCG
CCCAACATCTTCTACGGCGATGCATATGAAGAGTCTGTGTTTGCTGCCGCCGTGTCTGGG
GCAGGCTCATGCATGGTATTTGAGAATGATTTTTCAGAGTTTGATAGCACTCAAAATAAT
TTCTCCCTCGGCCTTGAGTGTGTAGTCATGGAGGAATGCGGCATGCCCCAGTGGCTAATC
CGGTTGTACCACTTGGTTCGGTCAGCCTGGATTCTACAGGCGCCGAAGGAGTCTCTTAAA
GGGTTTTGG
>MW355264
TGTGCTCTGTTTGGCCCGTGGTTTCGTGCTATCGAAAAAGAGATTCTGGCCTTGCTCCCG
CCCAACATTTTCTACGGTGATGCATATGAGGAGTCCGTGTTTGCTGCTGCTGTGTCTGGG
GCAGGTTCATGTATGGTATTTGAGAATGATTTCTCAGAGTTTGATAGCACCCAAAACAAC
TTCTCCCTTGGCCTCGAGTGTGTAGTTATGGAGGAATGTGGCATGCCTCAGTGGCTAATC
CGGTTGTACCACCTGGTCCGGTCGGCCTGGATCTTACAGGCGCCGAAGGAGTCTCTCAAA
GGATTTTGG
>MW355265
TGTGCCCTATTTGGCCCATGGTTCCGTGCCATTGAGAAGGAGATTCTGGCTCTGCTCCCA
CCTAATATCTTTTATGGCGATGCCTATGAGGAGTCAGTGTTCTCTGCGGCTATCTCTGGG
GCTGGCTCCAGTATGGTTTTTGAGAATGATTTTTCTGAGTTTGACAGCACCCAAAATAAT
TTCTCTCTCGGCCTTGAGTGCGTTATTATGGAGGAGTGTGGCATGCCCCAATGGCTTATC
CGATTGTACCATTTAGTTAGATCAGCCTGGATTCTGCAAGCCCCGAAAGAGTCTCTGAAA
GGCTTCTGG
>MW355266
TGTGCTTTGTTCGGCCCGTGGTTCCGTGCCATTGAGAAGGAGATCCTGGCTCTACTTCCA
CCCAACATTTTCTATGGCGATGCCTATGAAGAGTCAGTGTTCTCTGCAGCTATTTCTGGG
GCCGGCTCCAGTATGGTTTTTGAGAACGATTTCTCTGAGTTTGATAGTACCCAAAATAAT
TTTTCTCTCGGCCTTGAGTGTGTCATTATGGAGGAGTGTGGCATGCCCCAGTGGCTCATC
CGACTGTATCATCTAGTTAGATCAGCCTGGACTCTGCAGGCCCCGAAAGAGTCTTTGAAA
GGTTTCTGG
>MW355267
TGTGCCCTCTTTGGCCCGTGGTTCCGTGCTATTGAAAAAGAAATATTGGCCCTGCTCCCG
CCCAACATCTTTTACGGCGATGCATATGAAGAGTCTGTGTTTGCTGCCGCCGTGTCTGGG
GCAGGATCATGCATGGTATTTGAGAATGATTTTTCAGAGTTTGATAGCACCCAAAATAAT
TTCTCCCTCGGCCTTGAGTGTGTAGTCATGGAGGAGTGCGGTATGCCCCAGTGGCTAATT
CGGTTGTACCACTTGGTTCGGTCAGCCTGGATTCTACAGGCGCCGAAGGAGTCTCTTAAA
GGTTTCTGG
>MW355268
TGTGCCCTGTTTGGTCCGTGGTTTCGTGCTATTGAAAAAGAAATACTAGCCCTGCTCCCG
CCTAATATTTTCTACGGCGACGCATATGAGGAGTCTGTGTTTGCCGCCGCTGTGTCGGGG
GCAGGTTCAAGCATGGTATTTGAGAATGATTTTTCAGAGTTTGATAGCACCCAAAATAAC
TTCTCCCTTGGTCTCGAGTGTGTGATCATGGAGGAATGTGGCATGCCCCAGTGGCTGATC
CGGTTGTACCATTTGGTTCGGTCGGCCTGGATCCTACAGGCGCCGAAGGAGTCTCTTAAG
GGGTTTTGG
>MW355269
TGTGCCCTCTTTGGCCCGTGGTTTCGTGCTATTGAAAAAGAAATACTGGCCCTGCTCCCA
CCCAATATCTTCTACGGCGATGCATATGAAGAGTCTGTGTTTGCTGCCGCCGTGTCCGGG
GCAGGTTCATGTATGGTATTTGAGAATGATTTTTCAGAGTTTGATAGCACTCAAAATAAT
TTCTCCCTTGGCCTCGAGTGTGTAGTCATGGAAGAGTGCGGCATGCCCCAGTGGCTAATC
CGGTTGTACCACTTGGTTCGGTCAGCCTGGATCCTACAGGCGCCGAAGGAGTCTCTTAAA
GGGTTTTGG
>MW355270
TGCGCCCTGTTTGGTCCGTGGTTTCGTGCTATTGAAAAAGAAATACTAGCCCTGCTCCCG
CCTAATATTTTCTACGGCGACGCATACGAGGAGTCTGTGTTTGCCGCCGCTGTGTCAGGG
GCAGGTTCAAGCATGGTATTTGAGAATGATTTTTCAGAGTTTGATAGCACCCAAAATAAC
TTCTCCCTTGGTCTCGAGTGTGTAGTCATGGAGGAATGTGGCATGCCCCAGTGGTTAATC
CGGTTGTACCATTTGGTTCGGTCGGCCTGGATTTTACAGGCGCCGAAGGAGTCTCTTAAG
GGATTTTGG
>MW355271
TGTGCCCTCTTTGGCCCGTGGTTCCGTGCTATCGAAAAAGAAATACTGGCCCTGCTCCCG
CCCAACATCTTCTATGGCGATGCATATGAAGAGTCAGTGTTTGCTGCCGCCGTGTCTGGG
GCAGGCTCATGCATGGTATTTGAGAATGATTTTTCAGAGTTTGATAGTACTCAAAATAAT
TTCTCCCTTGGCCTTGAGTGTGTAATCATGGAGGAATGCGGCATGCCCCAGTGGCTAATT
CGGTTGTACCACTTGGTTCGGTCAGCCTGGATTCTACAGGCGCCGAAGGAGTCTCTTAAA
GGGTTTTGG
>MW355272
TGCGCCTTATTCGGCCCGTGGTTCCGCGCCATTGAGAAGGAGATTTTGGCTCTGCTCCCA
CCCAATATTTTCTACGGCGATGCCTATGAGGAGTCGGTGTTCTCTGCAGCCATTTCTGGG
GCCGGCTCCAGCATGGTTTTTGAGAACGATTTTTCTGAGTTTGACAGCACCCAAAACAAT
TTTTCTCTGGGCCTTGAGTGTGTCATCATGGAGGAGTGCGGCATGCCCCAGTGGCTTATC
CGATTGTATCACTTGGTTCGATCAGCCTGGACTCTGCAAGCCCCGAAAGAGTCTTTGAAA
GGGTTTTGG
>MW355273
TGTGCCCTGTTTGGTCCGTGGTTTCGTGCTATTGAGAAAGAAATACTAGCCCTGCTCCCG
CCTAATATTTTCTACGGTGACGCATACGAGGAGTCTGTGTTTGCCGCTGCTGTGTCGGGG
GCAGGTTCAAGCATGGTATTTGAGAATGATTTTTCAGAGTTTGATAGCACCCAAAATAAC
TTCTCCCTTGGTCTCGAGTGTGTAGTCATGGAGGAATGTGGCATGCCCCAGTGGCTAATC
CGGTTGTACCATCTGGTCCGGTCGGCCTGGATCCTACAGGCGCCGAAGGAGTCTCTTAAG
GGATTTTGG
>MW355274
TGTGCTTTATTCGGCCCGTGGTTCCGTGCCATCGAGAAGGAGATTCTGGCTCTACTCCCG
CCTAACATTTTCTATGGTGATGCTTACGAGGAGTCTGTGTTCTCTGCAGCCATTTCTGGG
GCTAGCTCCAGTATGGTTTTTGAGAACGATTTTTCTGAGTTTGACAGTACCCAAAATAAT
TTTTCTCTCGGCCTTGAGTGTGTCATTATGGAGGAGTGTGGCATGCCCCAGTGGCTTATC
CGACTGTATCATTTAGTTAGATCAGCTTGGACTCTGCAGGCCCCGAAAGAGTCCTTGAAA
GGTTTCTGG
>MW355275
TGCGCCCTGTTCGGCCCGTGGTTCCGTGCTATTGAGAAGGAGATACTGGCTTTGCTACCG
CCCAACATTTTCTACGGTGATGCCTACGAGGAGTCTGTGTTCGCCGCCGCTGTATCTGGG
GCGGGGTCATGCATGGTATTTGAAAATGACTTCTCAGAGTTTGATAGTACTCAGAATAAT
TTCTCCCTTGGCCTCGAATGTGTGATTATGGAGGAGTGTGGCATGCCCCAGTGGCTAATC
CGGCTGTACCATCTGGTCCGATCGGCCTGGATTTTACAGGCGCCGAAGGAGTCCCTTAAA
GGATTTTGG
>MW355276
TGTGCTTTATTCGGTCCGTGGTTCCGTGCCATTGAGAAGGAGATCCTGGCTCTGCTCCCA
CCCAACATTTTCTATGGCGATGCCTATGAGGAGTCAGTGTTTTCTGCAGCCATTTCTGGG
GCTGGCTCCAGTATGGTTTTTGAGAACGATTTTTCTGAGTTTGATAGCACCCAAAACAAT
TTTTCTCTTGGCCTTGAGTGTGTCATTATGGAGGAGTGTGGCATGCCCCAGTGGCTTATC
CGACTGTATCATTTAGTTAGATCGGCCTGGATCTTGCAAGCCCCTAAAGAGTCTCTGAAA
GGTTTCTGG
>MW355277
TGTGCCTTGTTTGGTCCGTGGTTCCGTGCTATTGAAAAAGAAATATTAACCCTGCTCCCG
CCTAATATTTTCTACGGCGATGCATACGAGGAGTCTGTGTTTGCCGCCGCTGTGTCAGGG
GCAGGTTCAAGTATGGTATTTGAGAATGATTTTTCAGAGTTTGATAGCACCCAAAATAAC
TTCTCCCTTGGTCTCGAGTGTGTGATCATGGAGGAATGTGGCATGCCCCAGTGGCTAATC
CGGTTGTACCATCTGGTTCGGTCGGCCTGGATCTTACAGGCGCCGAAGGAGTCTCTTAAG
GGATTTTGG
>MW355278
TGTGCCCTCTTTGGCCCGTGGTTCCGTGCTATTGAAAAAGAAATATTGGCCCTGCTCCCG
CCCAACATCTTTTACGGCGATGCATATGAAGAGTCTGTGTTTGCTGCCGCCGTGTCTGGG
GCAGGATCATGCATGGTATTTGAGAATGATTTTTCAGAGTTTGATAGCACCCAAAATAAT
TTCTCCCTCGGCCTTGAGTGTGTAGTCATGGAGGAGTGCGGTATGCCCCAGTGGCTAATT
CGGTTGTACCACTTGGTTCGGTCAGCCTGGATTCTACAGGCGCCGAAGGAGTCTCTTAAA
GGTTTCTGG
>MW355279
TGTGCCCTGTTTGGTCCGTGGTTCCGTGCTATCGAAAAAGAAATACTAGCCCTGCTCCCG
CCTAATATTTTCTACGGCGACGCATACGAGGAGTCTGTGTTTGCCGCCGCTGTGTCGGGG
GCAGGTTCAAGCATGGTATTTGAGAATGATTTTTCAGAGTTTGATAGCACCCAAAATAAC
TTCTCCCTTGGTCTCGAGTGCGTAGTCATGGAGGAATGTGGCATGCCCCAATGGCTAATC
CGGTTGTACCATCTGGTTCGGTCGGCCTGGATTTTACAGGCACCGAAGGAGTCTCTTAAG
GGATTTTGG
>MW355280
TGTGCCTTATTTGGTCCGTGGTTTCGTGCTATTGAAAAAGAAATATTAACCCTGCTCCCG
CCTAATATTTTCTATGGCGACGCATACGAGGAGTCTGTGTTTGCCGCCGCTGTGTCAGGG
GCAGGCTCAAGTATGGTATTTGAGAATGATTTTTCAGAGTTTGATAGCACCCAAAATAAC
TTCTCCCTTGGTCTCGAGTGTGTGATCATGGAGGAATGTGGCATGCCCCAGTGGCTAATT
CGGTTGTACCATCTGGTTCGGTCAGCCTGGATCTTACAGGCGCCGAAGGAGTCTCTTAAG
GGATTTTGG
>MW355281
TGTGCCTTATTTGGCCCGTGGTTCCGCGCCATTGAGAAGGAGATCCTGGCCCTGCTCCCG
CCCAACATCTTTTACGGCGATGCTTATGAGGAGTCGGTGTTCTCTGCAGCCATTTCTGGG
GCGGGCACCAGTATGGTCTTTGAGAATGACTTTTCTGAGTTTGATAGTACCCAAAATAAC
TTCTCTCTTGGTCTTGAGTGTGTTATCATGGAGGAGTGTGGCATGCCCCAGTGGCTTATC
AGACTGTACCATTTAGTTAGATCAGCCTGGACCCTGCAAGCCCCGAAAGAGTCTTTGAAA
GGGTTTTGG
>MW355282
TGTGCCCTCTTTGGCCCGTGGTTTCGTGCTATTGAAAAAGAAATACTGGCCCTGCTCCCG
CCCAATATCTTCTATGGCGATGCATATGAAGAGTCTGTGTTTGCCGCCGCTGTGTCTGGG
GCAGGTTCATGCATGGTGTTTGAGAATGATTTTTCAGAGTTTGATAGCACTCAAAATAAT
TTCTCCCTTGGCCTCGAGTGTGTGGTCATGGAAGAATGCGGCATGCCCCAGTGGCTAATC
CGGTTGTATCATTTGGTCCGGTCAGCCTGGATCCTACAGGCGCCGAAGGAGTCTCTTAAA
GGGTTTTGG
>MW355283
TGTGCCCTCTTTGGCCCGTGGTTCCGTGCTATTGAAAAAGAAATATTGGCCCTGCTCCCG
CCCAACATCTTTTACGGCGATGCATATGGAGAGTCTGTGTTTGCTGCCGCCGTGTCTGGG
GCAGGATCATGCATGGTATTTGAGAATGATTTTTCAGAGTTTGATAGCACTCAAAATAAT
TTCTCCCTCGGCCTTGAGTGTGTAGTCATGGAGGAATGCGGTATGCCCCAGTGGCTAATT
CGGTTGTACCACTTGGTTCGGTCAGCCTGGATTCTACAGGCGCCGAAGGAGTCTCTTAAA
GGTTTCTGG
>MW355284
TGTGCCCTCTTTGGCCCGTGGTTTCGTGCTATTGAAAAAGAAATACTGGCCCTGCTCCCG
CCCAATATCTTCTACGGCGATGCATATGAAGAGTCTGTGTTTGCTGCCGCCGTGTCTGGG
GCAGGTTCATGCATGGTATTTGAGAATGATTTTTCAGAGTTTGATAGCACTCAAAATAAT
TTCTCCCTCGGCCTCGAGTGTGCGATCATGGAGGAATGCGGCATGCCCCAGTGGCTAATC
CGGTTGTACCACTTGGTTCGGTCAGCCTGGATTCTACAGGCGCCGAAGGAGTCTCTTAAA
GGGTTTTGG
>MW355285
TGTGCTCTTTTCGGCCCGTGGTTTCGTGCCATTGAGAAGGAGATTCTGGCTCTGCTCCCA
CCCAACATCTTTTATGGTGATGCTTATGAGGAGTCAGTGTTCTCTGCAGCCGTTTCTGGG
GCTAGCTCCAGCATGGTTTTTGAGAATGATTTTTCTGAGTTTGACAGTACCCAAAACAAT
TTTTCCCTTGACCTTGAGTGTGTTATTATGGAGGAGTGTGGCATGCCTCAGTGGCTCATC
CGATTGTACCATCTAGTTAGGTCGGCCTGGATCTTGCAAGCCCCGAAAGAGTCTTTAAAA
GGTTTTTGG
>MW355286
TGTGCCCTGTTTGGTCCGTGGTTTCGTGCTATTGAAAAAGAAATCCTAGCCCTGCTCCCG
CCTAATATTTTCTACGGCGACGCATACGAGGAGTCTGTGTTTGCCGCCGCTGTGTCGGGG
GCAGGTTCAAGCATGGTATTTGAGAATGATTTTTCAGAGTTTGATAGCACCCAAAATAAC
TTCTCCCTTGGTCTCGAGTGCGTGGTCATGGAGGAATGTGGCATGCCCCAGTGGCTAATC
CGGCTGTACCATTTGGTTCGGTCGGCCTGGATCCTACAGGCGCCGAAGGAGTCTCTTAAG
GGATTTTGG
>MW355287
TGTGCCCTGTTTGGTCCGTGGTTTCGTGCTATTGAAAAAGAAATACTTGCCCTGCTCCCG
CCTAATATCTTCTACGGCGACGCATACGAGGAGTCTGTGTTTGCCGCCGCTGTGTCAGGG
GCAGGTTCAAGCATGGTATTTGAGAATGATTTTTCAGAGTTTGATAGCACCCAAAATAAC
TTCTCCCTCGGCCTCGAGTGTGTAATCATGGAGGAATGTGGCATGCCCCAGTGGCTAATC
CGGTTGTACCATTTTGTTCGGTCGGCCTGGATCCTACAGGCACCGAAGGAGTCTCTTAAA
GGATTTTGG
>MW355288
TGCGCTCTGTTCGGCCCGTGGTTCCGCGCCATTGAAAAAGAAATATTGGCCCTACTCCCG
CCTAATATCTTCTACGGCGACGCCTACGAGGAGTCAGTGTTTGCCGCCGCTGTGTCCGGG
GCAGGGTCATGTATGGTATTTGAAAATGACTTTTCAGAGTTTGACAGTACCCAGAATAAT
TTCTCTCTCGGCCTTGAGTGTGTGGTTATGGAGGAATGCGGCATGCCCCAGTGGTTAATC
AGGTTGTATCATCTGGTTCGGTCAGCCTGGATTTTGCAGGCGCCGAAGGAGTCTCTTAAG
GGTTTCTGG
>MW355289
TGTGCTTTATTTGGCCCATGGTTCCGTGCCATCGAGAAGGAGATTCTGGCTCTGCTCCCA
CCTAATATTTTCTATGGCGATGCCTATGAGGAGTCAGTGTTCTCTGCGGCCATTTCTGGG
GCTAGCTCCAGTATGGTTTTTGAGAATGATTTTTCTGAGTTTGACAGCACCCAAAATAAT
TTCTCTCTTGGCCTTGAGTGCGTTATTATGGAGGAGTGTGGCATGCCCCAATGGCTTATT
CGACTGTACCATCTAGTTAGATCAGCCTGGATTCTGCAAGCCCCGAAAGAGTCTTTGAAA
GGCTTCTGG
>MW355290
TGTGCCCTATTTGGCCCGTGGTTCCGTGCCATTGAGAAAGAGATCCTGGCTCTGCTCCCG
CCTAACGTCTTCTATGGCGATGCCTATGAGGAGTCAGTATTTTCTGCAGCCATCTCTGGA
GCGGGTTCCAGTATGGTCTTTGAGAATGATTTCTCTGAGTTCGATAGTACCCAAAATAAC
TTCTCCCTTGGCCTAGAATGTGTTATTATGGAGGAGTGTGGCATGCCCCAGTGGCTTATT
CGACTGTATCATCTAGTTAGATCAGCCTGGACCCTGCAAGCCCCGAAAGAGTCTTTGAAA
GGTTTTTGG
>MW355291
TGTGCTTTATTCGGCCCGTGGTTCCGTGCTATTGAGAAGGAGATTCTGGCTCTGCTTCCA
CCTAATATTTTCTATGGTGATGCCTACGAGGAGTCAGTGTTCTCTGCAGCCATCTCTGGG
GCTGGCTCCAGTATGGTTTTTGAGAACGATTTTTCTGAGTTTGATAGTACCCAAAACAAT
TTCTCTCTTGGCCTTGAGTGTGTCATTATGGAGGAGTGTGGTATGCCCCAGTGGCTCATC
CGGCTGTACCATTTGGTTAGATCAGCCTGGACCCTGCAGGCCCCAAAAGAGTCTCTGAAA
GGTTTTTGG
>MW355292
TGTGCTTTATTCGGCCCATGGTTCCGTGCTATTGAGAAGGAGATCTTGGCTCTGCTCCCA
CCTAACATTTTCTATGGCGATGCCTATGAGGAGTCAGTGTTTTCTGCAGCCATTTCTGGG
GCTGGCTCCAGTATGGTTTTTGAGAACGATTTCTCCGAGTTTGATAGCACCCAAAACAAT
TTTTCTCTTGGCCTTGAGTGTGTTATTATGGAGGAGTGTGGCATGCCCCAGTGGCTTATC
CGACTGTACCATCTAGTTAGATCGGCCTGGACATTACAAGCCCCTAAAGAGTCTCTGAAA
GGTTTCTGG
>MW355293
TGTGCCCTCTTTGGCCCGTGGTTCCGTGCTATTGAAAAAGAAATATTGGCCCTGCTCCCG
CCCAACATCTTTTACGGCGATGCATATGGAGAGTCTGTGTTTGCTGCCGCCGTGTCTGGG
GCAGGATCATGCATGGTATTTGAGAATGATTTTTCAGAGTTTGATAGCACTCAAAATAAT
TTCTCCCTCGGCCTTGAGTGTGTAGTCATGGAGGAATGCGGTATGCCCCAGTGGCTAATT
CGGTTGTACCACTTGGTTCGGTCAGCCTGGATTCTACAGGCGCCGAAGGAGTCTCTTAAA
GGTTTCTGG
>MW355294
TGTGCCTTGTTTGGTCCGTGGTTTCGTGCTATTGAAAAAGAAATACTAGCCCTGCTCCCG
CCTAATATTTTCTACGGTGACGCATACGAGGAGTCTGTGTTTGCTGCCGCTGTGTCGGGG
GCAGGTTCAAGCATGGTGTTTGAGAATGATTTTTCAGAATTTGATAGCACCCAAAATAAC
TTCTCCCTTGGTCTCGAGTGTGTAGTCATGGAGGAATGTGGTATGCCCCAGTGGCTAATC
CGGTTGTACCATCTGGTTCGGTCGGCCTGGATCTTACAGGCGCCGAAGGAGTCTCTTAAG
GGATTTTGG
>MW355295
TGTGCCCTGTTTGGTCCGTGGTTTCGTGCTATTGAAAAAGAAATACTAGCCCTGCTCCCG
CCTAATATTTTCTACGGCGACGCATACGAGGAGTCTGTGTTTGCCGCCGCTGTGTCGGGG
GCAGGTTCAAGCATGGTATTTGAGAATGATTTTTCAGAGTTTGATAGCACCCAAAATAAC
TTCTCCCTTGGTCTCGAGTGTGTGATCATGGAGGAATGTGGCATGCCCCAGTGGCTGATC
CGGTTGTACCATTTGGTTCGGTCGGCCTGGATCCTACAGGCGCCGAAGGAGTCTCTTAAG
GGATTTTGG
>MW355296
TGTGCTTTATTCGGTCCATGGTTCCGTGCTATTGAGAAGGAGATCCTGGCTCTGCTCCCA
CCCAACATTTTCTATGGCGATGCTTATGAGGAGTCAGTGTTTTCTGCGGCCATTTCTGGG
GCTGCCTCCAGTATGGTTTTCGAGAACGATTTCTCCGAGTTTGATAGCACCCAAAACAAT
TTTTCTCTTGGCCTTGAGTGTGTTATTATGGAGGAGTGTGGCATGCCCCAGTGGCTTATC
CGACTGTACCATCTAGTTAGATCGGCCTGGACTTTGCAAGCCCCTAAAGAGTCTTTGAAA
GGCTTCTGG
>MW355297
TGTGCCCTGTTTGGTCCGTGGTTTCGTGCTATTGAAAAAGAAATATTAACCCTGCTCCCG
CCTAATGTTTTCTACGGCGACGCATACGAGGAGTCTGTGTTTGCCGCCGCTGTGTCAGGG
GCAGGTTCAAGTATGGTATTTGAGAATGATTTTTCAGAGTTTGATAGCACCCAAAATAAC
TTCTCCCTTGGTCTCGAGTGTGTGATCATGGAGGAATGTGGCATGCCCCAGTGGCTAATT
CGGTTGTACCATCTGGTTCGGTCAGCCTGGATCTTACAGGCGCCGAAGGAGTCTCTTAAG
GGATTCTGG
>MW355298
TGTGCCCTGTTTGGTCCGTGGTTTCGTGCTATTGAAAAAGAAATATTAACCCTGCTCCCG
CCTAATATTTTCTACGGCGACGCATACGAAGAATCTGTGTTTGCCGCCGCTGTGTCAGGG
GCAGGTTCAAGTATGGTATTTGAGAATGATTTTTCAGAGTTTGATAGCACCCAAAATAAT
TTCTCCCTTGGTCTCGAGTGTGTGATCATGGAGGAATGTGGCATGCCCCAGTGGTTAATT
CGGTTGTACCATTTGGTTCGGTCGGCCTGGATCTTACAGGCGCCGAAGGAGTCTCTTAAG
GGATTTTGG
>MW355299
TGTGCTTTATTCGGTCCATGGTTCCGTGCTATTGAGAAGGAGATCCTGGCTCTGCTTCCA
CCCAACATTTTTTATGGCGATGCCTATGAGGAGTCAGTGTTTTCTGCAGCCATTTCTGGG
GCTGGCTCCAGTATGGTTTTTGAGAACGATTTCTCCGAGTTTGATAGCACCCAAAATAAT
TTTTCTCTTGGCCTTGAGTGTGTCATTATGGAGGAGTGTGGCATGCCCCAGTGGCTTATC
CGACTGTACCATTTAGTTAGATCGGCCTGGACTTTGCAAGCCCCTAAGGAGTCCTTGAAA
GGTTTCTGG
>MW355300
TGTGCCCTCTTCGGCCCGTGGTTTCGTGCCATTGAAAAAGAAATACTGGCCCTGCTCCCG
CCCAATATCTTCTACGGCGATGCATATGAGGAGTCTGTGTTTGCTGCCGCTGTGTCTGGG
GCAGGTTCATGCATGGTATTTGAGAATGATTTTTCAGAATTTGATAGTACTCAAAATAAT
TTCTCCCTTGGCCTCGAGTGTGTGGTTATGGAGGAATGCGGCATGCCCCAGTGGCTAATC
CGATTGTACCACTTGGTCCGGTCAGCTTGGATTTTACAGGCGCCAAAGGAGTCTCTTAAA
GGGTTTTGG
>MW355301
TGTGCTTTATTTGGCCCTTGGTTCCGTGCCATTGAGAAGGAGATTCTGGCTCTGCTTCCA
CCCAATATTTTCTATGGTGATGCCTATGAGGAGTCGGTGTTTTCTGCGGCCATCTCTGGG
GCTGGCTCCAGTATGGTTTTTGAGAATGATTTTTCTGAGTTCGACAGCACCCAAAATAAT
TTCTCTCTTGGTCTTGAGTGTGTTATTATGGAGGAGTGTGGCATGCCCCAATGGCTTATT
CGATTGTACCATTTAGTTAGGTCAGCCTGGATCCTGCAAGCCCCGAAAGAGTCTTTGAAA
GGCTTCTGG
>MW355302
TGCGCCCTGTTTGGCCCTTGGTTCCGTGCCATTGAGAAAGAAATACTGGCCCTACTCCCA
CCTAACATTTTCTATGGCGACGCCTACGAGGAGTCTGTGTTCGCTGCAGCCGTGTCTGGG
GCGGGGACATGCATGGTATTTGAGAATGACTTCTCGGAGTTTGACAGTACTCAGAATAAC
TTCTCCCTCGGCCTTGAATGTGTAGTCATGGAGGAATGTGGCATGCCTCAGTGGTTGATC
CGGTTGTATCATCTGATTAGGTCCGCCTGGATCTTACAGGCGCCGAAGGAGTCCCTTAAA
GGCTTTTGG
>MW355303
TGTGCCCTCTTTGGCCCGTGGTTTCGTGCTATTGAAAAAGAAATATTGGCCCTGCTCCCA
CCCAATATCTTCTACGGCGATGCATATGAAGAGTCTGTGTTTGCTGCCGCCGTGTCCGGG
GCAGGTTCATGTATGGTATTTGAGAATGATTTTTCAGAGTTTGATAGCACTCAAAATAAT
TTCTCCCTTGGCCTCGAGTGTGTAGTCATGGAAGAGTGCGGCATGCCCCAGTGGCTAATC
CGGTTGTACCACTTGGTTCGGTCAGCCTGGATTCTACAGGCGCCGAAGGAGTCTCTTAAA
GGGTTTTGG
>MW355304
TGTGCCCTGTTTGGTCCGTGGTTCCGTGCTATTGAAAAAGAAATACTAGCCTTGCTCCCG
CCTAATATTTTCTACGGCGATGCATATGAGGAGTCTGTGTTTGCCGCCGCTGTGTCGGGG
GCAGATTCTAGCATGGTATTTGAAAATGATTTTTCAGAGTTTGATAGCACCCAAAATAAC
TTCTCCCTCGGTCTCGAGTGTGTAGTCATGGAGGAATGTGGCATGCCCCAGTGGCTAATT
CGGTTGTACCATCTGGTTCGGTCGGCCTGGATCCTACAGGCGCCGAAGGAGTCTCTTAAG
GGATTTTGG
>MW355305
TGTGCTTTATTCGGTCCATGGTTCCGTGCTATTGAGAAGGAGATCCTGGCTCTGCTCCCA
CCCAACATTTTTTATGGCGATGCCTATGAGGAGTCAGTGTTTTCTGCAGCCATTTCTGGG
GCTGGCTCCAGTATGGTTTTTGAGAACGATTTCTCCGAGTTTGATAGCACCCAAAACAAT
TTTTCTCTTGGCCTTGAGTGTGTCATTATGGAGGAGTGTGGCATGCCCCAGTGGCTTATC
CGACTGTACCATTTAGTTAGATCGGCCTGGACTTTGCAAGCCCCTAAAGAGTCTTTGAAA
GGTTTCTGG
>MW355306
TGTGCCTTATTCGGCCCGTGGTTCCGTGCCATTGAGAAGGAGATTCTGGCTCTGCTTCCA
CCCAATATTTTCTATGGCGATGCCTATGAGGAGTCAGTGTTTTCTGCAGCTATCTCTGGG
GCTGGCTCCAGTATGGTCTTCGAGAACGATTTTTCTGAGTTTGATAGCACCCAAAACAAT
TTTTCTCTCGGCCTTGAATGTGCTATTATGGAAGAGTGTGGCATGCCTCAGTGGTTAGTC
CGCCTGTATCACCTGGTTAGGTCAGCCTGGACTTTGCAAGCCCCGAAAGAGTCTTTGAAA
GGTTTTTGG
>MW355307
TGTGCCCTGTTTGGCCCTTGGTTCCGTGCCATTGAGAAAGAAATACTGGCCCTACTCCCA
CCTAACATCTTCTATGGTGACGCCTACGAGGAGTCTGTGTTTGCTGCAGCCGTGTCTGGG
GCGGGGTCATGCATGGTATTTGAGAATGATTTCTCGGAGTTTGACAGTACTCAGAATAAC
TTCTCCCTTGGCCTTGAGTGTGTAATCATGGAGGAATGTGGCATGCCTCAGTGGTTAATC
CGGCTGTATTACTTGGTTAGGTCCGCCTGGATCTTACAGGCGCCGAAGGAGTCCCTTAAA
GGTTTTTGG
>MW355308
TGTGCTTTATTCGGTCCGTGGTTTCGTGCTATCGAGAAGGAGATCCTGGCTCTACTCCCA
CCCAACGTTTTTTATGGCGATGCCTATGAGGAGTCAGTGTTTTCTGCAGCCATTTCTGGG
GCTGGCTCCAGTATGGTTTTTGAGAACGATTTTTCTGAGTTTGATAGCACTCAAAACAAT
TTTTCTCTTGGCCTTGAGTGTGTTATTATGGAGGAGTGTGGCATGCCCCAGTGGCTTATC
CGATTGTACCATTTAGTTAGATCGGCTTGGACTTTGCAAGCCCCTAAAGAGTCTTTGAAA
GGTTTCTGG
>MW355309
TGTGCCCTGTTTGGTCCGTGGTTTCGTGCTATTGAAAAAGAAATACTAGCCCTGCTCCCG
CCTAATATTTTCTACGGCGACGCATATGAGGAGTCTGTGTTTGCCGCCGCTGTGTCGGGG
GCAGGTTCAAGCATGGTATTTGAGAATGATTTTTCAGAGTTTGATAGCACCCAAAATAAC
TTCTCCCTTGGTCTCGAGTGTGTGATCATGGAGGAATGTGGCATGCCCCAGTGGCTGATC
CGGTTGTACCATTTGGTTCGGTCGGCCTGGATCCTACAGGCGCCGAAGGAGTCTCTTAAG
GGGTTTTGG
>MW355310
TGTGCTTTATTCGGTCCATGGTTCCGTGCTATTGAGAAGGAGATCCTGGCTCTGCTTCCA
CCCAACATTTTTTATGGCGATGCCTATGAGGAGTCAGTGTTTTCTGCAGCCATTTCTGGG
GCTGGCTCCAGTATGGTTTTTGAGAACGATTTCTCCGAGTTTGATAGCACCCAAAATAAT
TTTTCTCTTGGCCTTGAGTGTGTCATTATGGAGGAGTGTGGCATGCCCCAGTGGCTTATC
CGACTGTACCATTTAGTTAGATCGGCCTGGACTTTGCAAGCCCCTAAGGAGTCCTTGAAA
GGTTTCTGG
>MW355311
TGTGCCCTATTCGGCCCGTGGTTCCGTGCTATTGAGAAGGAGATTCTGGCTTTGCTCCCA
CCCAATATCTTCTACGGCGATGCCTATGAGGAGTCAGTGTTTTCTGCAGCCATCTCTGGG
GCTGGCTCCAGCATGGTTTTTGAGAATGATTTCTCTGAGTTTGACAGTACCCAAAACAAC
TTCTCTCTTGGCCTTGAGTGTGTTATTATGGAGGAGTGTGGTATGCCCCAGTGGCTTATC
CGGCTGTATCATTTAATTAGGTCGGCCTGGACTTTGCAAGCCCCGAAAGAGTCTTTGAAA
GGTTTTTGG
>MW355312
TGTGCCCTTTTTGGCCCGTGGTTCCGTGCTATTGAAAAAGAAATACTGGCCCTGCTCCCG
CCCAATATCTTCTACGGTGATGCATATGAAGAGTCTGTGTTTGCTTCCGCCGTGTCTGGG
GCAGGTTCATGCATGGTATTCGAGAATGATTTTTCAGAGTTTGATAGCACTCAAAATAAT
TTCTCCCTTGGCCTTGAGTGTGTAGTCATGGAGGAATGTGGCATGCCCCAGTGGCTAATT
CGGTTGTACCACTTGGTTCGGTCAGCCTGGATTCTACAGGCGCCGAAGGAGTCTCTTAAA
GGGTTTTGG
>MW355313
TGTGCCCTGTTTGGTCCGTGGTTTCGTGCTATTGAAAAAGAAATACTAGCCCTGCTCCCG
CCTAATATTTTCTACGGCGACGCATACGAGGAGTCTGTGTTTGCCGCCGCTGTGTCAGGG
GCAGGTTCAAGCATGGTATTTGAAAATGATTTTTCAGAGTTTGATAGCACCCAAAATAAC
TTCTCCCTTGGTCTCGAGTGTGTAATCATGGAGGAGTGTGGCATGCCCCAGTGGCTAATT
CGGTTGTACCATTTGGTTCGGTCGGCCTGGATCCTACAGGCGCCGAAGGAGTCTCTTAAG
GGATTTTGG
>MW355314
TGTGCCCTCTTCGGCCCGTGGTTTCGTGCCATTGAAAAAGAAATACTGGCCCTGCTCCCG
CCCAATATCTTCTACGGCGATGCATATGAAGAGTCTGTGTTTGCTGCCGCTGTGTCTGGG
GCAGGTTCATGCATGGTATTTGAGAATGACTTTTCAGAATTTGATAGTACTCAAAATAAT
TTCTCCCTTGGCCTCGAGTGTGTGGTTATGGAGGAATGCGGCATGCCCCAGTGGCTAATC
CGATTGTACCACTTGGTCCGGTCAGCTTGGATTTTACAGGCGCCAAAGGAGTCTCTTAAA
GGGTTTTGG
>MW355315
TGCGCGTTATTTGGCCCGTGGTTCCGCGCCATTGAGAAGGAGATACTAGCTCTGCTCCCA
CCTAATGTTTTCTATGGTGATGCCTATGAGGAGTCAGTGTTTTCTGCAGCCATTTCTGGG
GCCGGCTCCAGTATGGTTTTTGAGAATGATTTTTCTGAGTTTGATAGTACCCAAAACAAT
TTTTCTCTCGGCCTTGAGTGCGTTATCATGGAGGAGTGTGGCATGCCCCAGTGGCTTATC
CGGCTGTACCACTTGGTTAGATCAGCCTGGATTTTGCAAGCCCCGAAAGAATCCTTGAAA
GGTTTTTGG
>MW355316
TGTGCCCTGTTTGGTCCGTGGTTTCGTGCTATTGAAAAAGAAATACTAGCCCTGCTCCCG
CCTAATATTTTCTACGGCGACGCATACGAGGAGTCTGTGTTTGCCGCCGCTGTGTCGGGG
GCAGGTTCAAGCATGGTATTTGAGAATGATTTTTCAGAGTTTGATAGCACCCAAAATAAC
TTCTCCCTTGGTCTCGAGTGTGTGATCATGGAGGAATGTGGCATGCCCCAGTGGCTGATC
CGGTTGTACCATTTGGTTCGGTCGGCCTGGGTCCTACAGGCGCCGAAGGAGTCTCTTAAG
GGATTTTGG
>MW355317
TGTGCCCTGTTCGGCCCGTGGTTCCGTGCCATCGAAAAAGAAATACTGTCTTTGCTCCCG
CCTAACATCTTTTATGGCGACGCATATGAGGAGTCTGTATTTGCTGCCGCTGTGTCAGGG
GCGGGGTCATGCATGGTGTTCGAGAATGATTTCTCAGAGTTCGACAGCACTCAAAATAAC
TTCTCCCTTGGCCTCGAATGCGTAATCATGGAGGAATGTGGCATGCCCCAGTGGCTAATT
CGATTGTACCACCTCGTTCGGTCTGCCTGGACTCTGCAGGCCCCGAAGGAGTCCCTTAAA
GGATTTTGG
>MW355318
TGTGCTTTATTCGGCCCGTGGTTCCGTGCCATTGAGAAGGAGATTCTGGCCCTACTCCCA
CCTAACATTTTCTATGGCGATGCCTATGATGAGTCAGTGTTTTCTGCAGCCATTTCTGGG
GCCAGCTCCAGTATGGTTTTTGAGAATGATTTTTCTGAGTTTGATAGTACCCAAAATAAT
TTTTCTCTCGGCCTTGAGTGTGTCATTATGGAGGAGTGTGGCATGCCCCAGTGGCTTATC
CGACTCTATCATTTAGTTAGATCTGCTTGGACTCTGCAGGCCCCGAAAGAGTCCTTGAAA
GGTTTCTGG
>MW355319
TGTGCCTTATTTGGCCCGTGGTTCCGTGCCATTGAAAAGGAGATCCTAGCCCTGCTCCCA
CCCAACATCTTTTATGGCGATGCCTACGAGGAGTCGGTGTTCTCTGCAGCCATTTCCGGA
GCAGGCTCCAGTATGGTCTTTGAAAATGATTTTTCTGAGTTTGATAGCACGCAGAATAAT
TTTTCCCTCGGTCTCGAGTGTGTCATTATGGAGGAGTGTGGCATGCCCCAGTGGCTCATC
CGACTGTATCATCTGGTTAGATCAGCCTGGACCTTGCAGGCCCCGAAAGAGTCTTTAAAA
GGTTTTTGG
>MW355320
TGTGCCCTGTTTGGTCCGTGGTTTCGTGCTATTGAAAAAGAAATACTAGCCCTGCTCCCG
CCTAATATTTTCTACGGCGACGCATATGAGGAGTCTGTGTTTGCCGCCGCTGTGTCGGGG
GCAGGTTCAAGCATGGTATTTGAGAATGATTTTTCAGAGTTTGATAGCACCCAAAATAAC
TTCTCCCTTGGTCTCGAGTGTGTGATCATGGAGGAATGTGGCATGCCCCAGTGGCTGATC
CGGTTGTACCATTTGGTTCGGTCGGCCTGGATCCTACAGGCGCCGAAGGAGTCTCTTAAG
GGGTTTTGG
>MW355321
TGTGCCCTCTTTGGCCCGTGGTTTCGTGCCATTGAAAAAGAGATATTGGCCCTGCTCCCG
CCCAATATCTTCTACGGCGATGCATATGAAGAGTCTGTGTTTGCTGCCGCTGTGTCTGGG
GCAGGCTCATGCATGGTATTTGAGAATGATTTTTCAGAGTTTGATAGTACTCAAAATAAC
TTCTCCCTTGGCCTCGAGTGTGTAGTCATGGAGGAGTGTGGCATGCCCCAGTGGCTAATC
CGGTTGTACCACTTGGTTCGGTCGGCCTGGATTCTACAGGCGCCGAAGGAGTCACTTAAA
GGGTTTTGG
>MW355322
TGTGCTCTCTTCGGCCCATGGTTCCGCGCCATTGAGAAGGAGATTCTAGCTTTGCTCCCG
CCCAATATTTTCTATGGCGATGCCTATGAGGAGTCAGTGTTTTCTGCAGCTGTTTCTGGG
GCTGGCTCCAGTATGGTTTTTGAGAATGATTTTTCTGAGTTTGATAGCACCCAAAACAAT
TTTTCTCTTGGCCTTGAGTGTGTTATTATGGAGGAATGTGGTATGCCCCAATGGCTTATC
CGACTGTACCATCTAGTTAGATCAGCCTGGATTTTGCAAGCCCCGAAAGAGTCTTTGAAA
GGTTTCTGG
>MW355323
TGTGCCCTGTTTGGTCCGTGGTTTCGTGCTATTGAAAAAGAAATATTGACCTTGCTCCCG
CCTAATATTTTCTACGGCGACGCATACGAGGAGTCTGTGTTTGCCGCCGCTGTGTCAGGG
GCAGGTTCAAGTATGGTATTTGAGAATGATTTTTCAGAGTTTGATAGCACCCAAAATAAC
TTCTCCCTTGGTCTCGAGTGTGTGATCATGGAGGAATGTGGCATGCCCCAGTGGCTAATT
CGGTTGTACCATCTGGTTCGGTCGGCCTGGATCTTACAGGCGCCGAAGGAGTCTCTTAAG
GGATTTTGG
>MW355324
TGTGCTTTATTTGGCCCATGGTTCCGTGCCATCGAGAAGGAGATCCTGGCTTTGCTCCCA
CCTAATATTTTCTATGGCGATGCCTATGAGGAGTCAGTGTTTTCTGCGGCCATTTCCGGG
GCTGGCTCCAGTATGGTTTTTGAGAATGATTTTTCTGAGTTTGACAGCACCCAAAATAAC
TTCTCCCTTGGCCTTGAGTGTGTTATTATGGAGGAGTGTGGCATGCCCCAATGGCTTATT
CGACTGTACCATTTGGTTAGATCAGCCTGGATTCTGCAAGCTCCGAAAGAGTCTTTAAAA
GGTTTTTGG
>MW355325
TGTGCTCTATTCGGCCCGTGGTTCCGTGCCATTGAGAAGGAGATTCTGGCTCTACTTCCC
CCTAACATTTTCTATGGTGATGCTTACGAGGAGTCTGTGTTCTCTGCAGCCATTTCTGGG
GCTAGCTCCAGTATGGTTTTTGAGAACGATTTTTCTGAGTTTGACAGTACCCAAAATAAT
TTTTCTCTCGGCCTTGAGTGTGTCATTATGGAGGAGTGTGGCATGCCCCAGTGGCTTATC
CGACTGTATCATTTAGTTAGATCAGCTTGGACTCTGCAGGCCCCGAAAGAGTCCTTGAAA
GGTTTCTGG
>MW355326
TGTGCTTTATTTGGCCCATGGTTCCGTGCCATTGAGAAGGAGATCCTGGCTCTGCTCCCA
CCCAATATTTTCTATGGCGATGCCTATGAGGAGTCAGTGTTTTCTGCAGCCATCTCTGGG
GCTGGCTCCAGTATGGTTTTTGAGAATGATTTTTCTGAGTTTGACAGCACCCAAAATAAT
TTCTCCCTTGGCCTTGAGTGTGTTATTATGGAGGAGTGTGGCATGCCCCAATGGCTTATC
CGACTGTACCATTTAGTTAGATCAGCCTGGATTCTGCAAGCCCCGAAAGAATCTTTGAAA
GGATTCTGG
>MW355327
TGTGCCCTCTTTGGCCCGTGGTTCCGTGCTATTGAAAAAGAAATATTGACCCTGCTCCCG
CCCAACATCTTTTACGGCGATGCATATGAAGAGTCTGTGTTTGCTGCCGCCGTGTCTGGG
GCAGGATCATGCATGGTATTTGAGAATGATTTTTCAGAGTTTGATAGCACCCAAAATAAT
TTCTCCCTCGGCCTTGAGTGTGTAGTCATGGAGGAATGCGGTATGCCCCAGTGGTTAATT
CGGTTGTACCACTTGGTTCGGTCAGCCTGGATTCTACAGGCGCCGAAGGAGTCTCTTAAA
GGTTTCTGG
>MW355328
TGTGCCCTGTTCGGCCCGTGGTTCCGTGCTATTGAAAAAGAAATACTGGCCCTGCTCCCG
CCTAATATCTTTTACGGCGACGCGTATGAGGAGTCTGTGTTTGCTGCTGCCGTGTCCGGG
GCAGGTTCATCCATGGTATTTGAGAATGATTTCTCGGAGTTTGATAGCACTCAAAATAAC
TTCTCTCTCGGTCTCGAGTGTGTAGTTATGGAGGAATGTGGTATGCCCCAGTGGCTAATC
CGGTTGTACCATTTGGTTCGGTCGGCCTGGATCCTACAGGCGCCGAAGGAGTCCCTCAAG
GGATTCTGG
>MW355329
TGTGCTTTATTTGGCCCGTGGTTCCGTGCCATTGAGAAAGAGATCCTGGCTTTGCTCCCA
CCCAATATTTTCTATGGTGACGCTTATGAGGAATCAGTGTTTTCTGCAGCCATTTCTGGG
GCTGGCTCCAGTATGGTCTTTGAGAACGATTTCTCTGAGTTTGATAGTACCCAAAACAAT
TTTTCTCTTGGCCTTGAGTGTGTCATTATGGAGGAGTGCGGCATGCCCCAGTGGCTTATC
CGACTGTATCATCTAGTCAGATCAGCCTGGATTCTGCAAGCCCCGAAAGAGTCTTTGAAA
GGTTTCTGG
>MW355330
TGTGCTTTATTCGGCCCGTGGTTCCGTGCCATCGAGAAAGAGATTCTGGCTCTGCTCCCA
CCTAATATTTTCTATGGCGATGCCTATGAGGAGTCAGTGTTCTCTGCGGCCATTTCTGGG
GCTGGCTCCAGTATGGTTTTTGAGAATGATTTTTCTGAGTTTGACAGCACCCAAAATAAT
TTCTCTCTTGGCCTTGAGTGCGTTATTATGGAGGAGTGTGGCATGCCCCAATGGCTTATT
CGACTGTACCATTTAGTTAGATCAGCCTGGATTCTGCAAGCCCCGAAAGAGTCTTTGAAA
GGCTTCTGG
>MW355331
TGCGCTTTATTTGGCCCATGGTTCCGTGCCATCGAGAAGGAGATTCTGGCTCTGCTTCCA
CCTAATATTTTCTATGGCGATGCCTATGAGGAGTCAGTGTTCTCTGCGGCCATTTCAGGT
GCTGGCTCCAGTATGGTTTTTGAGAATGATTTTTCTGAGTTTGACAGCACCCAAAATAAT
TTCTCTCTTGGCCTTGAGTGTGTTATTATGGAGGAGTGTGGCATGCCCCAATGGCTTATC
CGACTGTACCATTTAGTTAGATCAGCCTGGATTCTGCAAGCCCCGAAAGAGTCTTTGAAA
GGCTTTTGG
>MW355332
TGTGCCCTGTTTGGTCCGTGGTTTCGTGCTATTGAAAAAGAAATACTAGCCCTGCTCCCG
CCTAATATTTTCTACGGCGACGCATACGAGGAGTCTGTGTTTGCCGCCGCTGTGTCAGGG
GCAGGTTCAAGCATGGTATTTGAGAATGATTTTTCAGAGTTTGATAGCACTCAAAATAAC
TTCTCCCTTGGCCTTGAGTGTGTGGTCATGGAGGAATGTGGCATGCCCCAGTGGCTAATT
CGGTTGTACCATTTGGTTCGGTCGGCCTGGATCCTACAGGCGCCGAAAGAGTCTCTTAAG
GGATTTTGG
>MW355333
TGTGCTCTATTTGGCCCGTGGTTCCGTGCTATCGAGAAGGAGATTCTAGCTCTGCTCCCA
CCCAATATTTTCTATGGCGATGCCTATGAGGAGTCAGTGTTTTCTGCAGCCATCTCTGGG
GCTGGTTCCAGTATGGTCTTTGAGAACGATTTTTCTGAGTTTGATAGCACCCAAAACAAT
TTTTCTCTTGGCCTTGAGTGTGTTATTATGGAGGAGTGTGGCATGCCCCAGTGGCTTATC
CGACTATATCATTTGGTTAGGTCAGCCTGGACTTTGCAAGCCCCGAAAGAGTCTTTGAAA
GGTTTCTGG
>MW355334
TGTGCTCTGTTTGGCCCGTGGTTTCGTGCTATCGAAAAAGAGATTCTGGCCTTGCTCCCG
CCCAACATTTTCTACGGTGATGCATATGAGGAGTCCGTGTTTGCTGCTGCTGTGTCTGGG
GCAGGTTCATGTATGGTATTTGAGAATGATTTCTCAGAGTTTGATAGCACCCAAAACAAC
TTCTCCCTTGGCCTCGAGTGTGTAGTTATGGAGGAATGTGGCATGCCTCAGTGGCTAATC
CGGTTGTACCACCTGGTCCGGTCGGCCTGGATCTTACAGGCGCCGAAGGAGTCTCTCAAA
GGATTTTGG
>MW355335
TGTGCCCTCTTTGGCCCGTGGTTCCGTGCTATTGAAAAAGAAATATTGGCCCTGCTCCCG
CCCAACATCTTTTACGGCGATGCATATGAAGAGTCTGTGTTTGCTGCCGCCGTGTCTGGG
GCAGGATCATGCATGGTATTTGAGAATGATTTTTCAGAGTTTGATAGCACTCAAAATAAT
TTCTCCCTCGGCCTTGAGTGTGTAGTCATGGAGGAATGCGGTATGCCCCAGTGGCTAATT
CGGTTGTACCACTTGGTTCGGTCAGCCTGGATTCTACAGGCGCCGAAGGAGTCTCTTAAA
GGTTTCTGG
>MW355336
TGTGCTTTATTTGGCCCATGGTTCCGTGCCATTGAGAAGGAGATTCTGGCTCTCCTCCCA
CCCAATATTTTCTATGGCGATGCCTATGAGGAGTCAGTGTTCTCTGCAGCCATTTCTGGG
GCTGGCTCTAGTATGGTTTTTGAGAACGATTTTTCTGAGTTTGACAGCACCCAGAATAAT
TTCTCTCTTGGCCTTGAGTGCGTTATTATGGAGGAGTGTGGCATGCCCCAATGGCTTATC
CGGCTATACCATTTAGTTAGGTCAGCCTGGATTTTGCAGGCCCCGAAAGAGTCTTTGAAA
GGATTTTGG
>MW355337
TGTGCTTTATTCGGCCCGTGGTTCCGTGCCATTGAGAAGGAGATTCTGGCTCTACTCCCA
CCTAACGTTTTCTACGGCGATGCCTATGAGGAGTCAGTGTTCTCTGCAGCCATCTCTGGG
GCCGGCTCCAGTATGGTTTTCGAGAACGATTTCTCTGAGTTCGATAGTACCCAAAACAAT
TTTTCTCTTGGCCTTGAGTGCGTTATTATGGAGGAGTGTGGCATGCCCCAGTGGCTAATT
CGGCTGTATCATCTAGTCAGGTCAGCCTGGACCTTGCAAGCCCCGAAAGAGTCTTTGAAA
GGTTTCTGG
>MW355338
TGTGCCCTGTTTGGTCCGTGGTTCCGTGCTATTGAAAAAGAAATACTAGCCTTGCTCCCG
CCTAATATTTTCTACGGCGATGCATATGAGGAGTCTGTGTTTGCCGCCGCTGTGTCGGGG
GCAGGTTCTAGCATGGTATTTGAAAATGATTTTTCAGAGTTTGATAGCACCCAAAATAAC
TTCTCCCTCGGTCTCGAGTGTGTAGTCATGGAGGAATGTGGCATGCCCCAGTGGCTAATT
CGGTTGTACCATCTGGTTCGGTCGGCCTGGATCCTACAGGCGCCGAAGGAGTCTCTTAAG
GGATTTTGG
>MW355339
TGTGCTTTATTTGGCCCATGGTTCCGTGCCATCGAGAAGGAGATTCTGGCTCTGCTCCCG
CCCAATACTTTTTATGGCGATGCCTATGAAGAGTCAGTGTTTTCTGCGGCCATCTCCGGG
GCTGGCTCCTGTATGGTTTTTGAGAACGATTTTTCTGAGTTTGACAGCACCCAAAATAAT
TTCTCTCTTGGCCTTGAGTGCGTTATCATGGAGGAGTGTGGCATGCCCCAGTGGCTTATC
CGACTGTACCATTTAGTTAGATCAGCCTGGATTCTGCAAGCCCCGAAAGAGTCTTTGAAA
GGCTCCTGG
>MW355340
TGTGCTTTATTCGGCCCGTGGTTCCGCGCCATTGAAAAGGAGATCCTGGCTCTACTTCCA
CCTAATATCTTCTATGGTGATGCTTACGAGGAATCAGTGTTTTCTGCAGCCATCTCTGGG
GCTGGCTCCAGTATGGTTTTTGAGAATGACTTTTCTGAGTTTGATAGTACCCAAAACAAT
TTCTCTCTCGGCCTTGAGTGCGTTATTATGGAGGAGTGTGGTATGCCCCAGTGGCTTGTC
CGACTGTACCACTTAGTTAGATCAGCCTGGATTCTGCAAGCCCCGAAAGAGTCTTTGAAA
GGTTTCTGG
>MW355341
TGTGCTCTGTTTGGCCCGTGGTTTCGTGCTATCGAAAAAGAGATTCTGGCCTTGCTCCCG
CCCAACATTTTCTACGGTGATGCATATGAGGAGTCCGTGTTTGCTGCTGCTGTGTCTGGG
GCAGGTTCATGTATGGTATTTGAGAATGATTTCTCAGAGTTTGATAGCACCCAAAACAAC
TTCTCCCTTGGCCTCGAGTGTGTAGTTATGGAGGAATGTGGCATGCCTCAGTGGCTAATC
CGGTTGTACCACCTGGTCCGGTCGGCCTGGATCTTACAGGCGCCGAAGGAGTCTCTCAAA
GGATTTTGG
>MW355342
TGTGCTTTATTTGGCCCATGGTTCCGTGCCATCGAGAAGGAGATTCTGGCTCTGCTCCCA
CCTAATATTTTCTATGGCGATGCCTATGAGGAGTCAGTGTTCTCTGCGGCCATTTCTGGG
GCTAGCTCCAGTATGGTTTTTGAGAATGATTTTTCTGAGTTTGACAGCACCCAAAATAAT
TTCTCTCTTGGCCTTGAGTGCGTTATTATGGAGGAGTGTGGCATGCCCCAATGGCTTATT
CGACTGTACCATCTAGTTAGATCAGCCTGGATTCTGCAAGCCCCGAAAGAGTCTTTGAAA
GGCTTCTGG
>MW355343
TGTGCTCTATTTGGCCCGTGGTTCCGTGCTATCGAGAAGGAGATTTTAGCTCTGCTTCCA
CCCAATATTTTCTACGGTGATGCCTATGAGGAGTCAGTGTTTTCTGCAGCCATCTCTGGG
GCTGGCTCCAGTATGGTTTTTGAGAACGATTTTTCTGAGTTTGATAGCACCCAAAACAAT
TTTTCTCTTGGCCTTGAGTGTGTTATTATGGAAGAGTGTGGCATGCCCCAGTGGCTTATC
CGACTATATCATTTGGTTAGGTCAGCCTGGACTCTGCAAGCCCCGAAAGAGTCTCTGAAA
GGTTTCTGG
>MW355344
TGTGCCCTATTTGGCCCGTGGTTCCGTGCTATTGAGAAGGAGATCCTGGCTCTGCTCCCG
CCCAACATCTTCTACGGCGACGCCTATGAGGAGTCGGTGTTTTCTGCAGCCATTTCTGGA
GCGGGTTCCAGTATGGTCTTTGAGAATGATTTTTCTGAGTTTGATAGTACCCAAAATAAC
TTCTCCCTTGGCCTAGAATGTGTCATCATGGAGGAGTGTGGTATGCCCCAGTGGCTTATT
CGACTGTACCATTTAGTTAGATCAGCCTGGACCCTGCAAGCCCCGAAAGAGTCTTTGAAA
GGCTTTTGG
>MW355345
TGCGCCCTGTTTGGCCCATGGTTTCGTGCTATTGAAAAAGAAATATTAGCCCTGCTCCCG
CCTAATATCTTCTATGGCGACGCATACGAGGAGTCTGTGTTTGCCGCCGCTGTGTCGGGG
TCAGGTTCAAGCATGGTATTTGAGAATGATTTTTCAGAGTTTGATAGCACCCAGAATAAC
TTCTCCCTTGGCCTCGAGTGTGTAGTTATGGAGGAATGTGGCATGCCCCAGTGGCTAATC
CGGTTGTACCATTTGGTTCGGTCGGCCTGGATTTTACAGGCGCCGAAGGAGTCTCTTAAG
GGATTTTGG
>MW355346
TGTGCTTTATTCGGTCCGTGGTTCCGTGCCATTGAGAAGGAGATCCTGGCTCTGCTCCCA
CCCAACATCTTCTATGGCGATGCCTATGAGGAGTCAGTGTTTTCTGCAGCCATTTCTGGG
GCTTGCTCCAGTATGGTCTTTGAGAACGATTTTTCCGAGTTTGATAGCACCCAAAACAAT
TTTTCTCTTGGCCTTGAGTGTGTCATTATGGAGGAGTGTGGCATGCCCCAGTGGCTTATC
CGACTGTATCATTTAGTTAGATCGGCCTGGATCTTGCAAGCCCCTAAAGAGTCTCTGAAA
GGTTTCTGG
>MW355347
TGTGCCCTCTTTGGCCCGTGGTTCCGTGCTATTGAAAAAGAAATATTGGCCCTGCTCCCG
CCCAACATCTTTTACGGCGATGCATATGGAGAGTCTGTGTTTGCTGCCGCCGTGTCTGGG
GCAGGATCATGCATGGTATTTGAGAATGATTTTTCAGAGTTTGATAGCACTCAAAATAAT
TTCTCCCTCGGCCTTGAGTGTGTAGTCATGGAGGAATGCGGTATGCCCCAGTGGCTAATT
CGGTTGTACCACTTGGTTCGGTCAGCCTGGATTCTACAGGCGCCGAAGGAGTCTCTTAAA
GGTTTCTGG
>MW355348
TGCGCTTTATTCGGCCCGTGGTTCCGTGCCATTGAGAAGGAGATTCTGGCTTTGCTCCCA
CCCAACATTTTCTACGGTGATGCCTATGAGGAGTCAGTGTTTTCCGCAGCCATTTCCGGT
GCTGGCTCCAGTATGGTTTTTGAGAACGATTTTTCTGAGTTTGATAGCACCCAAAACAAT
TTTTCCCTTGGCCTTGAGTGCGTCATCATGGAGGAGTGTGGCATGCCCCAGTGGCTTATC
CGACTGTACCACTTAGTTAGATCAGCCTGGACCCTGCAAGCCCCGAAAGAGTCTTTGAAG
GGCTTCTGG
>MW355349
TGTGCTTTATTTGGCCCATGGTTCCGTGCCATTGAGAAGGAGATTCTGGCTCTGCTCCCA
CCTAATATTTTCTATGGCGATGCCTATGAGGAGTCAGTGTTCTCTGCGGCCATCTCTGGG
GCTGGCCCCAGTATGGTTTTTGAGAATGATTTTTCTGAGTTTGACAGCACCCAAAATAAT
TTCTCTCTTGGCCTTGAGTGCGTTATTATGGAGGAGTGTGGCATGCCTCAATGGCTTATC
CGACTGTATCATCTAGTTAGATCAGCCTGGATTCTGCAAGCCCCGAAAGAGTCTTTGAAA
GGCTTCTGG
>MW355350
TGTGCTTTATTTGGTCCATGGTTCCGTGCCATCGAGAAGGAGATTCTGGCTCTGCTCCCA
CCTAATATTTTCTATGGCGATGCCTATGAGGAGTCAGTGTTCTCTGCGGCCATTTCTGGG
GCTGGCTCCAGTATGGTTTTTGAGAATGATTTTTCTGAGTTTGACAGCACCCAAAATAAT
TTCTCTCTTGGCCTTGAGTGCGTTATTATGGAGGAGTGTGGCATGCCCCAATGGCTTATT
CGACTGTATCATCTAGTTAGATCAGCCTGGATTCTGCAAGCCCCGAAAGAGTCTTTGAAA
GGCTTCTGG
>MW355351
TGTGCTTTATTTGGCCCATGGTTCCGCGCCATCGAGAAGGAGATTCTGGCTCTGCTTCCA
CCCAACATTTTCTATGGCGATGCCTACGAGGAATCAGTGTTTTCCGCGGCCATTTCTGGG
GCTGGCTCCAGTATGGTTTTTGAGAATGATTTTTCTGAGTTTGACAGCACCCAAAATAAT
TTCTCTCTTGGCCTTGAGTGTGTTATTATGGAGGAGTGTGGCATGCCCCAATGGCTTATT
CGACTGTACCATTTAGTTAGATCAGCCTGGATTCTGCAAGCCCCGAAAGAGTCTTTGAAA
GGTTTCTGG
>MW355352
TGCGCTTTATTCGGCCCGTGGTTCCGCGCTATTGAGAAGGAGATCTTAGCCCTGCTCCCA
CCCAATATTTTTTATGGCGACGCCTATGAGGAGTCAGTGTTTTCTGCAGCTATCTCTGGA
GCTGGTTCCAGCATGGTTTTTGAGAACGATTTTTCTGAATTTGATAGCACCCAAAATAAT
TTTTCTCTTGGCCTTGAGTGCGTCATTATGGAGGAGTGTGGTATGCCTCAGTGGCTTATC
CGACTGTATCATTTGGTCCGATCAGCCTGGACTCTGCAGGCCCCGAAAGAGTCTTTGAAG
GGTTTTTGG
>MW355353
TGTGCTTTATTCGGCCCGTGGTTCCGTGCCATTGAGAAGGAGATTCTGGCTCTACTCCCA
CCTAACATTTTCTACGGCGATGCCTATGAGGAGTCAGTGTTTTCTGCAGCCATCTCTGGG
GCCGGCTCCAGTATGGTTTTCGAGAACGATTTCTCTGAGTTCGATAGTACCCAAAACAAT
TTTTCTCTTGGCCTTGAGTGCGTTATTATGGAGGAGTGTGGCATGCCCCAGTGGCTAATT
CGGCTGTATCATCTAGTCAGGTCAGCCTGGACCTTGCAAGCCCCGAAAGAGTCTTTGAAA
GGTTTCTGG
>MW355354
TGCGCCTTATTCGGCCCGTGGTTCCGCGCCATTGAGAAGGAGATTCTGGCTCTGCTCCCA
CCTAATATTTTCTATGGCGATGCCTATGAGGAGTCAGTGTTCTCTGCAGCCATTTCTGGG
GCCGGCTCCAGCATGGTTTTTGAGAACGATTTTTCTGAGTTTGATAGCACCCAAAACAAT
TTTTCTCTTGGCCTTGAGTGCGTCATCATGGAGGAGTGCGGCATGCCCCAGTGGCTTATC
CGATTGTATCACTTGGTTCGATCAGCCTGGACTCTGCAAGCCCCGAAAGAGTCTTTGAAA
GGTTTCTGG
>MW355355
TGTGCTTTGTTCGGCCCGTGGTTCCGTGCCATTGAGAAGGAGATTCTGGCTCTACTTCCA
CCCAATATTTTCTATGGCGATGCCTACGAAGAGTCAGTGTTCTCTGCAGCTATTTCTGGG
GCCGGCTCCAGTATGGTTTTTGAGAACGATTTCTCTGAGTTTGATAGTACCCAAAATAAT
TTTTCTCTCGGCCTTGAGTGTGTCATTATGGAGGAGTGTGGCATGCCCCAGTGGCTCATC
CGACTGTATCATCTAGTTAGATCAGCCTGGACTCTGCAGGCCCCGAAAGAGTCTTTGAAA
GGTTTCTGG
>MW355356
TGTGCTTTATTCGGCCCGTGGTTCCGTGCCATTGAGAAGGAGATTCTGGCCCTACTCCCA
CCTAACATTTTCTATGGCGATGCCTATGATGAGTCAGTGTTTTCTGCAGCCATTTCTGGG
GCCAGCTCCAGTATGGTTTTTGAGAATGATTTTTCTGAGTTTGATAGTACCCAAAATAAT
TTTTCTCTCGGCCTTGAGTGTGTCATTATGGAGGAGTGTGGCATGCCCCAGTGGCTTATC
CGACTCTATCATTTAGTTAGATCTGCTTGGACTCTGCAGGCCCCGAAAGAGTCCTTGAAA
GGTTTCTGG
>MW355357
TGTGCCCTGTTTGGTCCGTGGTTTCGTGCTATTGAAAAAGAAATATTAACCCTGCTCCCG
CCTAATATTTTCTACGGCGACGCATACGAGGAGTCTGTGTTTGCCGCCGCTGTGTCAGGG
GCAGGTTCAAGTATGGTATTTGAGAATGATTTTTCAGAGTTTGATAGCACCCAAAATAAC
TTCTCCCTTGGTCTCGAGTGTGTGATCATGGAGGAATGTGGCATGCCCCAGTGGCTAATT
CGGTTGTACCATCTGGTTCGGTCAGCCTGGATCTTACAGGCGCCGAAGGAGTCTCTTAAG
GGATTTTGG
>MW355358
TGTGCTTTATTTGGCCCATGGTTCCGCGCCATTGAGAAGGAGATTCTGGCTCTGCTCCCA
CCTAATATTTTCTATGGCGATGCCTATGAGGAGTCAGTGTTCTCTGCGGCCATCTCTGGA
GCTGGCTCCAGTATGGTTTTTGAGAATGATTTTTCTGAGTTTGACAGCACCCAAAATAAT
TTCTCTCTTGGCCTTGAGTGCGTTATTATGGAGGAGTGTGGCATGCCCCAATGGCTTATC
CGACTGTATCATCTAGTTAGATCAGCCTGGATTCTGCAAGCCCCGAAAGAGTCTCTGAAA
GGCTTCTGG
>MW355359
TGTGCCCTATTTGGCCCGTGGTTCCGTGCTATTGAGAAGGAGATCCTGGCCCTGCTCCCG
CCCAACATCTTCTATGGCGACGCCTATGAGGAGTCGGTGTTTTCTGCAGCCATCTCTGGG
GCGGGTTCCAGTATGGTTTTTGAGAATGACTTTTCTGAGTTCGATAGTACCCAAAATAAC
TTCTCCCTTGGCTTAGAGTGTGTCATCATGGAGGAGTGTGGCATGCCCCAGTGGCTTATT
CGACTGTACCATTTAGTTAGATCAGCCTGGACCCTGCAAGCCCCGAAAGAGTCTTTGAAA
GGTTTTTGG
>MW355360
TGTGCCCTCTTTGGCCCGTGGTTTCGTGCCATTGAAAAAGAAATACTGGCCCTGCTCCCG
CCTAATATTTTCTACGGTGATGCGTATGAAGAGTCTGTGTTTGCCGCCGCTGTGTCTGGG
GCAGGTTCATGCATGGTATTTGAGAATGATTTTTCAGAGTTTGACAGTACTCAAAATAAT
TTTTCCCTTGGCCTCGAGTGCGTAATTATGGAGGAATGTGGCATGCCCCAATGGCTAATC
CGGTTGTATCATCTGGTTCGGTCAGCCTGGATTCTACAGGCGCCGAAGGAGTCTCTTAAA
GGGTTTTGG
>MW355361
TGTGCTTTATTCGGCCCGTGGTTCCGTGCCATTGAGAAGGAGATTCTAGCTCTGCTCCCA
CCTAATATTTTCTATGGTGATGCTTATGAGGAGTCAGTGTTTTCTGCAGCCATTTCTGGG
GCTGGTTCCAGTATGGTTTTCGAGAATGATTTTTCTGAGTTTGATAGCACTCAAAATAAT
TTTTCACTTGGCCTTGAGTGCGTTATTATGGAGGAGTGTGGCATGCCCCAGTGGCTTATC
CGACTGTACCATCTAGTTAGGTCGGCCTGGACCCTGCAGGCCCCGAAAGAGTCTTTGAAA
GGTTTTTGG
>MW355362
TGTGCCCTGTTTGGTCCGTGGTTCCGTGCTATTGAAAAAGAAATACTAGCCCTGCTCCCG
CCTAATATTTTCTACGGTGACGCATACGAGGAATCTGTGTTTGCCGCCGCTGTGTCAGGG
GCAGGTTCAAGCATGGTATTTGAGAATGATTTTTCAGAGTTTGATAGCACCCAAAATAAC
TTCTCTCTTGGTCTCGAGTGTGTAGTTATGGAGGAATGTGGCATGCCCCAGTGGCTAATC
CGGTTGTACCATTTGGTTCGGTCGGCCTGGATCCTACAGGCGCCGAAAGAGTCTCTTAAG
GGATTTTGG
>MW355363
TGTGCTTTATTCGGCCCGTGGTTCCGTGCCATCGAGAAAGAGATTCTGGCTCTGCTCCCA
CCTAATATTTTCTATGGCGATGCCTATGAGGAGTCAGTGTTCTCTGCGGCCATTTCTGGG
GCTGGCTCCAGTATGGTTTTTGAGAATGATTTTTCTGAGTTTGACAGCACCCAAAATAAT
TTCTCTCTTGGCCTTGAGTGCGTTATTATGGAGGAGTGTGGCATGCCCCAATGGCTTATT
CGACTGTACCATTTAGTTAGATCAGCCTGGATTCTGCAAGCCCCGAAAGAGTCTTTGAAA
GGCTTCTGG
>MW355364
TGTGCCCTGTTTGGTCCGTGGTTCCGTGCTATTGAAAAAGAAATATTGGCCCTGCTCCCG
CCTAACATTTTCTACGGCGATGCATACGAGGAGTCTGTGTTTGCCGCCGCTGTGTCAGGG
GCAGGTTCAAGCATGGTATTTGAGAATGATTTTTCAGAGTTTGATAGCACCCAAAACAAC
TTCTCCCTTGGTCTCGAGTGTGTGATCATGGAGGAATGTGGCATGCCCCAGTGGTTAATT
CGGCTGTACCATTTGGTTCGGTCGGCCTGGATCCTACAGGCGCCGAAGGAGTCTCTTAAG
GGATTTTGG
>MW355365
TGTGCCCTCTTTGGCCCGTGGTTCCGTGCTATTGAAAAAGAAATATTGGCCCTGCTCCCG
CCCAACATCTTTTACGGCGATGCATATGAAGAGTCTGTGTTTGCTGCCGCCGTGTCTGGG
GCAGGATCATGCATGGTATTTGAGAATGATTTTTCAGAGTTTGATAGCACTCAAAATAAT
TTCTCCCTCGGCCTTGAGTGTGTAGTCATGGAGGAATGCGGTATGCCCCAGTGGCTAATT
CGGTTGTACCACTTGGTTCGGTCAGCCTGGATTCTACAGGCGCCGAAGGAGTCTCTTAAA
GGTTTCTGG
>MW355366
TGTGCCCTATTTGGCCCGTGGTTCCGTGCCATTGAGAAAGAGATCCTGGCTCTGCTCCCG
CCTAACGTCTTCTATGGCGATGCCTATGAGGAGTCAGTATTTTCTGCAGCCATCTCTGGA
GCGGGTTCCAGTATGGTCTTTGAGAATGATTTCTCTGAGTTCGATAGTACCCAAAATAAC
TTCTCCCTTGGCCTAGAATGTGTTATTATGGAGGAGTGTGGCATGCCCCAGTGGCTTATT
CGACTGTATCATCTAGTTAGATCAGCCTGGACCCTGCAAGCCCCGAAAGAGTCTTTGAAA
GGTTTTTGG
>MW355367
TGTGCCCTGTTTGGTCCGTGGTTTCGTGCTATTGAAAAAGAAATACTAGCTCTGCTCCCG
CCTAATATTTTCTACGGCGACGCATACGAGGAGTCTGTGTTTGCCGCCGCTGTGTCAGGG
GCAGGTTCAAGCATGGTATTTGAGAATGATTTTTCAGAGTTTGATAGCACCCAAAATAAC
TTCTCCCTTGGCCTCGAGTGTGTAGTTATGGAGGAATGTGGCATGCCCCAGTGGCTAATC
CGGTTGTACCATTTGGTTCGGTCGGCTTGGATCCTACAGGCGCCGAAGGAGTCTCTTAAG
GGATTTTGG
>MW355368
TGTGCCCTATTCGGCCCGTGGTTTCGTGCCATTGAGAAGGAGATTTTGGCTTTGCTCCCG
CCTAACATTTTCTACGGCGATGCCTATGAGGAGTCAGTGTTTTCTGCAGCCATTTCTGGA
GCCGGCTCCAGTATGGTTTTTGAAAACGATTTTTCTGAGTTCGATAGTACCCAAAACAAC
TTTTCTCTTGGCCTTGAGTGTGTTATTATGGAAGAGTGTGGTATGCCCCAATGGCTTATC
CGATTGTACCATCTGGTTAGATCAGCCTGGACTCTGCAAGCCCCGAAAGAGTCTTTGAAA
GGTTTTTGG
>MW355369
TGTGCCCTATTTGGCCCATGGTTCCGTGCCATTGAGAAGGAGATTTTGGCCCTTCTCCCG
CCCAATATTTTCTACGGTGATGCTTATGAAGAGTCAGTGTTCTCTGCAGCCATTTCCGGA
GCGGGCACCAGTATGGTCTTTGAGAACGATTTTTCTGAGTTTGATAGCACCCAAAATAAC
TTTTCCCTTGGCCTTGAGTGTGTCATTATGGAGGAGTGTGGCATGCCCCAGTGGCTTATT
CGACTGTATCACTTGGTTAGATCGGCCTGGACTCTGCAGGCCCCGAAAGAGTCCCTGAAA
GGTTTCTGG
>MW355370
TGTGCCCTGTTTGGTCCGTGGTTTCGTGCTATTGAAAAAGAAATACTAGCTCTGCTCCCG
CCTAATATTTTCTACGGCGACGCATACGAGGAGTCTGTGTTTGCCGCCGCTGTGTCAGGG
GCAGGTTCAAGCATGGTATTTGAGAATGATTTTTCTGAGTTTGATAGCACCCAAAATAAC
TTCTCCCTTGGTCTCGAGTGCGTGGTCATGGAGGAATGTGGCATGCCCCAGTGGCTAATC
CGGTTGTACCACTTGGTTCGGTCGGCCTGGATCCTACAGGCGCCGAAGGAGTCTCTTAAG
GGATTTTGG
>MW355371
TGTGCTTTATTCGGCCCGTGGTTTCGTGCCATCGAGAAGGAGATTCTGGCTCTGCTCCCA
CCTAATATTTTCTATGGCGATGCCTATGAGGAGTCAGTGCTCTCTGCGGCCATTTCTGGG
GCTGGCTCCAGTATGGTTTTTGAGAATGATTTTTCTGAGTTTGACAGCACCCAAAATAAT
TTCTCTCTTGGCCTTGAGTGCGTTATTATGGAGGAGTGTGGCATGCCCCAATGGCTTATT
CGACTGTACCATTTAGTTAGATCAGCCTGGATTCTGCAAGCCCCGAAAGAGTCTTTGAAA
GGCTTCTGG
>MW355372
TGTGCCCTCTTTGGCCCGTGGTTTCGTGCCATTGAAAAGGAAATATTGGCCCTGCTCCCG
CCTAATATTTTCTATGGTGATGCATATGAAGAGTCTGTGTTTGCTGCCGCTGTGTCTGGG
GCAGGTTCATGTATGGTATTTGAGAATGATTTTTCCGAGTTTGATAGTACTCAAAATAAT
TTTTCCCTTGGCCTCGAGTGTGTAATCATGGAGGAATGTGGCATGCCCCAGTGGCTAATC
CGGTTGTACCATCTGGTTCGGTCAGCCTGGATTCTACAGGCGCCGAAGGAGTCTCTTAAA
GGGTTTTGG
>MW355373
TGTGCTCTATTTGGCCCATGGTTCCGTGCCATTGAGAAGGAGATTCTGGCTCTGCTCCCG
CCTAATATATTCTATGGCGATGCCTATGAGGAGTCAGTGTTCTCTGCGGCCATTTCTGGG
GCTGGCTCCAGTATGGTTTTTGAGAACGATTTTTCTGAGTTTGACAGCACCCAAAATAAT
TTCTCTCTCGGCCTTGAGTGTGTTATTATGGAGGAGTGTGGCATGCCCCAGTGGCTCATT
CGACTGTATCATTTAGTTAGATCAGCCTGGATTCTGCAAGCCCCGAAAGAGTCTTTAAAA
GGTTTCTGG
>MW355374
TGTGCCCTCTTTGGCCCGTGGTTCCGTGCTATTGAAAAAGAAATACTGGCCCTGCTCCCG
CCTAACATCTTCTACGGCGATGCATATGAAGAATCTGTGTTTGCTGCCGCCGTGTCTGGG
GCAGGCTCATGCATGGTATTTGAGAATGATTTTTCAGAGTTTGATAGCACTCAAAATAAT
TTCTCCCTTGGCCTTGAGTGTGTAGTCATGGAGGAATGCGGCATGCCCCAGTGGCTAATT
CGGTTGTACCACTTGGTTCGGTCAGCCTGGATTTTACAGGCGCCGAAGGAGTCTCTTAAA
GGGTTTTGG
>MW355375
TGTGCTTTATTTGGCCCATGGTTCCGTGCCATCGAGAAGGAGATTCTGGCTCTGCTCCCA
CCTAATATTTTCTATGGCGATGCCTATGAGGAGTCAGTGTTCTCTGCGGCCATTTCTGGG
GCTAGCTCCAGTATGGTTTTTGAGAATGATTTTTCTGAGTTTGACAGCACCCAAAATAAT
TTCTCTCTTGGCCTTGAGTGCGTTATTATGGAGGAGTGTGGCATGCCCCAATGGCTTATT
CGACTGTACCATCTAGTTAGATCAGCCTGGATTCTGCAAGCCCCGAAAGAGTCTTTGAAA
GGCTTCTGG
>MW355376
TGTGCTTTATTCGGTCCATGGTTCCGTGCTATTGAGAAGGAGATCCTGGCTCTGCTCCCA
CCCAACATTTTCTATGGCGATGCTTATGAGGAGTCAGTGTTTTCTGCGGCCATTTCTGGG
GCTGGCTCCAGTATGGTTTTTGAGAACGATTTCTCCGAGTTTGATAGCACCCAAAACAAT
TTTTCTCTTGGCCTTGAGTGTGTTATTATGGAGGAGTGTGGCATGCCCCAGTGGCTTATC
CGACTGTACCATCTAGTTAGATCGGCCTGGACTTTGCAAGCCCCTAAAGAGTCTTTGAAA
GGCTTCTGG
>MW355377
TGTGCCCTATTTGGCCCGTGGTTCCGTGCCATTGAGAAGGAGATCCTGGCTCTGCTTCCG
CCCAATATCTTCTATGGCGATGCCTATGAGGAGTCAGTGTTTTCTGCAGCTATTTCTGGA
GCGGGTTCCAGTATGGTCTTTGAGAACGATTTTTCTGAATTCGATAGTACCCAAAATAAC
TTCTCTCTTGGCCTTGAATGCGTTATCATGGAAGAGTGTGGCATGCCCCAGTGGCTTATT
CGATTGTACCATCTAGTTAGATCAGCCTGGACCCTGCAAGCCCCGAAAGAGTCTTTGAAA
GGTTTTTGG
>MW355378
TGTGCCCTGTTTGGTCCGTGGTTTCGTGCTATTGAAAAAGAAATACTAGCCCTGCTCCCG
CCTAATATTTTCTACGGCGACGCATACGAGGAGTCTGTGTTTGCCGCCGCTGTGTCGGGG
GCAGGTTCAAGCATGGTATTTGAGAATGATTTTTCAGAGTTTGATAGCACCCAAAATAAC
TTCTCCCTTGGTCTCGAGTGTGTGATCATGGAGGAATGTGGCATGCCCCAGTGGCTGATC
CGGTTGTACCATTTGGTTCGGTCGGCCTGGGTCCTACAGGCGCCGAAGGAGTCTCTTAAG
GGATTTTGG
>MW355379
TGCGCCCTCTTTGGCCCGTGGTTCCGTGCTATTGAAAAAGAGATACTAGCCCTGCTCCCG
CCTAACATCTTCTACGGCGATGCATATGAAGAGTCTGTGTTTGCTGCCGCCGTGTCTGGG
GCAGGCTCATGCATGGTGTTTGAGAATGATTTTTCAGAGTTTGATAGCACTCAAAATAAT
TTCTCCCTCGGCCTTGAGTGTGTAGTCATGGAGGAGTGCGGCATGCCCCAGTGGCTAATT
CGGTTGTACCACTTGGTTAGGTCAGCCTGGATTCTACAGGCGCCGAAGGAGTCTCTTAAA
GGGTTTTGG
>MW355380
TGTGCCTTATTTGGCCCATGGTTCCGTGCCATTGAGAAGGAGATTCTGGCTCTGCTCCCA
CCTAATTTCTTTTATGGCGATGCCTATGAGGAGTCAGTGTTCTCTGCGGCCATCTCTGGG
GCTGGCTCCAGTATGGTTTTTGAGAATGACTTTTCTGAGTTTGACAGCACCCAAAATAAT
TTCTCCCTCGGCCTTGAGTGCGTTATTATGGAGGAGTGCGGCATGCCCCAATGGCTCATT
CGACTGTATCATCTAGTTAGATCAGCCTGGATTCTGCAAGCCCCGAAAGAGTCTTTGAAA
GGCTTCTGG
>MW355381
TGTGCTTTATTCGGCCCGTGGTTCCGTGCCATTGAGAAGGAGATTCTGGCCCTACTCCCA
CCTAACATTTTCTATGGCGATGCCTATGATGAGTCAGTGTTTTCTGCAGCCATTTCTGGG
GCCAGCTCCAGTATGGTTTTTGAGAATGATTTTTCTGAGTTTGATAGTACCCAAAATAAT
TTTTCTCTCGGCCTTGAGTGTGTCATTATGGAGGAGTGTGGCATGCCCCAGTGGCTTATC
CGACTCTATCATTTAGTTAGATCTGCTTGGACTCTGCAGGCCCCGAAAGAGTCCTTGAAA
GGTTTCTGG
>MW355382
TGTGCTCTATTTGGCCCGTGGTTCCGTGCTATTGAGAAAGAGATCTTAGCCCTACTCCCG
CCCAATATTTTCTATGGCGATGCCTATGAGGAGTCAGTGTTTTCTGCAGCCATTTCTGGG
GCGGGCTCCAGTATGGTTTTTGAGAATGATTTTTCTGAGTTTGACAGCACTCAAAATAAT
TTCTCCCTTGGTCTTGAGTGTGTCATTATGGAGGAGTGTGGCATGCCTCAGTGGCTAATT
CGGTTGTACCATCTAGTCAGATCAGCCTGGACTTTGCAAGCCCCGAAAGAGTCTTTGAAA
GGCTTTTGG
>MW355383
TGTGCTCTGTTCGGCCCGTGGTTCCGTGCTATCGAAAAAGAAATATTGGCCTTGCTCCCG
CCTAACATCTTTTATGGCGACGCATATGAGGAGTCTGTATTTGCTGCCGCTGTGTCGGGG
GCGGGGTCGTGCATGGTGTTTGAGAATGACTTCTCAGAGTTTGACAGCACTCAAAATAAC
TTCTCCCTTGGTCTCGAATGTGTAGTCATGGAGGAATGTGGCATGCCCCAGTGGCTAATT
CGGTTGTACCACTTGGTTCGGTCGGCCTGGATTTTGCAGGCCCCGAAGGAGTCCCTTAAA
GGATTTTGG
>MW355384
TGTGCTTTATTTGGCCCTTGGTTCCGTGCCATTGAGAAGGAGATTCTGGCTCTGCTTCCA
CCCAATATTTTCTATGGTGATGCTTATGAGGAGTCGGTGTTTTCTGCGGCCATCTCTGGA
GCTGGCTCCAGTATGGTTTTTGAGAATGATTTTTCTGAGTTTGACAGCACCCAAAATAAT
TTCTCTCTTGGTCTTGAGTGTGTTATTATGGAGGAGTGTGGCATGCCCCAATGGCTTATT
CGATTGTACCATTTAGTTAGATCAGCCTGGATCCTGCAAGCCCCGAAAGAGTCGTTGAAA
GGCTTCTGG
>MW355385
TGTGCCCTGTTTGGTCCGTGGTTTCGTGCTATTGAAAAAGAAATATTAACCCTGCTCCCG
CCTAATATTTTCTACGGCGACGCATACGAGGAGTCTGTGTTTGCCGCCGCTGTGTCAGGG
GCAGGTTCAAGTATGGTATTTGAGAATGATTTTTCAGAGTTTGATAGCACCCAAAATAAC
TTCTCCCTTGGTCTCGAGTGTGTGATCATGGAGGAATGTGGCATGCCCCAGTGGCTAATT
CGGTTGTACCATCTGGTTCGGTCAGCCTGGATCTTACAGGCGCCGAAGGAGTCTCTTAAG
GGATTTTGG
>MW355386
TGTGCCCTCTTTGGCCCGTGGTTCCGTGCTATTGAAAAAGAAATATTGGCCCTGCTCCCG
CCCAACATCTTTTACGGCGATGCATATGAAGAGTCTGTGTTTGCTGCCGCCGTGTCTGGG
GCAGGATCATGCATGGTATTTGAGAATGATTTTTCAGAGTTTGATAGCACCCAAAATAAT
TTCTCCCTCGGCCTTGAGTGTGTAGTCATGGAGGAGTGCGGTATGCCCCAGTGGCTAATT
CGGTTGTACCACTTGGTTCGGTCAGCCTGGATTCTACAGGCGCCGAAGGAGTCTCTTAAA
GGTTTCTGG
>MW355387
TGTGCCTTATTCGGCCCGTGGTTCCGCGCCATTGAGAAGGAGATTCTGGCTCTGCTCCCA
CCTAATATTTTCTATGGTGATGCCTATGAGGAGTCAGTGTTCTCTGCAGCCATTTCTGGG
GCCGGCTCCAGCATGGTTTTTGAGAACGATTTTTCTGAGTTTGATAGCACCCAAAACAAT
TTTTCTCTTGGCCTTGAGTGCGTCATCATGGAGGAGTGTGGCATGCCCCAGTGGCTTATT
CGATTGTATCACTTGGTTCGATCAGCCTGGACCCTGCAAGCCCCAAAAGAGTCTTTGAAA
GGTTTTTGG
>MW355388
TGTGCTTTATTTGGCCCATGGTTTCGTGCCATCGAGAAGGAGATTCTGGCTCTGCTCCCA
CCCAATATTTTCTATGGCGATGCCTATGAGGAGTCAGTGTTTTCTGCGGCCATTTCTGGG
GCTGGCTCCAGTATGGTTTTTGAGAATGATTTTTCTGAGTTTGACAGCACCCAAAATAAT
TTCTCTCTTGGCCTTGAGTGTGTTATTATGGAGGAGTGTGGCATGCCTCAATGGCTTATT
CGACTGTACCATTTAGTTAGATCAGCTTGGATTTTGCAAGCCCCGAAAGAGTCTTTAAAA
GGCTTCTGG
>MW355389
TGCGCCTTATTCGGCCCGTGGTTCCGCGCCATTGAGAAGGAGATTTTGGCTCTGCTCCCA
CCTAATATTTTCTACGGCGATGCCTATGAGGAGTCAGTGTTCTCTGCAGCCATTTCTGGG
GCCGGCTCCAGCATGGTTTTTGAGAACGATTTTTCTGAGTTTGACAGTACCCAAAACAAT
TTTTCTCTTGGCCTTGAGTGCGTCATCATGGAGGAGTGCGGCATGCCCCAGTGGCTTATC
CGATTGTATCACTTGGTTCGATCAGCCTGGACTCTGCAAGCCCCGAAAGAGTCTTTGAAA
GGGTTTTGG
>MW355390
TGTGCTTTATTCGGTCCGTGGTTCCGTGCTATTGAGAAGGAGATTCTGGCTCTGCTTCCA
CCTAATATTTTCTATGGCGATGCCTATGAGGAGTCAGTGTTTTCTGCAGCCATTTCTGGG
GCTGGCTCCAGTATGGTTTTTGAGAACGATTTTTCTGAGTTCGATAGCACCCAAAACAAT
TTTTCTCTTGGCCTTGAGTGTGTCATTATGGAGGAGTGTGGTATGCCCCAGTGGCTCATC
CGGCTGTACCATTTGGTTAGATCAGCCTGGACCCTGCAGGCCCCAAAAGAGTCTCTGAAA
GGTTTTTGG
>MW355391
TGTGCCCTCTTTGGCCCGTGGTTTCGTGCTATTGAAAAAGAAATACTGGCCCTGCTCCCG
CCCAATATCTTTTACGGCGATGCATACGAAGAGTCTGTGTTTGCTGCCGCCGTGTCTGGG
GCAGGCTCATGCATGGTATTTGAGAATGATTTTTCAGAGTTTGATAGCACTCAAAATAAT
TTCTCCCTTGGTCTTGAATGTGTAGTCATGGAGGAATGCGGCATGCCCCAGTGGCTAATT
CGGTTGTACCACTTGGTTCGGTCAGCCTGGATTCTGCAGGCACCGAAGGAGTCTCTTAAA
GGGTTTTGG
>MW355392
TGTGCTTTGTTCGGCCCGTGGTTCCGTGCCATTGAGAAGGAGATTCTGGCTCTACTTCCA
CCCAATATTTTCTATGGCGATGCCTACGAAGAGTCAGTGTTCTCTGCAGCTATTTCTGGG
GCCGGCTCCAGTATGGTTTTTGAGAACGATTTCTCTGAGTTTGATAGTACCCAAAATAAT
TTTTCTCTCGGCCTTGAGTGTGTCATTATGGAGGAGTGTGGCATGCCCCAGTGGCTCATC
CGACTGTATCATCTAGTTAGATCAGCCTGGACTCTGCAGGCCCCGAAAGAGTCTTTGAAA
GGTTTCTGG
>MW355393
TGTGCTTTATTCGGCCCGTGGTTCCGTGCCATTGAGAAGGAGATTCTGGCTCTACTCCCA
CCTAACGTTTTCTACGGCGATGCCTATGAGGAGTCAGTGTTCTCTGCAGCCATCTCTGGG
GCCGGCTCCAGTATGGTTTTCGAGAACGATTTCTCTGAGTTCGATAGTACCCAAAACAAT
TTTTCTCTTGGCCTTGAGTGCGTTATTATGGAGGAGTGTGGCATGCCCCAGTGGCTAATT
CGGCTGTATCATCTAGTCAGGTCAGCCTGGACCTTGCAAGCCCCGAAAGAGTCTTTGAAA
GGTTTCTGG
>MW355394
TGTGCTTTATTTGGCCCATGGTTCCGTGCCATTGAAAAGGAGATTCTGGCCCTGCTCCCA
CCCAATATTTTCTATGGCGATGCCTATGAGGAGTCAGTGTTTTCTGCGGCCATCTCTGGG
GCCGGCTCATGTATGGTTTTTGAGAATGATTTTTCTGAGTTTGACAGCACCCAAAATAAT
TTCTCTCTTGGCCTTGAGTGCGTTATCATGGAGGAGTGTGGCATGCCCCAGTGGCTTATC
CGACTGTACCATTTAGTTAGATCAGCCTGGATTTTGCAAGCCCCGAAAGAGTCTTTGAAA
GGCTTCTGG
>MW355395
TGTGCTTTATTTGGCCCATGGTTCCGTGCCATTGAGAAGGAGATTCTGGCTCTGCTCCCA
CCCAATTTCTTTTATGGCGATGCCTATGAGGAGTCAGTGTTCTCTGCGGCCATCTCTGGG
GCTGGCTCCAGTATGGTTTTTGAGAATGACTTTTCTGAGTTTGACAGCACCCAAAATAAT
TTCTCCCTCGGCCTTGAGTGCGTTATTATGGAGGAGTGCGGCATGCCCCAATGGCTCATT
CGACTGTACCATCTAGTTAGATCAGCCTGGATTCTGCAAGCCCCGAAAGAGTCTTTGAAA
GGCTTCTGG
>MW355396
TGCGCCTTATTCGGCCCGTGGTTCCGCGCCATTGAGAAGGAGATTTTGGCTCTGCTCCCA
CCTAATATTTTCTACGGCGATGCCTATGAGGAGTCAGTGTTCTCTGCAGCCATTTCTGGG
GCCGGCTCCAGCATGGTTTTTGAGAACGATTTTTCTGAGTTTGACAGTACCCAAAACAAT
TTTTCTCTTGGCCTTGAGTGCGTCATCATGGAGGAGTGCGGCATGCCCCAGTGGCTTATC
CGATTGTATCACTTGGTTCGATCAGCCTGGACTCTGCAAGCCCCGAAAGAGTCTTTGAAA
GGGTTTTGG
>MW355397
TGTGCTTTATTTGGCCCATGGTTCCGTGCCATTGAGAAGGAGATCCTGGCTCTGCTCCCA
CCCAATATTTTCTATGGCGATGCCTATGAGGAGTCAGTGTTTTCTGCAGCCATCTCTGGG
GCTGGCTCCAGTATGGTTTTTGAGAATGATTTTTCTGAGTTTGACAGCACCCAAAATAAT
TTCTCCCTCGGCCTTGAGTGTGTTATTATGGAGGAGTGTGGCATGCCCCAATGGCTTATC
CGACTGTACCATTTAGTTAGATCAGCCTGGATTCTGCAAGCCCCGAAAGAGTCTTTGAAA
GGATTCTGG
>MW355398
TGTGCTTTATTCGGCCCGTGGTTCCGTGCCATCGAGAAAGAGATTCTGGCTCTGCTCCCA
CCTAATATTTTCTATGGCGATGCCTATGAGGAGTCAGTGTTCTCTGCGGCCATTTCTGGG
GCTGGCTCCAGTATGGTTTTTGAGAATGATTTTTCTGAGTTTGACAGCACCCAAAATAAT
TTCTCTCTTGGCCTTGAGTGCGTTATTATGGAGGAGTGTGGCATGCCCCAATGGCTTATT
CGACTGTACCATTTAGTTAGATCAGCCTGGATTCTGCAAGCCCCGAAAGAGTCTTTGAAA
GGCTTCTGG
>MW355399
TGTGCCCTGTTTGGTCCGTGGTTTCGTGCTATCGAGAAAGAGATACTAGCACTACTTCCG
CCTAATATCTTTTACGGCGATGCTTATGAGGACTCTGTGTTTGCCGCTGCCGTTTCCGGG
GCAGGAACGTGCATGGTGTTTGAGAATGACTTCTCAGAGTTTGATAGTACTCAGAACAAC
TTCTCTCTTGGTCTTGAGTGTGTGATTATGGAGGAATGCGGCATGCCCCAGTGGCTGATC
CGGTTGTACCATTTGGTTCGGTCTGCCTGGACCTTGCAGGCGCCGAAGGAGTCCCTTAAG
GGTTTTTGG
>MW355400
TGTGCCCTATTTGGCCCGTGGTTCCGCGCCATTGAGAAGGAGATTCTGGCTCTGCTTCCA
CCCAATATTTTCTATGGCGATGCTTATGAGGAGTCGGTGTTTTCTGCTGCTATTTCTGGA
GCGGGCTCAAGTATGGTTTTTGAGAATGACTTTTCTGAGTTTGATAGCACCCAAAATAAT
TTCTCCCTTGGCCTTGAGTGCGCCATTATGGAAGAGTGCGGCATGCCCCAATGGCTTATT
CGGCTGTACCATCTGGTTAGATCAGCCTGGACTCTGCAGGCCCCGAAAGAGTCTTTGAAA
GGTTTTTGG
>MW355401
TGTGCTTTATTTGGCCCGTGGTTCCGCGCCATTGAGAAGGAGATCTTGGCCCTTCTCCCG
CCCAACATTTTCTATGGCGATGCTTATGAGGAGTCAGTGTTTTCTGCAGCCATTTCTGGG
GCTGGCTCTAGCATGGTTTTTGAGAACGATTTTTCTGAGTTCGATAGCACCCAAAATAAC
TACTCTCTAGGCCTTGAGTGCGTTATTATGGAGGAGTGTGGCATGCCCCAGTGGCTTATC
CGTTTTTACCACCTAGTCAGATCAGCCTGGACCCTGCAAGCCCCGAAAGAGTCTTTGAAA
GGTTTCTGG
>MW355402
TGCGCCCTGTTTGGCCCATGGTTTCGCGCTATTGAAAAAGAAATATTGGCTCTGCTCCCC
CCTAATATCTTCTATGGCGACGCATACGAGGAGTCTGTGTTTGCCGCCGCTGTCTCAGGG
GCAGGTTCAAGCATGGTTTTTGAGAATGATTTTTCAGAGTTTGATAGCACCCAGAATAAC
TTCTCCCTTGGCCTCGAGTGCGTAGTTATGGAGGAATGTGGCATGCCCCAGTGGCTAATC
CGGTTGTACCATTTGGTTCGGTCGGCCTGGATCTTACAGGCGCCGAAGGAGTCTCTTAAG
GGATTTTGG
>MW355403
TGCGCTCTATTTGGACCGTGGTTCCGTGCTATTGAGAAAGAGATCCTGGCCCTGCTCCCG
CCCAATATTTTCTACGGTGATGCCTTTGAAGAGTCAGTGTTTTCTGCAGCCATTTCTGGA
GCGGGTACTAGTATGGTTTTTGAGAATGATTTCTCCGAATTTGACAGCACCCAAAACAAC
TTCTCCCTCGGCCTCGAGTGTGTCATCATGGAAGAGTGTGGTATGCCCCAGTGGCTTATC
CGGCTGTACCATTTGGTGAGATCAGCCTGGACTTTGCAGGCCCCGAAAGAGTCCTTGAAA
GGATTTTGG
>MW355404
TGTGCCTTATTTGGCCCGTGGTTCCGTGCCATTGAGAAGGAGATCCTGGCTCTGCTCCCG
CCCAATATCTTTTATGGCGATGCCTATGATGAGTCAGTGTTTTCTGCAGCCATCTCTGGA
GCGGGTTCCAGTATGGTCTTCGAGAATGATTTTTCTGAGTTCGACAGCACCCAAAATAAC
TTCTCTCTTGGCCTAGAATGTGTTATTATGGAGGAGTGTGGCATGCCCCAGTGGCTTATT
CGACTGTATCATCTAGTCAGATCAGCCTGGACCCTGCAAGCCCCGAAAGAGTCTTTGAAA
GGTTTTTGG
>MN735215
TGTGCCCTGTTTGGTCCGTGGTTCCGTGCTATTGAAAAAGAAATATTGGCCCTGCTCCCG
CCTAATATTTTCTACGGCGATGCATACGAGGAGTCTGTGTTTGCCGCCGCTGTGTCAGGG
GCAGGTTCAAGCATGGTATTTGAGAATGATTTTTCAGAGTTTGATAGCACCCAAAATAAC
TTCTCCCTTGGTCTCGAGTGTGTGATCATGGAGGAATGTGGCATGCCCCAGTGGCTAATT
CGATTGTACCATTTGGTTCGGTCGGCCTGGATCCTGCAGGCGCCGAAGGAGTCTCTTAAG
GGATTTTGG
>MN735216
TGTGCCCTGTTCGGCCCGTGGTTCCGTGCTATTGAAAAGGAAATACTGGCCCTGCTCCCG
CCTAATATTTTCTACGGCGATGCATATGAGGAGTCTGTGTTTGCTGCCGCTGTTTCTGGG
GCAGGTTCATGCATGGTGTTTGAGAATGATTTTTCTGAGTTTGATAGCACTCAAAACAAT
TTCTCTCTTGGTCTCGAGTGTGTAATTATGGAGGAATGTGGCATGCCCCAGTGGCTAGTA
CGGTTGTACCACTTAGTTCGGTCGGCCTGGATACTACAGGCGCCGAAGGAGTCTCTTAAA
GGATTCTGG
>MN735217
TGTGCTTTATTCGGCCCCTGGTTCCGTGCCATTGAGAAGGAGATTCTGGCCCTGCTCCCA
CCCAACATTTTCTATGGAGACGCCTATGAGGAGTCAGTCTTCTCTGCAGCCATTTCTGGG
GCTGGCTCCAGTATGGTTTTTGAGAACGATTTCTCTGAGTTTGACAGCACCCAAAATAAT
TTCTCCCTTGGCCTTGAGTGTGTCATTATGGAGGAGTGTGGCATGCCCCAATGGCTTATC
CGGCTGTATCATTTAGTTAGATCGGCCTGGACCCTGCAGGCCCCGAAAGAGTCTTTGAAA
GGGTTTTGG
>MT840360
TGTGCCCTGTTTGGTCCGTGGTTTCGTGCTATTGAGAAAGAAATATTAGCCCTGCTCCCG
CCTAATATTTTCTACGGTGACGCATACGAGGAGTCTGTGTTTGCCGCCGCTGTGTCAGGG
GCTGGTTCGAGCATGGTATTTGAGAATGATTTTTCAGAGTTTGATAGCACCCAAAATAAC
TTCTCCCTTGGCCTCGAGTGTGTAGTCATGGAGGAATGCGGCATGCCCCAGTGGCTAATC
CGGTTGTACCATTTGGTTCGGTCGGCCTGGATCCTACAGGCGCCGAAGGAGTCTCTTAAG
GGATTTTGG
>MT840361
TGTGCCCTGTTTGGTCCGTGGTTTCGTGCTATTGAGAAAGAAATATTAGCCCTGCTCCCG
CCTAATATTTTCTACGGTGACGCATACGAGGAGTCTGTGTTTGCCGCCGCTGTGTCAGGG
GCTGGTTCGAGCATGGTATTTGAGAATGATTTTTCAGAGTTTGATAGCACCCAAAATAAC
TTCTCCCTTGGCCTCGAGTGTGTAGTCATGGAGGAATGCGGCATGCCCCAGTGGCTAATC
CGGTTGTACCATTTGGTTCGGTCGGCCTGGATCCTACAGGCGCCGAAGGAGTCTCTTAAG
GGATTTTGG
>MT840362
TGTGCCCTGTTTGGTCCGTGGTTTCGTGCTATTGAGAAAGAAATATTAGCCCTGCTCCCG
CCTAATATTTTCTACGGTGACGCATACGAGGAGTCTGTGTTTGCCGCCGCTGTGTCAGGG
GCTGGTTCGAGCATGGTATTTGAGAATGATTTTTCAGAGTTTGATAGCACCCAAAATAAC
TTCTCCCTTGGCCTCGAGTGTGTAGTCATGGAGGAATGCGGCATGCCCCAGTGGCTAATC
CGGTTGTACCATTTGGTTCGGTCGGCCTGGATCCTACAGGCGCCGAAGGAGTCTCTTAAG
GGATTTTGG
>MT840363
TGTGCTCTATTTGGACCGTGGTTTCGTGCCATTGAGAAAGAGATCCTGGCTCTGCTCCCG
CCCAACATTTTCTACGGTGACGCTTTCGAAGAGTCAGTGTTCTCTGCAGCTATCTCTGGA
GCGGGTACTAGTATGGTCTTTGAGAATGATTTCTCCGAGTTTGATAGCACCCAAAATAAC
TTCTCCCTCGGCCTCGAGTGTGTCATTATGGAAGAGTGTGGTATGCCTCAGTGGCTTATC
CGGCTGTACCATTTGGTGAGGTCAGCCTGGACATTGCAGGCCCCGAAAGAGTCCCTGAAA
GGCTTTTGG
>MT840364
TGTGCCCTGTTTGGCCCGTGGTTTCGTGCTATTGAAAAAGAAATACTAGCCCTGCTCCCG
CCCAATATCTTTTACGGCGATGCGTATGAGGAGTCTGTGTTTGCTGCCGCTGTGTCCGGG
GCGGGCTCATCCATGGTATTTGAGAACGATTTTTCAGAGTTTGATAGCACTCAAAATAAC
TTTTCCCTTGGCCTCGAGTGTGTAGTTATGGAGGAATGCGGCATGCCCCAGTGGCTAATT
CGGCTGTACCATTTGGTCCGGTCGGCCTGGATCCTACAGGCGCCGAAGGAGTCTCTTAAG
GGATTTTGG
>MT840366
TGTGCCCTGTTTGGCCCGTGGTTTCGTGCTATTGAAAAAGAAATACTAGCCCTGCTCCCG
CCCAATATCTTCTACGGCGATGCGTATGAGGAGTCTGTGTTTGCTGCCGCTGTGTCCGGG
GCGGGCTCATCCATGGTATTTGAGAACGATTTTTCAGAGTTTGATAGCACTCAAAATAAC
TTTTCCCTTGGTCTCGAGTGTGTAGTCATGGAGGAATGCGGTATGCCCCAGTGGCTAATT
CGGCTGTACCATTTGGTTCGGTCGGCCTGGATCCTACAGGCGCCGAAGGAGTCTCTCAAG
GGATTCTGG
>MT840367
TGTGCTCTATTTGGACCGTGGTTCCGTGCCATTGAGAAAGAGATCCTGGCTCTGCTCCCG
CCCAATATTTTCTACGGTGACGCCTTCGAAGAGTCAGTGTTTTCTGCAGMTATCTCTGGG
GCGGGCACTAGTATGGTCTTTGAGAATGATTTCTCCGAGTTTGACAGCACCCAAAATAAC
TTCTCCCTCGGCCTTGAGTGTGTCATCATGGAAGAGTGTGGTATGCCTCAGTGGCTTATC
CGGCTGTACCATTTGGTGAGGTCAGCCTGGACATTGCAGGCCCCGAAAGAGTCCCTGAAA
GGTTTTTGG
>MT840359
TGTGCCCTGTTTGGTCCGTGGTTTCGTGCTATTGAGAAAGAAATATTAGCCCTGCTCCCG
CCTAATATTTTCTACGGTGACGCATACGAGGAGTCTGTGTTTGCCGCCGCTGTGTCAGGG
GCTGGTTCGAGCATGGTATTTGAGAATGATTTTTCAGAGTTTGATAGCACCCAAAATAAC
TTCTCCCTTGGCCTCGAGTGTGTAGTCATGGAGGAATGCGGCATGCCCCAGTGGCTAATC
CGGTTGTACCATTTGGTTCGGTCGGCCTGGATCCTACAGGCGCCGAAGGAGTCTCTTAAG
GGATTTTGG
>LR777863
TGCGCCCTGTTTGGCCCGTGGTTCCGTGCTATTGAGAAAGAAATACTGGCCCTGCTCCCG
CCCAACATCTTTTATGGCGACGCATATGAGGAGTCTGTATTTGCTGCCGCTGTGTCAGGG
GCGGGGTCATGCATGGTGTTTGAGAATGATTTCTCAGAGTTTGACAGTACTCAAAATAAC
TTCTCCCTTGGCCTCGAGTGTGTAGTCATGGAGGAATGTGGCATGCCCCAGTGGCTAATT
CGATTGTACCACTTGATTCGGTCGGCCTGGATTCTACAGGCCCCGAAGGAGTCCCTTAAA
GGATTTTGG
>LR777864
TGCGCCCTGTTTGGCCCGTGGTTCCGTGCTATTGAGAAAGAAATACTGGCCCTGCTCCCG
CCCAACATCTTTTACGGCGACGCATATGAGGAGTCTGTATTTGCTGCCGCTGTGTCAGGG
GCGGGGTCATGTATGGTGTTTGAGAATGATTTCTCGGAGTTTGACAGTACTCAAAATAAC
TTCTCCCTTGGCCTCGAGTGTGTAGTCATGGAGGAATGTGGCATGCCCCAGTGGCTAATT
CGATTGTACCACTTGGTTCGGTCGGCCTGGATTCTGCAGGCCCCGAAGGAGTCCCTTAAA
GGATTTTGG
>LR777865
TGCGCCCTGTTTGGCCCGTGGTTCCGTGCTATTGAGAAAGAAATACTGGCCCTGCTCCCG
CCCAACATCTTTTATGGCGACGCATATGAGGAGTCTGTATTTGCTGCCGCTGTGTCAGGG
GCGGGGTCATGCATGGTGTTTGAGAATGATTTCTCAGAGTTTGACAGTACTCAAAATAAC
TTCTCCCTTGGCCTCGAGTGTGTAGTCATGGAGGAATGTGGCATGCCCCAGTGGCTAATT
CGATTGTACCACTTGATTCGGTCGGCCTGGATTCTACAGGCCCCGAAGGAGTCCCTTAAA
GGATTTTGG
>LR777866
TGTGCCCTGTTTGGCCCGTGGTTCCGTGCCATCGAGAAAGAAATACTGGCCCTGCTCCCG
TCTAACATCTTTTATGGCGACGCATATGAGGAGTCTGTATTCGCTGCCGCCGTGTCGGGG
GCGGGGTCATGCATGGTGTTTGAGAATGATTTCTCAGAGTTTGACAGCACTCAAAATAAC
TTCTCCCTTGGCCTCGAGTGTGTAATCATGGAGGAGTGTGGTATGCCCCAGTGGCTAATT
CGATTGTACCACCTGGTTCGGTCGGCCTGGATTTTGCAGGCCCCGAAGGAGTCCCTTAAA
GGATTTTGG
>MN646689
TGTGCTTTATTTGGCCCATGGTTCCGTGCCATTGAGAAGGAGATTCTGGCTCTGCTCCCA
CCCAATATTTTCTATGGCGATGCCTATGAGGAGTCAGTGTTCTCTGCGTCCATTTCTGGG
GCTGGCTCCAGTATGGTTTTTGAGAATGATTTTTCTGAGTTTGACAGCACCCAAAATAAT
TTCTCTCTTGGCCTTGAGTGCGTTATTATGGAGGAGTGTGGCATGCCCCAATGGCTTACC
CGACTGTACCATTTAGTTAGATCAGCCTGGATCTTGCAAGCCCCGAAAGAGTCTTTGAAA
GGCTTCTGG
>MN646690
TGCGCTCTATTTGGACCGTGGTTCCGTGCTATTGAGAAGGAGATCTTGGCCCTGCTCCCA
CCTAATATTTTCTATGGTGATGCTTTTGAGGAGTCGGTGTTCTCTGCGGCCATTTCTGGG
TCGGGTTCTAGCATGGTTTTCGAGAATGATTTTTCTGAGTTTGACAGCACCCAAAATAAT
TTCTCCCTCGGTCTAGAGTGTGTTATCATGGAGGAATGTGGCATGCCCCAGTGGCTCATC
CGGCTGTACCATCTAGTCAGGTCAGCCTGGACTTTGCAGGCCCCGAAAGAGTCTTTGAAA
GGTTTCTGG
>MN646691
TGCGCTCTATTTGGACCGTGGTTCCGTGCTATTGAGAAGGAGATCTTGGCCCTGCTCCCA
CCTAATATTTTCTATGGTGATGCTTTTGAGGAGTCGGTGTTCTCTGCGGCCATTTCTGGG
TCGGGTTCTAGCATGGTTTTCGAGAATGATTTTTCTGAGTTTGACAGCACCCAAAATAAT
TTCTCCCTCGGTCTAGAGTGTGTTATCATGGAGGAATGTGGCATGCCCCAGTGGCTCATC
CGGCTGTACCATCTAGTCAGGTCAGCCTGGACTTTGCAGGCCCCGAAAGAGTCTTTGAAA
GGTTTCTGG
>MN646692
TGTGCTTTATTCGGTCCGTGGTTCCGTGCTATTGAGAAGGAGATCCTGGCTTTGCTCCCA
CCCAACATTTTTTATGGCGATGCCTATGAGGAGTCTGTGTTTTCCGCAGCCATTTCTGGG
GCTGGCCCCAGTATGGTTTTTGAGAATGATTTCTCTGAGTTTGATAGCRCCCAAAACAAT
TTTTCTCTTGGCCTTGAGTGTGTCATTATGGAGGAGTGTGGCATGCCCCAGTGGCTTATC
CGACTGTATCATTTAGTTAGATCGGCCTGGACTTTGCAAGCCCCTAAAGAGTCTTTGAAA
GGTTTCTGG
>MN646693
TGTGCTTTATTCGGCCCGTGGTTCCGTGCTATTGAGAAGGAGATCCTGGCTCTGCTCCCA
CCCAACATTTTTTATGGCGATGCCTATGAGGAGTCAGTGTTTTCTGCAGCCATTTCTGGG
GCTGGCTCCAGTATGGTTTTCGAGAACGATTTTTCTGAGTTTGATAGCACTCAAAACAAT
TTTTCCCTTGGCCTTGAGTGTGTCATTATGGAGGAGTGTGGCATGCCCCAGTGGCTTATC
CGACTGTATCATTTAGTTAGATCGGCCTGGACTTTGCAAGCCCCTAAAGAGTCTTTGAAA
GGTTTCTGG
>MN646694
TGTGCCCTGTTTGGCCCGTGGTTTCGTGCTATTGAGAAAGAGATACTAGCACTACTCCCG
CCTAATATCTTTTACGGCGACGCTTATGAGGACTCTGTGTTTGCTGCCGCCGTTTCCGGG
GCGGGGAYGTGCATGGTGTTTGAGAATGACTTTTCAGAGTTTGATAGCACTCAGAACAAT
TTTTCCCTTGGCCTTGAGTGTGTGATTATGGAGGAATGCGGCATGCCCCAGTGGCTGATC
CGGCTGTACCATCTGGTTCGATCTGCCTGGGTTCTGCAGGCGCCGAAGGAGTCCCTTAGA
GGGTTTTGG
>MN646695
TGTGCTTTATTCGGTCCGTGGTTCCGTGCTATTGAGAAGGAGATCCTGGCTTTGCTCCCA
CCCAACATTTTTTATGGCGATGCCTATGAGGAGTCTGTGTTTTCCGCAGCCATTTCTGGG
GCTGGCCCCAGTATGGTTTTTGAGAATGATTTCTCTGAGTTTGATAGCRCCCAAAACAAT
TTTTCTCTTGGCCTTGAGTGTGTCATTATGGAGGAGTGTGGCATGCCCCAGTGGCTTATC
CGACTGTATCATTTAGTTAGATCGGCCTGGACTTTGCAAGCCCCTAAAGAGTCTTTGAAA
GGTTTCTGG
>MN646696
TGTGCTTTATTTGGCCCATGGTTCCGTGCCATTGAGAAGGAGATTCTGGCTCTGCTCCCA
CCCAATATTTTCTATGGCGATGCCTATGAGGAGTCAGTGTTCTCTGCGTCCATTTCTGGG
GCTGGCTCCAGTATGGTTTTTGAGAATGATTTTTCTGAGTTTGACAGCACCCAAAATAAT
TTCTCTCTTGGCCTTGAGTGCGTTATTATGGAGGAGTGTGGCATGCCCCAATGGCTTACC
CGACTGTACCATTTAGTTAGATCAGCYTGGATYTTGCAAGCCCCGAAAGAGTCTTTGAAA
GGCTTCTGG
>MN614139
TGTGCCCTGTTTGGTCCGTGGTTTCGTGCTATTGAAAAAGAAATACTAGCCCTGCTCCCG
CCTAATATTTTCTACGGCGACGCATACGAGGAGTCTGTGTTCGCCGCCGCTGTGTCGGGG
GCAGGTTCAAGCATGGTATTTGAGAATGATTTTTCAGAGTTTGATAGCACTCAAAATAAC
TTCTCCCTTGGTCTCGAGTGTGTAGTCATGGAGGAATGTGGCATGCCTCAATGGCTAATC
CGGTTGTACCATTTGGTTCGGTCGGCCTGGATTCTACAGGCGCCGAAGGAGTCTCTTAAG
GGATTTTGG
>MN614140
TGTGCCCTGTTTGGTCCGTGGTTTCGTGCTATTGAAAAAGAAATACTAGCCCTGCTCCCG
CCTAATATTTTCTACGGCGACGCATACGAGGAGTCTGTGTTCGCCGCCGCTGTGTCGGGG
GCAGGTTCAAGCATGGTATTTGAGAATGATTTTTCAGAGTTTGATAGCACTCAAAATAAC
TTCTCCCTTGGTCTCGAGTGTGTAGTCATGGAGGAATGTGGCATGCCTCAATGGCTAATC
CGGTTGTACCATTTGGTTCGGTCGGCCTGGATTCTACAGGCGCCGAAGGAGTCTCTTAAG
GGATTTTGG
>MN614141
TGTGCCCTGTTTGGTCCGTGGTTTCGTGCTATTGAAAAAGAAATACTAGCCCTGCTCCCG
CCTAATATTTTCTACGGCGACGCATACGAGGAGTCTGTGTTCGCCGCCGCTGTGTCGGGG
GCAGGTTCAAGCATGGTATTTGAGAATGATTTTTCAGAGTTTGATAGCACTCAAAATAAC
TTCTCCCTTGGTCTCGAGTGTGTAGTCATGGAGGAATGTGGCATGCCTCAATGGCTAATC
CGGTTGTACCATTTGGTTCGGTCGGCCTGGATTCTACAGGCGCCGAAGGAGTCTCTTAAG
GGATTTTGG
>MN614142
TGTGCTCTATTCGGCCCGTGGTTCCGTGCCATTGAGAAGGAGATTTTGGCTCTGCTCCCG
CCTAACATCTTTTATGGCGATGCCTATGAGGAGTCAGTATTCTCTGCAGCCATTTCTGGG
GCTGGCTCCAGTATGGTTTTTGAGAATGATTTTTCTGAGTTTGATAGCACCCAAAATAAT
TTCTCTCTTGGCCTTGAGTGTGTCATTATGGAGGAGTGCGGCATGCCCCAGTGGCTTATC
CGACTGTATCATTTAGTTAGGTCAGCCTGGACCCTGCAGGCCCCGAAAGAGTCTTTGAAG
GGCTTTTGG
>MN614143
TGTGCTCTATTCGGCCCGTGGTTCCGTGCCATTGAGAAGGAGATTTTGGCTCTGCTCCCG
CCTAACATCTTTTATGGCGATGCCTATGAGGAGTCAGTATTCTCTGCAGCCATTTCTGGG
GCTGGCTCCAGTATGGTTTTTGAGAATGATTTTTCTGAGTTTGATAGCACCCAAAATAAT
TTCTCTCTTGGCCTTGAGTGTGTCATTATGGAGGAGTGCGGCATGCCCCAGTGGCTTATC
CGACTGTATCATTTAGTTAGGTCAGCCTGGACCCTGCAGGCCCCGAAAGAGTCTTTGAAG
GGCTTTTGG
>MN629976
TGTGCCCTGTTTGGTCCGTGGTTTCGTGCTATTGAAAAAGAAATACTAGCCCTGCTCCCG
CCTAATATTTTCTACGGCGACGCATACGAGGAGTCTGTGTTCGCCGCCGCTGTGTCGGGG
GCAGGTTCAAGCATGGTATTTGAGAATGATTTTTCAGAGTTTGATAGCACTCAAAATAAC
TTCTCCCTTGGTCTCGAGTGTGTAGTCATGGAGGAATGTGGCATGCCTCAATGGCTAATC
CGGTTGTACCATTTGGTTCGGTCGGCCTGGATTCTACAGGCGCCGAAGGAGTCTCTTAAG
GGATTTTGG
>MN401237
TGTGCTTTATTTGGCCCATGGTTCCGTGCCATCGAGAAGGAAATTCTGACTCTGCTCCCA
CCCAATATTTTCTATGGCGATGCCTATGAGGAGTCAGTTTTTTCTGCGGCTATCTCTGGG
GCTGGCTCCTGTATGGTTTTTGAGAATGATTTTTCTGAGTTTGACAGCACCCAAAATAAT
TTCTCTCTTGGCCTTGAGTGTGTTATCATGGAGGAGTGTGGCATGCCCCAGTGGCTTATC
CGGCTGTACCATTTAGTTAGGTCAGCCTGGATTCTGCAAGCCCCGAAAGAGTCTTTGAAA
GGTTTCTGG
>MN401238
TGCGCCCTCTTTGGCCCCTGGTTCCGTGCCATTGAGAAGGCTATCCTCGCCCTGCTCCCC
CAGGGCGTGTTTTATGGTGATGCCTTTGACGACACCGTCTTCTCGGCGGCTGTAGCCGCA
GCAAAGGCATCTATGGTGTTTGAGAATGACTTTTCGGAGTTTGACTCCACCCAGAATAAT
TTCTCTTTGGGTTTAGAGTGCGCTATCATGGAGGAGTGTGGGATGCCGCAGTGGCTCATT
CGCTTGTATCACCTTATAAGGTCTGCCTGGATCCTGCAGGCCCCGAAGGAGTCTCTGCGG
GGGTTTTGG
>MF444083
TGTGCTTTATTTGGCCCRTGGTTTCGTGCCATTGAGAAGGAGATCCTGGCTCTGCTCCCA
CCCAATATTTTCTACGGTGACGCCTATGAGGAGTCAGTGTTTTCTGCGGCYATTTCTGGG
GCCGGCGCCAGCATGGTTTTTGAGAATGATTTTTCTGAGTTTGATAGCACCCAAAAYAAT
TTTTCTCTTGGCCTTGAGTGCGTTATCATGGAGGARTGTGGCATGCCCCARTGGCTTATY
CGACTGTACCATTTAGTTAGATCGGCCTGGATTCTGCAAGCCCCGAAAGARTCTTTGAAA
GGTTTCTGG
>MF444086
TGCGCTCTATTTGGACCGTGGTTCCGTGCTATTGAGAAGGAGATCTTGGCCCTGCTCCCA
CCTAATATTTTCTATGGTGATGCTTTTGAGGAGTCGGTGTTCTCTGCGGCCATTTCTGGG
TCGGGTTCTAGCATGGTTTTCGAGAATGATTTTTCTGAGTTTGACAGCACCCAAAATAAT
TTCTCCCTCGGTCTAGAGTGTGTTATCATGGAGGAATGTGGCATGCCCCAGTGGCTCATC
CGGCTGTACCATCTAGTCAGGTCAGCCTGGACTTTGCAGGCCCCGAAAGAGTCTTTGAAA
GGTTTCTGG
>MF444119
TGTGCTTTATTTGGCCCATGGCTCCGTGCCATTGAGAAGGAGATTCTGGCTCTGCTCCCA
CCCAATATTTTCTATGGCGATGCCTATGAGGAGTCAGTGTTCTCTGCGGCCATTTCTGGC
GCTGCCTCCAGTATGGTTTTTGAGAATGATTTTTCTGAGTTTGATAGTACCCAAAATAAT
TTCTCTCTTAGCCTTGAGTGTGTTATTATGGAGGAGTGTGGCATGCCCCAATGGCTTATC
CGATTGTACCATTTAGTTAGATCAGCCTGGATTCTGCAAGCCCCGAAAGAGTCTTTGAAA
GGCTTCTGG
>MF444145
TGCGCCCTGTTTGGCCCTTGGTTCCGTGCCATTGAGAAAGAAATACTGGCCCTACTCCCA
CCTAACATTTTCTATGGCGACGCCTACGAGGAGTCTGTGTTCGCTGCAGCTGTGTCTGGG
GCGGGGACATGCATGGTATTTGAGAATGATTTCTCGGAGTTTGACAGTACTCAGAATAAC
TTCTCCCTCGGCCTTGAGTGTGTAGTCATGGAGGAATGTGGCATGCCTCAGTGGTTGATC
CGGTTGTATCATCTGGTTAGGTCCGCCTGGATCTTACAGGCGCCGAAGGAGTCCCTTAAA
GGCTTTTGG
>MK089847
TGTGCCCTGTTCGGTCCGTGGTTTCGTGCCATTGAGAAGGAGATCCTGGCTCTGCTCCCG
CCTAACATTTTCTATGGCGGCGCTTATGAGGAATCAGTGTTTTCTGCCGCTATTTCTGGA
GCGGGCTCTAGTATGGTCTTTGAAAATGACTTCTCTGAGTTTGATAGTACCCAGAATAAC
TTTTCTCTTGGCCTTGAGTGTGTTATTATGGAGGAGTGTGGCATGCCCCAGTGGCTTATT
CGACTGTACCATCTGGTTAGGTCAGCCTGGACTCTGCAGGCCCCGAAAGAATCTCTGAAA
GGTTTTTGG
>MK089848
TGTGCCCTATTTGGACCGTGGTTCCGTGCCATTGAGAAGGAGATCTTAGCCCTACTCCCA
CCTAATATTTTCTATGGCGATGCTTTTGAGGAGTCAGTGTTCTCTGCAGCCATTTCTGGA
GCCGGCTCTAGTATGGTCTTTGAGAATGATTTTTCTGAGTTTGACAGCACTCAAAATAAC
TTTTCTCTCGGCCTCGAGTGCGTTATCATGGAAGAGTGTGGCATGCCTCAGTGGCTTATC
CGGCTGTACCATTTAGTCAGGTCAGCCTGGACCCTGCAAGCTCCAAAAGAGTCCTTGAAA
GGTTTCTGG
>MK089849
TGCGCCCTGTTCGGCCCGTGGTTTCGTGCTATTGAGAAAGAAATACTAGCCCTGCTCCCG
CCTAATATTTTCTACGGTGACGCATACGAGGAGTCTGTGTTTGCCGCCGCTGTCTCAGGG
GCAGGTTCAAGCATGGTATTTGAGAATGACTTTTCAGAGTTTGATAGCACCCAAAATAAC
TTCTCCCTTGGTCTTGAGTGTGTGGTCATGGAGGAATGTGGCATGCCTCAGTGGCTAATC
CGGTTGTACCATTTGGTCCGGTCGGCCTGGATCCTACAGGCGCCGAAGGAGTCTCTTAAG
GGATTTTGG
>MK050463
TGCGCTTTATTTGGCCCTTGGTTCCGAGCTATCGAGAAACAGATACTAGCCTTGCTCCCG
CCTAACATCTTTTACGGCGACGCCTATGAGGATTCTGTATTCTCTGCGGCTGTCACTGGC
GCGGGGTCGAGTATGGTATTTGAAAACGATTTTTCGGAGTTTGATAGCACCCAGAATAAT
TTCTCACTTGGTCTTGAATGTGTGATTATGGAAGAATGCGGTATGCCTCAGTGGCTAGTT
AGGCTATACCACCTAATTCGGTCGACCTGGATCCTACAGGCTCCAAAGGAATCTTTGAAA
GGATTTTGG
>MK390970
TGTGCCTTGTTTGGCCCATGGTTCCGTGCTATCGAAAAGGAAATATTAACCCTGCTCCCG
CCTAACATCTTTTACGGCGACGCCTATGAAGAGTCCGTGTTTGCTGCCGCCGTGTCCGGG
GCGGGGTCTTGCATGGTATTTGAAAATGACTTCTCGGAGTTTGATAGCACCCAAAATAAT
TTCTCTCTTGGCCTTGAGTGTGTAATTATGGAAGAATGCGGTATGCCCCAGTGGCTAATC
CGGTTGTACCATTTGGTTCGATCGGCCTGGATCTTACAGGCGCCGAAGGAGTCTCTTAAA
GGCTTTTGG
>MK390971
TGTGCCTTGTTTGGCCCATGGTTCCGTGCTATCGAAAAGGAAATATTAACCCTGCTCCCG
CCTAACATCTTTTACGGCGACGCCTATGAAGAGTCCGTGTTTGCTGCCGCCGTGTCCGGG
GCGGGGTCTTGCATGGTATTTGAAAATGACTTCTCGGAGTTTGATAGCACCCAAAATAAT
TTCTCTCTTGGCCTTGAGTGTGTAATTATGGAAGAATGCGGTATGCCCCAGTGGCTAATC
CGGTTGTACCATTTGGTTCGATCGGCCTGGATCTTACAGGCGCCGAAGGAGTCTCTTAAA
GGCTTTTGG
>MH504124
TGTGCCTTGTTTGGTCCGTGGTTCCGTGCTATTGAAAAAGAAATACTAGCCCTGCTCCCG
CCTAATATTTTCTACGGCGACTCATACGAGGAGTCTGTGTTTGCCGCCGCTGTGTCAGGG
GCAGGTTCAAGCATGGTATTTGAGAATGATTTTTCAGAGTTTGATAGCACCCAAAATAAC
TTCTCCCTTGGTCTTGAGTGTGTAGTCATGGAGGAGTGTGGCATGCCCCAGTGGCTAATC
CGGTTGTACCATTTGGTTCGGTCGGCCTGGATCCTACAGGCACCGAAGGAGTCTCTTAAG
GGATTTTGG
>MH504125
TGTGCCCTGTTTGGTCCGTGGTTTCGTGCTATTGAAAAAGAAATACTAGCCCTGCTCCCG
CCTAATATTTTCTACGGCGACGCATACGAGGAGTCTGTGTTTGCTGCCGCTGTGTCAGGG
GCAGGTTCAAGCATGGTATTTGAGAACGATTTTTCAGAGTTTGATAGCACCCAAAATAAC
TTCTCCCTTGGTCTCGAGTGTGTGGTCATGGAGGAATGTGGCATGCCCCAGTGGTTAATT
CGGTTGTACCATTTGGTTCGGTCAGCCTGGATCCTACAGGCGCCGAAGGAGTCTCTTAAG
GGATTTTGG
>MH504126
TGTGCCCTGTTTGGCCCGTGGTTTCGTGCTATTGAAAAAGAAATACTAGCCCTGCTCCCA
CCCAATATCTTTTACGGCGACGCGTATGAGGAGTCTGTGTTTGCTGCCGCCGTGTCTGGG
GCAGGTTCATCCATGGTATTTGAGAATGATTTTTCAGAGTTTGATAGCACTCAAAATAAC
TTTTCCCTTGGTCTCGAGTGTGTAATTATGGAGGAATGTGGTATGCCCCAGTGGCTAATC
CGGTTGTACCATTTGGTTCGGTCGGCCTGGACCCTACAGGCGCCGAAGGAGTCTCTCAAG
GGATTTTGG
>MH504127
TGTGCCCTGTTTGGTCCGTGGTTTCGTGCTATTGAAAAAGAAATACTAGCCCTGCTCCCG
CCTAATATCTTCTACGGTGACGCATACGAGGAGTCTGTGTTTGCCGCCGCTGTGTCAGGG
GCAGGCTCAAGCATGGTATTTGAGAATGATTTTTCAGAGTTTGATAGCACCCAGAATAAC
TTCTCCCTTGGCCTCGAGTGTGTAGTTATGGAGGAATGTGGCATGCCCCAGTGGCTAATC
CGGTTGTACCATTTGGTTCGGTCGGCCTGGATTCTACAGGCACCGAAGGAGTCTCTTAAG
GGATTTTGG
>MH504128
TGTGCCCTGTTTGGCCCATGGTTTCGTGCTATTGAAAAAGAAATACTAGCCTTGCTCCCG
CCTAATATCTTCTACGGCGACGCATACGAGGAGTCTGTGTTTGCCGCCGCTGTGTCAGGG
GCGGGTTCAAGTATGGTATTTGAGAATGACTTTTCAGAGTTTGATAGCACCCAAAATAAC
TTCTCCCTTGGCCTCGAGTGTGTAGTTATGGAGGAATGTGGCATGCCCCAGTGGCTAATT
CGGTTGTACCATTTGGTTCGGTCGGCCTGGATCCTACAGGCACCGAAGGAGTCTCTTAAG
GGATTTTGG
>MH504129
TGTGCCCTGTTTGGCCCGTGGTTTCGTGCTATTGAAAAAGAAATATTAGCCCTGCTCCCA
CCCAATATCTTTTACGGCGACGCGTATGAGGAGTCTGTGTTTGCTGCCGCCGTGTCTGGG
GCAGGTTCATCCATGGTATTTGAGAATGATTTTTCAGAGTTTGATAGCACTCAAAATAAC
TTTTCCCTTGGTCTCGAGTGTGTAATTATGGAGGAATGTGGTATGCCCCAGTGGCTAATC
CGGCTGTACCATTTGGTTCGGTCGGCCTGGACCCTACAGGCGCCGAAGGAGTCTCTCAAG
GGATTTTGG
>MH504130
TGCGCTCTGTTCGGCCCGTGGTTCCGCGCTATCGAAAAACAAATACTGGCCCTACTCCCG
CCTAATATATTCTATGGCGACGCCTATGAGGAGTCAGTGTTTGCCGCCGCTGTGTCCGGG
GCGGGGTCATGTATGGTATTTGAGAATGACTTCTCTGAGTTTGATAGTACCCAAAATAAT
TTCTCTCTCGGCCTTGAATGTGTCGTAATGGAGGAGTGCGGCATGCCTCAATGGTTAATT
AGATTGTATCATCTGGTTCGGTCAGCCTGGATTTTGCAGGCGCCGAAGGAGTCTCTTAAG
GGTTTCTGG
>MH504131
TGTGCCCTGTTTGGTCCGTGGTTTCGTGCTATTGAAAAAGAAATACTAGCTCTGCTCCCG
CCTAATATCTTCTACGGCGATGCATACGAGGAGTCTGTGTTTGCCGCCGCTGTGTCAGGG
GCAGGTTCAAGCATGGTATTTGAGAATGATTTCTCAGAGTTTGATAGCACTCAGAATAAC
TTCTCCCTTGGCCTCGAGTGTGTAGTTATGGAGGAATGTGGCATGCCCCAGTGGCTAATC
CGGTTGTACCATTTGGTTCGATCGGCCTGGATTCTGCAGGCGCCGAAGGAGTCTCTTAAG
GGATTTTGG
>MH504132
TGCGCCCTCTTTGGCCCCTGGTTCCGTGCTATTGAGAAGGCTATCCTCGCCCTGCTCCCG
CCTAATATCTTCTACGGTGACGCATACGAGGAGTCTGTGTTTGCCGCCGCTGTGTCAGGG
GCAGGCTCAAGCATGGTATTTGAGAATGATTTTTCAGAGTTTGATAGCACCCAGAATAAC
TTCTCCCTTGGCCTCGAGTGTGTAGTTATGGAGGAATGTGGCATGCCCCAGTGGCTAATC
CGGTTGTACCATTTGGTTCGGTCGGCCTGGATTCTACAGGCACCGAAGGAGTCTCTTAAG
GGATTTTGG
>MH504133
TGTGCCCTGTTTGGTCCGTGGTTTCGTGCTATTGAAAAAGAAATATTGGACCTGCTCCCG
CCTAATATTTTCTATGGCGATGCATACGAGGAGTCTGTGTTTGCCGCCGCTGTGTCAGGG
GCAGGTTCAAGCATGGTATTTGAGAATGATTTTTCAGAGTTTGATAGCACCCAAAATAAC
TTCTCCCTTGGTCTTGAATGTGTGATCATGGAGGAATGTGGCATGCCCCAGTGGCTAATT
CGGTTGTACCATTTGGTTCGGTCAGCCTGGATCCTACAGGCGCCGAAGGAGTCTCTCAAG
GGGTTTTGG
>MH504134
TGTGCCCTGTTTGGTCCGTGGTTTCGTGCTATTGAAAAAGAAATACTAGCCCTGCTCCCG
CCTAACATTTTCTACGGCGACGCGTACGAGGAGTCTGTGTTTGCCGCCGCTGTGTCGGGG
GCAGGTTCAAGCATGGTGTTTGAGAATGATTTTTCAGAGTTTGATAGCACCCAAAATAAC
TTCTCCCTTGGTCTCGAGTGTGTAGTCATGGAGGAATGTGGCATGCCCCAGTGGCTAATC
CGGTTGTACCATTTGGTTCGGTCGGCCTGGATTTTACAGGCGCCGAAGGAGTCTCTTAAG
GGATTTTGG
>MH504135
TGTGCCCTGTTTGGTCCGTGGTTTCGTGCTATTGAAAAAGAAATACTAGCCCTGCTCCCG
CCTAATATTTTCTACGGCGACGCATACGAGGAGTCTGTGTTTGCCGCCGCTGTGTCAGGG
GCAGGCTCAAGCATGGTATTTGAGAATGATTTTTCAGAGTTTGATAGCACCCAAAATAAC
TTCTCCCTTGGTCTCGAGTGTGTAGTCATGGAGGAGTGTGGCATGCCCCAGTGGCTAATC
CGGTTGTACCATTTGGTTCGGTCGGCCTGGATCTTACAGGCGCCGAAGGAGTCTCTTAAG
GGATTTTGG
>MH504136
TGTGCCCTGTTTGGTCCGTGGTTTCGTGCTATTGAAAAAGAAATACTTGCCCTGCTCCCG
CCTAATATCTTCTACGGCGACGCGTATGAGGAGTCTGTGTTTGCTGCCGCTGTGTCTGGG
GCAGGTTCATCCATGGTATTTGAGAATGATTTTTCAGAGTTTGATAGCACCCAAAATAAC
TTCTCCCTTGGTCTCGAGTGTGTAATTATGGAGGAATGTGGCATGCCCCAGTGGCTAATC
CGGTTGTACCATTTGGTTCGGTCGGCCTGGACCCTACAGGCGCCGAAGGAGTCTCTCAAG
GGATTTTGG
>MH504137
TGTGCCCTGTTTGGCCCGTGGTTTCGTGCCATTGAAAAAGAAATACTAGCCCTGCTCCCG
CCTAATATTTTCTACGGTGACGCATACGAGGAGTCTGTGTTTGCCGCCGCTGTGTCAGGG
GCAGGCTCAAGCATGGTGTTTGAGAATGATTTTTCAGAGTTTGATAGCACCCAAAATAAC
TTCTCCCTTGGTCTTGAGTGTGTAGTCATGGAGGAATGTGGCATGCCCCAGTGGCTAATC
CGGTTGTACCATCTGGTCCGGTCGGCCTGGATCCTGCAGGCGCCGAAGGAGTCTCTTAAG
GGATTTTGG
>MH504138
TGTGCCCTGTTTGGTCCGTGGTTTCGTGCTATTGAAAAAGAAATACTAGCCCTGCTCCCG
CCTAATATCTTCTACGGTGACGCATACGAGGAGTCTGTGTTTGCCGCCGCTGTGTCAGGG
GCAGGCTCAAGCATGGTATTTGAGAATGATTTTTCAGAGTTTGATAGCACCCAGAATAAC
TTCTCCCTTGGCCTCGAGTGTGTAGTTATGGAGGAATGTGGCATGCCCCAGTGGCTAATC
CGGTTGTACCATTTGGTTCGGTCGGCCTGGATTCTACAGGCACCGAAGGAGTCTCTTAAG
GGATTTTGG
>MH504139
TGTGCTCTTTTTGGACCGTGGTTCCGTGCCATTGAGAAGGAAATTCTGGCCCTGCTCCCA
CCTAATATATTCTATGGTGACGCTTTTGAAGAGTCAGTGTTCTCTGCAGCCATTTCTGGG
GCGGGCTCTAGTATGGTTTTTGAAAATGACTTCTCTGAGTTTGACAGTACCCAAAACAAT
TTCTCCCTCGGCCTCGAGTGTGTTATCATGGAAGAATGTGGCATGCCCCAGTGGCTCATC
CGGTTGTACCACTTAGTCAGGTCAGCCTGGACTCTGCAGGCTCCGAAAGAGTCCCTGAAA
GGCTTTTGG
>MH504140
TGCGCTCTATTTGGGCCGTGGTTCCGTGCCATTGAGAAGGAAATCCTGGCCCTGCTCCCA
CCTAATATCTTTTATGGTGATGCTTTTGAAGAGTCAGTGTTCTCTGCAGCCATCTCTGGA
GCGGGTTCTAGCATGGTTTTTGAGAATGATTTCTCTGAGTTTGACAGCACCCAAAACAAC
TTCTCCCTCGGCCTCGAGTGTGTAATTATGGAAGAGTGTGGTATGCCTCAATGGCTCATC
CGGCTGTACCATCTGGTTAGGTCGGCCTGGACTTTGCAGGCCCCGAAAGAGTCCCTGAAA
GGTTTTTGG
>MH504141
TGTGCTCTATTTGGACCGTGGTTCCGCGCCATTGAGAAGGAGATCTTAGCCCTGCTCCCA
CCTAATATTTTCTATGGTGATGCTTTTGAAGAGTCAGTGTTCTCTGCAGCCATTGCTGGA
GCGGGTTCCAGTATGGTTTTTGAGAATGATTTCTCTGAGTTTGACAGTACCCAAAACAAT
TTCTCCCTCGGTCTTGAGTGTGTCATTATGGAAGAGTGTGGCATGCCCCAGTGGCTTATC
CGGCTGTACCATTTAGTCAGGTCAGTCTGGACTTTACAGGCCCCGAAAGAGTCCTTGAAA
GGCTTTTGG
>MH504142
TGTGCTCTATTTGGACCGTGGTTCCGCGCCATTGAGAAGGAGATCTTAGCCCTGCTCCCA
CCTAATATTTTCTATGGTGATGCTTTTGAAGAGTCAGTGTTCTCTGCAGCCATTGCTGGA
GCGGGTTCCAGTATGGTTTTTGAGAATGATTTCTCTGAGTTTGACAGTACCCAAAACAAT
TTCTCCCTCGGTCTTGAGTGTGTCATTATGGAAGAGTGTGGCATGCCCCAGTGGCTTATC
CGGCTGTACCATTTAGTCAGGTCAGCCTGGACTTTACAGGCCCCGAAAGAGTCCTTGAAA
GGCTTTTGG
>MH504143
TGTGCTCTATTTGGACCGTGGTTCCGCGCCATTGAGAAGGAGATCTTAGCCCTGCTCCCA
CCTAATATTTTCTATGGTGATGCTTTTGAAGAGTCAGTGTTCTCTGCAGCCATTGCTGGA
GCGGGTTCCAGTATGGTTTTTGAGAATGATTTCTCTGAGTTTGACAGTACCCAAAACAAT
TTCTCCCTCGGTCTTGAGTGTGTCATTATGGAAGAGTGTGGCATGCCCCAGTGGCTTATC
CGGCTGTACCATTTAGTCAGGTCAGCCTGGACTTTACAGGCCCCGAAAGAGTCCTTGAAA
GGCTTTTGG
>MH504144
TGTGCATTATTTGGGCCGTGGTTCCGGGCTATTGAGAAGGAGATTTTAGCTCTACTTCCG
CCTAACATTTTCTACGGTGATGCTTTTGAAGAGTCAGTGTTTTCAGCAGCCATTTCCGGT
GCAGGTTCTAGTATGGTCTTTGAGAATGATTTTTCTGAATTTGACAGCACCCAAAATAAT
TTCTCCCTCGGCCTCGAGTGTGTCATCATGGAGGAGTGTGGCATGCCCCAATGGCTCATC
CGGCTGTACCACTTAGTCAGGTCAGCCTGGACTTTGCAGGCCCCTAAGGAATCCTTGAAA
GGCTTTTGG
>MH504145
TGTGCTCTATTTGGACCGTGGTTCCGTGCCATCGAGAAGGAGATCCTGGCCCTGCTCCCG
CCTAATATTTTCTATGGTGATGCTTTTGAAGAGTCAGTGTTCTCTGCGGCCATCGCTGGA
GCAGGTTCTAGTATGGTTTTTGAGAACGATTTCTCTGAGTTTGACAGTACCCAAAATAAT
TTTTCTCTCGGCCTCGAGTGTGTTATTATGGAAGAGTGTGGCATGCCTCAGTGGCTTATT
CGGTTGTACCATTTGGTTAGGTCAGCCTGGACTTTGCAGGCCCCGAAGGAGTCCCTGAAA
GGTTTTTGG
>MH504146
TGTGCTCTATTTGGACCGTGGTTCCGTGCCATTGAGAAAGAGATCCTGGCTCTGCTCCCG
CCCAATATTTTCTACGGTGACGCCTTTGAAGAGTCAGTGTTCTCCGCAGCCATCTCTGGG
GCGGGTACTAGTATGGTCTTTGAGAATGATTTCTCCGAGTTTGACAGCACCCAAAATAAC
TTCTCCCTCGGCCTCGAGTGTGTCATCATGGAAGAGTGTGGTATGCCTCAGTGGCTTATC
CGGCTGTACCATCTGGTGAGGTCAGCCTGGACCTTGCAGGCCCCGAAAGAGTCCCTGAAA
GGTTTTTGG
>MH504147
TGTGCCCTCTTTGGCCCGTGGTTCCGCGCCATCGAGAAGGAGATCTTGGCTCTGCTCCCG
CCCAATGTTTTCTATGGTGACGCCTATGAGGAGTCAGTGTTTTCCGCGGCCATTTCCGGA
GCGGGCTCAAGTATGGTTTTTGAAAATGACTTTTCTGAGTTTGATAGTACCCAGAATAAT
TTTTCACTTGGCCTTGAGTGTGTTATAATGGAAGAGTGTGGCATGCCCCAGTGGCTTATC
CGATTGTATCATTTAGTTAGATCAGCCTGGACCTTGCAGGCCCCGAAAGAGTCTTTGAAG
GGTTTTTGG
>MH504148
TGTGCTCTATTTGGACCTTGGTTCCGTGCTATTGAGAAGGAGATCTTAGCCCTTCTCCCA
CCCAATATTTTCTATGGTGATGCCTTTGAGGAGTCAGTGTTCTCTGCGGCCATCTCAGGA
GCAGGTTCTAGTATGGTCTTCGAGAATGATTTCTCCGAATTTGACAGCACCCAAAATAAT
TTCTCCCTCGGCCTTGAGTGTGTCATCATGGAAGAGTGTGGTATGCCCCAATGGCTTATC
CGGCTGTACCATTTAGTTAGGTCAGCCTGGACTTTGCAGGCCCCGAAAGAGTCTTTGAAA
GGCTTTTGG
>MH504149
TGTGCTTTATTCGGACCGTGGTTCCGTGCCATTGAGAAGGAGATCCTGGCCCTGCTCCCA
CCTAATATCTTTTATGGTGATGCTTTTGAAGAGTCGGTGTTCTCTGCAGCCATTTCTGGT
GCGGGCTCTAGTATGGTCTTTGAGAATGATTTCTCTGAGTTTGACAGTACCCAGAACAAC
TTCTCCCTCGGCCTCGAGTGTGTTATCATGGAAGAATGTGGCATGCCCCAGTGGCTTATC
CGGCTGTACCATTTAGTTAGGTCAGCCTGGACTTTGCAGGCCCCGAAAGAGTCTCTGAAA
GGCTTCTGG
>MH504150
TGCGCTCTATTCGGGCCATGGTTCCGTGCCATTGAGAAGGAGATTTTAGCCCTGCTCCCA
CCTAATATCTTCTACGGCGATGCTTTTGAAGAGTCAGTGTTCTCGGCAGCCATCTCTGGG
GCGGGTTCCAGTATGGTTTTCGAGAACGACTTCTCTGAGTTTGACAGTACCCAGAATAAT
TTCTCCCTCGGCCTTGAGTGTGTTATAATGGAAGAGTGTGGCATGCCTCAGTGGCTTATC
CGGCTGTACCATCTAGTTAGGTCGGCCTGGACCTTGCAGGCCCCAAAAGAGTCCTTGAAA
GGTTTTTGG
>MH504151
TGTGCTTTATTCGGCCCGTGGTTCCGTGCTATTGAGAAGGAGATTCTGGCTCTGCTCCCA
CCTAACATTTTCTATGGCGATGCCTATGAGGAGTCAGTGTTCTCTGCAGCCGTCTCTGGG
GCTGGCTCCAGTATGGTTTTTGAGAATGATTTTTCTGAGTTCGATAGTACCCAAAACAAT
TTTTCCCTTGGCCTTGAGTGCGTTATTATGGAAGAGTGTGGCATGCCCCAGTGGCTTATT
CGACTGTACCATTTAGTGAGATCAGCCTGGACCCTGCAAGCCCCGAAAGAGTCTTTGAAA
GGTTTTTGG
>MH504152
TGTGCTCTTTTTGGACCGTGGTTCCGTGCCATTGAGAAGGAAATTCTGGCCCTGCTCCCA
CCTAACATATTCTATGGTGACGCTTTTGAAGAGTCAGTGTTCTCTGCAGCCATTTCTGGG
GCGGGCTCTAGTATGGTTTTTGAAAATGACTTCTCTGAGTTTGACAGTACCCAAAACAAT
TTCTCCCTCGGCCTCGAGTGTGTTATCATGGAAGAATGTGGCATGCCCCAGTGGCTCATC
CGGTTGTACCACTTAGTCAGGTCAGCCTGGACTCTGCAGGCTCCGAAAGAGTCCCTGAAA
GGCTTTTGG
>MH504153
TGTGCCCTATTCGGACCGTGGTTCCGCGCCATTGAGAAGGAGATCCTGGCCCTTCTCCCA
CCTAATATATTTTATGGTGATGCTTTTGAAGAGTCAGTGTTTTCTGCAGCCATCTCTGGA
GCAGGCTTTAGTATGGTCTTTGAGAATGATTTCTCAGAGTTTGACAGCACCCAAAACAAT
TTCTCCCTCGGCCTCGAGTGTGTTATCATGGAGGAGTGTGGCATGCCCCAATGGCTTATT
CGGCTGTACCACCTAGTTAGATCAGCCTGGACTCTGCAGGCTCCGAAAGAGTCCCTGAAA
GGATTTTGG
>MH504154
TGCGCCCTCTTTGGCCCTTGGTTCCGTGCTATTGAGAAGGCTATTCTGGCCCTGCTCCCT
CAGGGTGTGTTTTACGGTGATGCCTATGATGACACCGTCTTCTCGGCGGCTGTGGCTGCA
GCAAAGGCATCCATGGTGTTTGAGAATGACTTTTCTGAATTTGACTCCACCCAGAATAAT
TTCTCTCTAGGCCTTGAGTGTGCTATTATGGAGGAGTGCGGGATGCCGCAGTGGCTCATC
CGTTTGTATCACCTTATAAGGTCTGCGTGGATTTTGCAGGCCCCGAAGGAGTCTCTGCGG
GGGTTTTGG
>MH504155
TGCGCCCTCTTTGGCCCCTGGTTCCGTGCTATTGAGAAGGCTATCCTCGCCCTGCTCCCC
CAGGGCGTGTTTTATGGTGATGCCTTTGACGACACCGTCTTCTCGGCGGCTGTAGCCGCA
GCAAAGGCATCTATGGTGTTTGAGAATGACTTTTCGGAGTTTGACTCCACCCAGAATAAT
TTCTCTTTGGGTTTAGAGTGCGCTATCATGGAGGAGTGTGGGATGCCGCAGTGGCTCATT
CGCTTGTATCACCTTATAAGGTCTGCGTGGATCCTGCAGGCCCCGAAGGAGTCTCTGCGG
GGGTTTTGG
>MH504156
TGCGCCCTCTTTGGCCCCTGGTTCCGTGCTATTGAGAAGGCTATCCTCGCCCTGCTTCCC
CAGGGCGTGTTTTATGGTGATGCCTTTGACGACACCGTCTTCTCGGCGGCTGTGGCCGCA
GCAAAGGCATCTATGGTGTTTGAGAATGACTTCTCGGAGTTTGACTCCACCCAGAATAAT
TTCTCTCTGGGTTTAGAGTGCGCTATCATGGAGGAGTGTGGGATGCCGCAGTGGCTCATT
CGCTTGTATCACCTTATAAGGTCTGCGTGGATCCTGCAGGCCCCGAAGGAGTCTCTGCGG
GGGTTTTGG
>MH504157
TGCGCCCTTTTTGGCCCTTGGTTCCGCGCTATTGAGAAGGCTATTCTGGCCTTGCTCCCT
CAGGGTGTGTTCTATGGTGATGCCTTTGATGACACCGTCTTCTCGGCGGCTGTGGCCGCA
GCAAAGGCATCTATGGTGTTTGAGAATGATTTTTCTGAGTTTGACTCCACCCAGAATAAT
TTCTCTCTGGGCCTAGAGTGCGCTATAATGGAGGAGTGTGGGATGCCGCAGTGGCTCATC
CGCCTGTATCATCTTATAAGGTCCGCGTGGATCCTGCAGGCTCCGAAGGAGTCTCTGCGA
GGGTTTTGG
>MH504158
TGCGCCCTCTTTGGCCCCTGGTTCCGTGCTATTGAGAAGGCTATCCTCGCCCTGCTTCCC
CAGGGCGTGTTTTATGGTGATGCCTTTGACGACACCGTCTTCTCGGCGGCTGTAGCCGCA
GCAAAGGCATCTATGGTGTTTGAGAATGATTTTTCGGAGTTTGACTCCACCCAGAATAAT
TTCTCTCTGGGTTTAGAGTGCGCTATCATGGAGGAGTGTGGGATGCCGCAGTGGCTCATT
CGCTTGTATCACCTTATAAGGTCTGCGTGGATCCTGCAGGCCCCGAAGGAGTCTCTGCGG
GGGTTTTGG
>MH504159
TGCGCCCTCTTTGGCCCCTGGTTCCGTGCTATTGAGAAGGCTATCCTCGCCCTGCTCCCC
CAGGGCGTGTTTTATGGTGATGCCTTTGACGACACCGTCTTCTCGGCGGCTGTAGCCGCA
GCAAAGGCATCTATGGTGTTTGAGAATGACTTTTCGGAGTTTGACTCCACCCAGAATAAT
TTCTCTTTGGGTTTAGAGTGCGCTATCATGGAGGAGTGTGGGATGCCGCAGTGGCTCATT
CGCTTGTATCACCTTATAAGGTCTGCGTGGATCCTGCAGGCCCCGAAGGAGTCTCTGCGG
GGGTTTTGG
>MH504160
TGCGCCCTCTTTGGCCCCTGGTTCCGTGCTATTGAGAAGGCTATCCTCGCCCTGCTCCCC
CAGGGCGTGTTTTATGGTGATGCCTTTGACGACACCGTCTTCTCGGCGGCTGTAGCCGCA
GCAAAGGCATCTATGGTGTTTGAGAATGACTTTTCGGAGTTTGACTCCACCCAGAATAAT
TTCTCTTTGGGTTTAGAGTGCGCTATCATGGAGGAGTGTGGGATGCCGCAGTGGCTCATT
CGCTTGTATCACCTTATAAGGTCTGCGTGGATCCTGCAGGCCCCGAAGGAGTCTCTGCGG
GGGTTTTGG
>MH504161
TGCGCCCTCTTTGGCCCCTGGTTCCGTGCTATTGAGAAGGCTATCCTCGCCCTGCTCCCC
CAGGGCGTGTTTTATGGTGATGCCTTTGACGACACCGTCTTCTCGGCGGCTGTAGCCGCA
GCAAAGGCATCTATGGTGTTTGAGAATGACTTTTCGGAGTTTGACTCCACCCAGAATAAT
TTCTCTTTGGGTTTAGAGTGCGCTATCATGGAGGAGTGTGGGATGCCGCAGTGGCTCATT
CGCTTGTATCACCTTATAAGGTCTGCCTGGATCCTGCAGGCCCCGAAGGAGTCTCTGCGG
GGGTTTTGG
>MH504162
TGCGCCCTCTTCGGCCCTTGGTTCCGCGCTATCGAGAAGGCCATTCTGGCCCTGCTCCCT
CAGGGTGTGTTTTACGGTGATGCCTATGATGACACCGTCTTCTCGGCGGCTGTGGCTGCA
GCAAAGGCATCCATGGTGTTCGAGAATGACTTTTCTGAGTTTGACTCCACCCAGAATAAT
TTCTCTCTAGGCCTAGAGTGTGCTATTATGGAGGAGTGCGGGATGCCACAGTGGCTCATT
CGTTTGTATCACCTTATAAGGTCTGCGTGGATCCTGCAGGCCCCGAAGGAGTCTCTGCGA
GGGTTTTGG
>MH504163
TGCGCCCTCTTTGGCCCCTGGTTCCGTGCTATTGAGAAGGCTATCCTCGCCCTGCTCCCC
CAGGGCGTGTTTTATGGTGATGCCTTTGACGACACCGTCTTCTCGGCGGCTGTAGCCGCA
GCAAAGGCATCTATGGTGTTTGAGAATGACTTTTCGGAGTTTGACTCCACCCAGAATAAT
TTCTCTCTGGGTTTAGAGTGCGCTATCATGGAGGAGTGTGGGATGCCGCAGTGGCTCATT
CGCTTGTATCACCTTATAAGGTCTGCGTGGATCCTGCAGGCCCCGAAGGAGTCTCTGCGG
GGGTTTTGG
>MF444027
TGTGCTTTATTTGGCCCATGGTTCCGTGCCATTGAGAAGGAGATTCTGGCTCTGCTCCCA
CCCAATATCTTTTATGGTGATGCCTATGAGGAGTCAGTGTTCTCTGCGGCCATTTCTGGG
GCTGGCTCCAGTATGGTTTTTGAGAATGACTTTTCTGAGTTTGATAGCACCCAAAATAAT
TTCTCTCTTGGCCTTGAGTGCGTTATTATGGAGGAGTGCGGCATGCCCCAATGGCTTATT
CGACTGTACCATCTAGTTAGATCAGCCTGGATTCTGCAAGCCCCGAAAGAGTCTTTGAAA
GGCTTCTGG
>MF444028
TGTGCTTTATTCGGCCCGTGGTTCCGTGCCATTGAGAAGGAGATTCTGGCTTTGCTTCCA
CCCAATATTTTCTATGGCGATGCCTATGAGGAGACAGTGTTTTCTGCAGCTATCTCTGGG
GCCGGCTCCAGTATGGTTTTCGAAAACGATTTCTCTGAGTTTGATAGTACCCAAAATAAT
TTTTCTCTTGGCCTTGAGTGTGTTATTATGGAGGAGTGTGGCATGCCCCAGTGGCTAATC
CGACTGTACCATCTGGTTAGGTCAGCCTGGACCTTGCAAGCCCCGAAAGAGTCTTTGAAA
GGTTTTTGG
>MF444029
TGTGCTCTATTTGGCCCGTGGTTCCGTGCTATCGAGAAGGAGATTTTAGCTCTGCTTCCA
CCCAATATTTTTTATGGTGATGCCTATGAGGAGTCAGTGTTTTCTGCAGCCATCTCTGGG
GCTGGCTCCAGTATGGTTTTTGAGAACGATTTTTCTGAGTTTGATAGCACCCAAAACAAT
TTTTCTCTTGGCCTTGAGTGTGTTATTATGGAGGAGTGTGGTATGCCCCAGTGGCTTATC
CGACTATATCATTTGGTTAGGTCAGCCTGGACCCTGCAAGCCCCGAAAGAGTCTTTGAAA
GGTTTCTGG
>MF444030
TGTGCCCTGTTTGGCCCGTGGTTTCGTGCTATCGAGAAGGAAATACTAGCGCTACTCCCG
CCTAATATCTTTTACGGCGACGCTTATGAGGACTCTGTGTTTGCTGCCGCCGTTTCTGGG
GCGGGAACGTGCATGGTGTTTGAGAATGATTTCTCAGAGTTTGATAGCACCCAGAACAAT
TTTTCCCTTGGCCTTGAGTGTGTGATTATGGAGGAATGTGGTATGCCCCAGTGGCTGATC
CGGTTGTACCATCTAGTCCGGTCTGCCTGGATTTTGCAGGCACCGAAGGAGTCCCTTAAA
GGTTTTTGG
>MF444031
TGTGCCCTCTTTGGCCCGTGGTTTCGTGCTATTGAAAAAGAAATACTGGCCCTGCTCCCG
CCCAATATCTTCTACGGCGATGCATATGAAGAGTCTGTGTTTGCTGCCGCCGTGTCCGGG
GCAGGTTCATGCATGGTATTTGAGAATGATTTTTCAGAGTTTGATAGCACTCAAAATAAT
TTCTCCCTTGGCCTCGAGTGTGTAGTCATGGAAGAATGCGGCATGCCCCAGTGGCTAATC
AGGTTGTACCACTTGGTTCGGTCAGCCTGGATTTTACAGGCGCCGAGGGAGTCTCTTAAA
GGGTTTTGG
>MF444032
TGTGCTCTATTTGGCCCGTGGTTCCGTGCTATCGAGAAGGAGATTCTAGCTCTGCTCCCA
CCCAATATTTTTTATGGTGATGCCTATGAGGAGTCAGTGTTTTCTGCAGCCATCTCTGGG
GCTGGCTCCAGTATGGTTTTCGAGAACGATTTTTCTGAGTTTGATAGCACCCAAAACAAT
TTTTCTCTTGGCCTTGAGTGTGTTATTATGGAGGAGTGTGGCATGCCTCAGTGGCTTATT
CGACTATACYATTTGGTTAGGTCAGCCTGGACTCTGCAAGCCCCGAAAGAGTCTTTGAAA
GGTTTCTGG
>MF444034
TGTGCTTTATTTGGCCCATGGTTCCGTGCCATTGAGAAGGAGATTCTGGCTCTGCTCCCA
CCCAATATCTTTTATGGTGATGCCTATGAGGAGTCAGTGTTCTCTGCGGCCATTTCTGGG
GCTGGCTCCAGTATGGTTTTTGAGAATGACTTTTCTGAGTTTGATAGCACCCAAAATAAT
TTCTCTCTTGGCCTTGAGTGCGTTATTATGGAGGAGTGCGGCATGCCCCAATGGCTTATT
CGACTGTACCATCTAGTTAGATCAGCCTGGATTCTGCAAGCCCCGAAAGAGTCTTTGAAA
GGCTTCTGG
>MF444035
TGTGCTTTATTTGGCCCATGGTTCCGTGCCATTGAGAAGGAGATCCTGGCTCTGCTCCCA
CCCAATATTTTCTATGGCGACGCCTATGAGGAGTCAGTGTTTTCTGCAGCCATCTCTGGG
GCTGGCTCCAGTATGGTTTTTGAGAATGATTTTTCTGAGTTTGACAGCACTCAAAATAAT
TTCTCCCTTGGCCTTGAGTGTGTTATTATGGAGGAGTGTGGCATGCCCCAATGGCTTATC
CGATTGTACCATTTAGTTAGATCAGCCTGGATTCTGCAAGCCCCGAAAGAGTCTCTGAAA
GGATTCTGG
>MF444036
TGTGCTTTATTTGGCCCGTGGTTCCGTGCCATTGAGAAAGAGATCCTTGCCCTGCTTCCA
CCCAACATTTTCTATGGCGATGCCTATGAGGAGTCAGTGTTCTCTGCAGCCATTTCTGGG
GCCGGCTCCAGTATGGTTTTTGAGAACGATTTTTCTGAGTTTGATAGCACCCAAAACAAT
TTTTCTCTAGGCCTTGAGTGTGTCATTATGGAGGAGTGTGGCATGCCCCAGTGGCTTATT
CGACTGTACCATTTAGTTAGATCAGCCTGGACTTTGCAAGCCCCGAAAGAGTCTTTGAAA
GGTTTCTGG
>MF444037
TGCGCCCTGTTTGGCCCTTGGTTCCGTGCCATTGAGAAAGAAATACTGGCCCTACTCCCA
CCTAATATTTTCTATGGCGACGCATACGAGGAGTCTGTGTTCGCTGCAGCCGTGTCTGGG
GCGGGGACATGCATGGTATTTGAGAATGATTTCTCGGAGTTTGACAGTACTCAGAATAAC
TTCTCCCTCGGCCTTGAGTGTGTAGTCATGGAGGAATGTGGCATGCCTCAGTGGTTAATC
CGGCTGTATCATCTGGTTAGGTCCGCCTGGATCTTACAGGCGCCGAAGGAGTCCCTTAAA
GGCTTTTGG
>MF444038
TGTGCTTTATTCGGTCCGTGGTTCCGTGCTATTGAGAAGGAGATCCTGGCTCTGCTCCCA
CCCAACATTTTCTATGGCGATGCCTATGAGGAGTCAGTGTTTTCTGCAGCCATTTCTGGG
GCTGGCTCCAGTATGGTTTTTGAGAATGATTTCTCTGAGTTTGATAGCACCCAAAACAAT
TTTTCTCTTGGCCTTGAGTGTGTCATTATGGAGGAGTGTGGCATGCCCCAGTGGCTTATC
CGACTGTATCATTTAGTTAGATCGGCCTGGATTTTGCAAGCCCCTAAAGAGTCTCTGAAA
GGTTTCTGG
>MF444039
TGTGCTTTATTCGGCCCATGGTTCCGTGCCATTGAGAAGGAGATTCTGGCTCTACTCCCA
CCCAATATTTTCTATGGCGACGCCTATGAGGAGTCAGTGTTCTCTGCAGCCATTTCTGGG
GCTGGCTCCAGTATGGTCTTTGAGAATGATTTTTCTGAGTTTGACAGCACCCAAAATAAT
TTCTCTCTTGGCCTTGAGTGCGTTATTATGGAGGAGTGTGGCATGCCCCAATGGCTTATC
CGACTGTACCATTTAGTTAGATCAGCCTGGATTCTGCAAGCCCCGAAAGAGTCTTTAAAA
GGTTTCTGG
>MF444040
TGTGCTTTATTCGGCCCGTGGTTCCGTGCTATTGAGAAGGRAATCCTGGCTCTGCTTCCA
CCCAACATTTTTTATGGCGATGCCTACGAGGAGTCAGTGTTTTCTGCAGCCATTTCTGGG
GCTGGCTCCAGTATGGTCTTTGAGAACGATTTTTCTGAGTTTGATAGCACCCAAAACAAT
TTTTCTCTTGGCCTTGAGTGTGTCATTATGGAGGAGTGTGGCATGCCCCAGTGGCTTATC
CGACTGTATCATTTAGTTAGATCAGCCTGGACTCTGCAAGCCCCGAAAGAGTCTTTGAAG
GGTTTCTGG
>MF444041
TGTGCTTTATTTGGCCCATGGTTCCGTGCCATTGAGAAGGAGATTCTGGCTCTGCTCCCA
CCCAATATCTTTTATGGCGACGCCTATGAGGAGTCAGTGTTCTCTGCGGCCATTTCTGGG
GCTGGCTCCAGTATGGTTTTTGAGAATGACTTTTCTGAGTTTGATAGCACCCAAAATAAT
TTCTCTCTTGGCCTTGAGTGCGTTATTATGGAGGAGTGCGGCATGCCCCAATGGCTTATT
CGACTGTACCATCTAGTTAGATCAGCCTGGATTCTACAAGCCCCGAAAGAGTCTTTGAAA
GGCTTCTGG
>MF444042
TGTGCCCTCTTTGGCCCGTGGTTTCGTGCTATTGAAAAAGAAATACTGGCCCTGCTCCCG
CCCAACATCTTCTACGGCGACGCATATGAAGAGTCTGTGTTTGCTGCCGCCGTGTCTGGG
GCAGGCTCATGCATGGTATTTGAGAATGATTTCTCAGAGTTTGATAGCACTCAAAATAAT
TTCTCCCTTGGCCTTGAGTGTGTAGTCATGGAGGAATGCGGCATGCCCCAGTGGCTAATT
CGGTTGTACCACTTGGTTCGGTCAGCCTGGATTCTACAGGCGCCGAAGGAGTCTCTTAAA
GGGTTTTGG
>MF444043
TGTGCTCTGTTTGGCCCGTGGTTTCGTGCTATCGAAAAAGAGATACTGGCCTTGCTCCCG
CCCAACATTTTCTACGGTGATGCATATGAGGAGTCCGTGTTTGCTGCTGCTGTGTCTGGG
GCAGGTTCATGCATGGTATTTGAGAATGATTTCTCAGAGTTTGATAGCACCCAAAACAAC
TTCTCCCTTGGCCTCGAGTGCGTAGTTATGGAGGAATGTGGCATGCCTCAGTGGCTAATC
CGGTTGTACCACCTGGTCCGGTCGGCCTGGATCTTACAGGCGCCGAAGGAGTCTCTTAAA
GGATTTTGG
>MF444044
TGTGCCCTCTTTGGCCCGTGGTTCCGTGCTATTGAAAAAGAAATATTGGCCCTGCTTCCG
CCCAACATCTTTTACGGCGATGCATATGAAGAGTCTGTGTTTGCTGCCGCCGTGTCTGGG
GCAGGCTCATGCATGGTATTTGAGAATGATTTTTCAGAGTTTGATAGCACTCAAAATAAT
TTCTCCCTTGGCCTTGAGTGTGTAGTCATGGAGGAATGCGGCATGCCCCAGTGGCTAATT
CGGTTGTACCACTTGGTTCGGTCAGCCTGGATTCTACAGGCGCCGAAGGAGTCTCTTAAA
GGTTTTTGG
>MF444045
TGTGCTTTATTCGGCCCGTGGTTCCGCGCCATTGAGAAGGAGATTCTGGCTCTGCTCCCA
CCTAACGTCTTCTATGGCGATGCCTATGAAGAGTCAGTGTTCTCCGCAGYCATCTCTGGG
GCTGGTTCCAGTATGGTTTTCGAGAACGATTTTTCAGAGTTTGATAGCACCCAAAATAAT
TTTTCTCTTGGCCTTGAGTGTGTCATCATGGAGGAGTGTGGCATGCCCCAGTGGCTTATC
CGACTGTACCATTTGATTAGATCAGCCTGGACCCTGCAAGCCCCGAAAGAGTCTTTGAAA
GGCTTTTGG
>MF444046
TGTGCTCTATTCGGCCCGTGGTTCCGTGCCATTGAGAAGGAGATTCTGACCCTGCTCCCA
CCCAACATTTTTTATGGTGATGCTTATGAGGAGTCAGTGTTTTCTGCAGCCATTTCTGGG
GCCGGCTCCAGTATGGTATTCGAGAATGATTTTTCTGAGTTTGATAGCACCCAAAATAAT
TTTTCTCTTGGCCTTGAGTGCGTCATTATGGAGGAGTGTGGCATGCCACAGTGGCTTATT
CGACTGTATCATTTAGTTAGGTCAGCCTGGATTCTGCAGGCCCCGAAAGAGTCTTTGAAA
GGCTTCTGG
>MF444047
TGTGCTTTATTCGGTCCGTGGTTCCGTGCTATTGAGAAGGAGATCCTGGCTCTGCTCCCA
CCCAACATTTTCTATGGCGATGCCTATGAGGAGTCAGTGTTTTCTGCAGCCATTTCTGGG
GCTGGCTCCAGTATGGTTTTTGAGAATGATTTCTCTGAGTTTGATAGCACCCAAAACAAT
TTTTCTCTTGGCCTTGAGTGTGTCATTATGGAGGAGTGTGGCATGCCCCAGTGGCTTATC
CGACTGTATCATTTAGTTAGATCGGCCTGGATTTTGCAAGCCCCTAAAGAGTCTCTGAAA
GGTTTCTGG
>MF444048
TGTGCTTTATTCGGTCCGTGGTTCCGTGCTATTGAGAAGGAGATCCTGGCTCTGCTCCCA
CCCAACATTTTTTATGGCGATGCCTATGAGGAGTCAGTGTTTTCTGCAGCCATTTCTGGG
GCCAGCTCCAGTATGGTTTTTGAGAATGATTTTTCTGAGTTTGATAGCACCCAAAACAAT
TTTTCTCTTGGCCTTGAGTGTGTCATTATGGAGGAGTGTGGCATGCCCCAGTGGCTTATC
CGACTGTATCATTTAGTTAGATCGGCCTGGATTTTGCAAGCCCCTAAAGAGTCTTTGAAA
GGTTTCTGG
>MF444049
TGTGCCCTCTTTGGCCCGTGGTTTCGTGCTATTGAAAAAGAAATACTGGCCCTGCTCCCG
CCCAATATCTTCTACGGCGATGCATATGAAGAGTCTGTGTTTGCTGCCGCCGTGTCCGGG
GCAGGTTCATGCATGGTATTTGAGAATGATTTTTCAGAGTTTGATAGCACTCAAAATAAT
TTCTCCCTTGGCCTCGAGTGTGTAGTCATGGAAGAATGCGGCATGCCCCAGTGGCTAATC
AGGTTGTACCACTTGGTTCGGTCAGCCTGGATTTTACAGGCGCCGAAGGAGTCTCTTAAA
GGGTTTTGG
>MF444050
TGTGCTTTATTCGGCCCGTGGTTCCGTGCTATTGAGAAGGAGATCCTGGCTCTGCTCCCA
CCCAACATTTTTTATGGCGATGCCTATGAGGAGTCAGTGTTTTCTGCAGCCATTTCTGGG
GCTGGCTCCAGTATGGTTTTCGAGAACGATTTTTCTGAGTTTGATAGCACTCAAAACAAT
TTTTCCCTTGGCCTTGAGTGTGTCATTATGGAGGAGTGTGGCATGCCCCAGTGGCTTATC
CGACTGTATCATTTAGTTAGATCGGCCTGGACTTTGCAAGCCCCTAAAGAGTCTTTGAAA
GGTTTCTGG
>MF444051
TGTGCTTTATTCGGCCCGTGGTTCCGCGCCATTGAGAAGGAGATTCTGGCTCTGCTCCCA
CCTAATATTTTCTATGGCGATGCCTATGAGGAGTCAGTGTTTTCTGCAGCCATTTCTGGG
GCCGGCTCCAGTATGGTGTTTGAGAATGATTTTTCTGAGTTTGATAGCACCCAAAACAAT
TTTTCTCTTGGCCTTGAGTGCGTTATTATGGAGGAGTGTGGCATGCCCCAGTGGCTTGTC
CGACTGTACCATTTAATTAGATCAGCCTGGATCCTGCAAGCCCCGAAAGAGTCTTTGAAA
GGTTTCTGG
>MF444052
TGCGCTTTATTCGGCCCTTGGTTCCGTGCCATTGAGAAGGAGATTCTGGCTCTGCTCCCA
CCCAACATTTTCTATGGTGATGCCTATGAGGAGTCAGTGTTTTCTGCAGCCATTTCTGGG
GCTGGCTCCAGCATGGTTTTTGAGAATGATTTTTCTGAGTTTGATAGCACCCAAAACAAC
TTTTCTCTTGGCCTCGAGTGTGYCATTATGGAGGAGTGTGGYATGCCCCAGTGGCTTATT
CGACTGTACCATTTGGTTAGATCAGCCTGGACCCTGCAAGCCCCGAAAGAGTCTTTGAAA
GGCTTCTGG
>MF444053
TGTGCCCTATTTGGCCCGTGGTTTCGTGCCATTGAAAAGGAGATTTTGGTTTTGCTCCCG
CCTAACATTTTCTACGGCGATGCCTATGAGGAGTCAGTGTTTTCTGCAGCCATTTCTGGA
GCCGGCTCCAGTATGGTTTTTGAAAATGATTTTTCTGAATTTGATAGTACCCAAAACAAC
TTTTCTCTTGGCCTTGAGTGTGTTATTATGGAGGAGTGTGGTATGCCCCAATGGCTTATC
CGATTGTACCATCTGGTTAGATCAGCCTGGACTCTGCAAGCCCCGAAAGAGTCTTTGAAA
GGTTTTTGG
>MF444054
TGTGCTTTATTCGGTCCATGGTTCCGTGCTATTGAGAAGGAGATCCTGGCTCTGCTCCCA
CCTAACATTTTCTATGGCGATGCCTATGAGGAGTCAGTGTTCTCTGCAGCCATTTCTGGG
GCTGGCTCCAGTATGGTTTTTGAGAACGATTTCTCCGAGTTTGATAGCACCCAAAACAAT
TTTTCTCTTGGCCTTGAGTGCGTTATTATGGAGGAGTGTGGCATGCCCCAGTGGCTTATC
CGACTGTACCATTTAGTTAGATCGGCCTGGACTTTGCAAGCCCCCAAAGAGTCTTTGAAA
GGTTTTTGG
>MF444055
TGTGCTTTATTCGGCCCGTGGTTCCGTGCTATTGAGAAGGAGATCCTGGCTCTGCTCCCA
CCCAACATTTTTTATGGCGATGCCTATGAGGAGTCAGTGTTTTCTGCAGCCATTTCTGGG
GCTGGCTCCAGTATGGTTTTTGAGAACGATTTTTCTGAGTTTGATAGCACTCAAAACAAT
TTCTCTCTCGGCCTTGAGTGTGTTATTATGGAGGAGTGTGGCATGCCCCAGTGGCTTATC
CGACTGTATCATTTAGTTAGATCGGCCTGGACTTTGCAAGCCCCTAAAGAGTCTTTGAAA
GGTTTCTGG
>MF444056
TGCGCCCTGTTTGGCCCTTGGTTCCGCGCCATTGAGAAAGAAATACTGGCCCTACTCCCG
CCTAACATCTTCTATGGCGACGCCTACGAGGAGTCTGTGTTTGCTGCAGCCGTGTCTGGG
GCGGGGTCATGCATGGTATTTGAGAATGATTTCTCGGAGTTTGACAGTACTCAGAATAAC
TTCTCCCTYGGCCTTGAGTGTGTAGTCATGGAGGAATGCGGCATGCCTCAGTGGTTAATC
CGGCTGTACCATCTGGTTAGGTCCGCCTGGATCCTACAGGCGCCGAAGGAGTCCCTTAAA
GGCTTTTGG
>MF444057
TGCGCTTTGTTCGGCCCGTGGTTCCGTGCCATTGAGAAGGRGATTCTGGCTCTACTTCCA
CCCAACATTTTCTACGGCGATGCCTACGAGGAGTCAGTGTTTTCTGCAGCCATTTCTGGG
GCCGGCTCCAGTATGGTTTTTGAGAACGATTTTTCTGAGTTTGATAGTACCCAAAATAAT
TTTTCTCTTGGCCTTGAGTGTGTCATTATGGAAGAGTGTGGCATGCCCCAGTGGCTTATT
CGACTGTATCATTTAGTTAGATCAGCTTGGACTCTGCAGGCCCCGAAAGAGTCTTTGAAA
GGCTTCTGG
>MF444058
TGTGCTCTATTCGGCCCGTGGTTCCGTGCTATCGAGAAGGAGATTCTGGCTCTACTCCCA
CCCAATATTTTCTATGGTGATGCCTATGAGGAGTCAGTGTTTTCTGCAGCCATTTCTGGG
GCTGGCTCCAGTATGGTTTTTGAGAACGATTTTTCTGAGTTTGATAGCACCCAAAACAAT
TATTCTCTAGGCCTTGAGTGTGTCATTATGGAGGAGTGTGGCATGCCCCAGTGGCTTATC
CGTCTGTATCACTTAGTTAGATCAGCCTGGACCCTGCAAGCCCCGAAAGAATCCTTGAAA
GGTTTCTGG
>MF444059
TGTGCTTTATTTGGCCCATGGTTCCGTGCCATTGAGAAGGAGATTCTAGCTCTGCTCCCA
CCTAATATTTTCTATGGCGATGCCTATGAGGAGTCAGTGTTCTCTGCGGCCATTTCTGGG
GCTGGCTCCAGTATGGTTTTTGAGAATGATTTTTCTGAGTTTGATAGCACCCAAAATAAT
TTCTCTCTCGGTCTTGAGTGCGTTATTATGGAGGAGTGTGGCATGCCCCAATGGCTTATC
CGACTGTACCATCTAGTTAGATCAGCCTGGATTCTGCAAGCCCCGAAAGAGTCTTTGAAA
GGCTTCTGG
>MF444061
TGTGCTTTATTCGGTCCATGGTTCCGTGCTATTGAGAAGGAGATCCTGGCTCTGCTCCCA
CCCAGCATTTTCTATGGCGATGCTTATGAGGAGTCAGTGTTTTCTGCAGCCATTTCTGGG
GCTGGCTCCAGTATGGTTTTTGAGAACGATTTCTCCGAGTTTGATAGCACCCAAAATAAT
TTTTCTCTTGGCCTTGAGTGTGTTATTATGGAGGAGTGTGGCATGCCCCAGTGGCTTATC
CGACTGTACCATTTAGTTAGATCGGCCTGGACTTTGCAAGCCCCTAAAGAGTCTTTGAAA
GGTTTCTGG
>MF444062
TGCGCCCTATTCGGCCCGTGGTTCCGTGCCATTGAGAAGGAGATTCTCGCCCTGCTTCCA
CCCAACATTTTCTATGGCGATGCCTATGATGAGTCAGTGTTTTCTGCAGCCATTTCTGGG
GCTGGCTCCAGTATGGTTTTCGAGAACGATTTTTCTGAGTTTGATAGTACCCAAAATAAT
TTTTCTCTTGGCCTTGAGTGTGTTATCATGGAGGAGTGTGGCATGCCCCAATGGCTTATC
CGATTATATCACTTAGTTAGGTCAGCCTGGACTCTACAAGCCCCGAAAGAGTCTTTGAAA
GGTTTCTGG
>MF444063
TGTGCCCTCTTTGGCCCGTGGTTTCGTGCTATTGAAAAAGAAATACTGGCCCTGCTCCCG
CCCAATATCTTCTACGGCGATGCATATGAAGAGTCTGTGTTTGCTGCCGCCGTGTCTGGG
GCAGGCTCATGCATGGTATTTGAGAATGATTTTTCAGAGTTTGATAGCACTCAAAATAAT
TTCTCCCTTGGTCTTGAATGTGTAGTCATGGAGGAATGCGGCATGCCCCAGTGGCTRATT
CGGTTGTACCACTTGGTTCGGTCAGCCTGGATTCTGCAGGCGCCGAAGGAGTCTCTTAAA
GGGTTTTGG
>MF444064
TGTGCCCTGTTTGGTCCGTGGTTTCGTGCTATTGAAAAAGAAATACTCACCCTGCTCCCG
CCTAATATTTTCTACGGCGACGCATACGAGGAGTCTGTGTTTGCCGCCGCTGTGTCAGGG
GCAGGTTCAAGTATGGTATTTGAGAATGATTTTTCAGAGTTTGATAGCACCCAAAATAAC
TTCTCCCTTGGTCTCGAGTGTGTGATCATGGAGGAATGTGGCATGCCCCAGTGGCTAATT
CGGTTGTACCATCTGGTTCGGTCGGCCTGGATCTTACAGGCGCCGAAGGAGTCTCTTAAG
GGATTTTGG
>MF444065
TGTGCCCTCTTTGGCCCGTGGTTTCGTGCCATTGAAAAAGAAATATTGGCCCTGCTCCCG
CCTAATATTTTCTACGGTGATGCATATGAAGAGTCTGTGTTTGCTGCCGCTGTGTCTGGG
GCAGGTTCATGCATGGTATTTGAGAATGATTTTTCAGAGTTTGATAGTACTCAAAATAAT
TTTTCCCTTGGCCTCGAGTGTGTAATCATGGAGGAATGTGGCATGCCCCAGTGGCTAATC
CGGTTGTACCATCTGGTTCGGTCAGCCTGGATTCTACAGGCGCCGAAGGAGTCTCTTAAA
GGTTTTTGG
>MF444066
TGTGCTTTATTCGGTCCGTGGTTCCGTGCTATTGAGAAGGAGATCCTGGCTCTGCTCCCA
CCCAACATTTTTTATGGCGATGCCTATGAGGAGTCAGTGTTTTCTGCAGCCATTTCTGGG
GCTGGCTCCAGTATGGTTTTTGAGAATGATTTTTCTGAGTTTGATAGCACCCAAAACAAT
TTTTCTCTTGGCCTTGAGTGTGTCATTATGGAGGAGTGTGGCATGCCCCAGTGGCTTATT
CGACTGTATCATTTAGTTAGATCGGCCTGGACTTTGCAAGCCCCTAAAGAGTCTTTGAAA
GGTTTCTGG
>MF444067
TGTGCTTTATTCGGCCCGTGGTTCCGTGCCATTGAGAAAGAGATTCTGGCCCTGCTCCCA
CCCAACATCTTCTATGGCGATGCCTATGAGGAGTCGGTGTTCTCCGCAGCCATCTCTGGG
GCTGGCTCCAGTATGGTTTTCGAGAACGATTTTTCAGAGTTTGATAGTACCCAAAACAAT
TTTTCTCTTGGCCTTGAGTGCGTTATTATGGAGGAGTGTGGCATGCCCCAGTGGCTCATC
CGACTGTACCATTTAGTTAGGTCAGCCTGGACCTTGCAGGCCCCGAAAGAGTCTTTGAAA
GGTTTTTGG
>MF444068
TGTGCTTTATTCGGCCCGTGGTTCCGTGCTATTGAGAAGGAGATCCTGGCTCTGCTCCCA
CCCAACATTTTTTATGGCGATGCCTATGAGGAGTCAGTGTTTTCTGCAGCCATTTCTGGG
GCTGGCTCCAGTATGGTTTTTGAGAACGATTTTTCTGAGTTTGATAGCACTCAAAACAAT
TTTTCTCTTGGCCTTGAGTGTGTTATTATGGAGGAATGTGGCATGCCCCAGTGGCTTATC
CGACTGTATCATTTAGTTAGATCGGCCTGGACATTGCAAGCCCCTAAAGAGTCTTTGAAA
GGTTTCTGG
>MF444069
TGTGCTTTATTTGGCCCATGGTTCCGTGCCATCGAGAAGGAGATTCTGGCTCTGCTCCCA
CCTAATATTTTCTATGGCGATGCCTATGAGGAGTCAGTGTTCTCTGCGGCCATTTCTGGG
GCTGGCTCCAGTATGGTTTTTGAGAATGATTTTTCTGAGTTTGACAGCACCCAAAATAAT
TTCTCTCTTGGCCTTGAGTGCGTTATTATGGAGGAGTGTGGCATGCCCCAATGGCTTATT
CGATTGTACCATTTAGTTAGATCAGCCTGGATTCTGCAAGCCCCGAAAGAGTCTTTGAAA
GGCTTCTGG
>MF444070
TGTGCTTTATTTGGCCCATGGTTCCGTGCCATCGAGAAGGAGATTCTAGCTTTGCTCCCG
CCCAATATTTTCTATGGCGATGCCTATGAGGAGTCAGTGTTTTCTGCGGCCATTTCTGGG
GCTGGCTCCAGTATGGTTTTTGAGAATGATTTTTCTGAGTTTGACAGCACCCAAAATAAT
TTCTCTCTTGGCCTTGAGTGTGTTATTATGGAGGAGTGTGGCATGCCCCAATGGCTTATT
CGACTGTACCATTTAGTTAGATCAGCCTGGATTCTGCAGGCCCCGAAAGAGTCTTTGAAA
GGTTTCTGG
>MF444071
TGTGCCCTCTTTGGCCCGTGGTTCCGTGCTATTGAAAAAGAAATACTGGCCCTGCTCCCG
CCCAACATCTTCTACGGCGATGCATATGAAGAGTCTGTGTTTGCTGCCGCCGTGTCTGGG
GCAGGCTCATGCATGGTATTTGAGAATGATTTTTCAGAGTTTGATAGCACTCAAAATAAT
TTCTCCCTTGGCCTTGAGTGTGTAGTCATGGAGGAATGCGGCATGCCCCAGTGGCTAATT
CGGTTGTACCACTTGGTTCGGTCAGCCTGGATTCTACAGGCGCCGAAGGAGTCTCTTAAA
GGGTTTTGG
>MF444072
TGCGCCCTCTTCGGCCCGTGGTTTCGTGCTATTGAAAAAGAAATACTGGCCTTGCTCCCG
CCTAATATCTTCTACGGCGATGCATATGAGGAGTCTGTGTTCGCTGCCGCTGTGTCTGGG
GCAGGTTCATGCATGGTATTTGAGAATGATTTTTCAGAGTTTGACAGTACTCAAAATAAT
TTCTCCCTTGGCCTCGAGTGTGTAGTCATGGAGGAATGCGGCATGCCCCAGTGGTTAATT
CGGTTGTACCACTTGGTTCGGTCAGCCTGGATCCTACAGGCGCCGAAGGAGTCTCTTAAA
GGGTTTTGG
>MF444073
TGTGCTTTATTTGGTCCGTGGTTCCGTGCTATTGAGAAGGAGATTCTGGCTCTGCTCCCA
CCCAACATTTTTTATGGCGATGCCTATGAGGAGTCAGTGTTTTCTGCAGCCATTTCTGGG
GCTGGCTCCAGTATGGTTTTTGAGAATGATTTTTCTGAGTTTGATAGCACCCAAAACAAT
TTTTCTCTTGGCCTTGAGTGTGTCATTATGGAGGAGTGTGGCATGCCCCAGTGGCTTATC
CGACTGTATCATTTAGTTAGATCGGCCTGGACTTTGCAAGCCCCTAAAGAGTCTTTGAAA
GGTTTCTGG
>MF444074
TGCGCTTTATTTGGCCCCTGGTTTCGGGCCATTGAGAAGCAGTTATTAACTCTGCTCCCA
CCCAATATATTCTATGGTGATGCCTATGAGGACTCCGTGTTTTCTGCGGCCGTCACTGGT
GCGGGGTCTAGTATGGTATTCGAGAATGACTTCTCCGAGTTTGACAGTACCCAGAATAAC
TTCTCACTTGGTCTTGAGTGTGTGATTATGGAGGAATGTGGTATGCCTCAGTGGCTGGTT
AGATTATACCACTTGGTCCGGTCTGCCTGGATTTTACAGGCCCCTAAGGAATCTCTGAAA
GGGTTCTGG
>MF444075
TGTGCCTTATTTGGCCCGTGGTTCCGTGCCATTGAGAAGGAGATCCTGGCTCTGCTCCCG
CCCAACATCTTTTATGGCGATGCCTATGATGAGTCAGTGTTTTCTGCAGCCATCTCCGGA
GCGGGTTCCAGTATGGTCTTCGAGAATGATTTTTCTGAGTTCGATAGCACCCAAAATAAC
TTCTCCCTTGGYCTAGAATGTGTTATTATGGAGGAGTGTGGCATGCCCCAGTGGCTTATC
CGACTGTATCATCTAGTTAGATCAGCCTGGACCCTGCAAGCCCCGAAAGAGTCTTTGAAA
GGTTTTTGG
>MF444076
TGTGCTTTATTTGGCCCATGGTTCCGTGCCATCGAGAAGGAGATTCTGGCTCTGCTCCCA
CCCAATATTTTCTATGGCGATGCCTATGAGGAGTCAGTGTTTTCTGCGGCCATCTCTGGG
GCTGGCTCCTGTATGGTTTTTGAGAATGATTTTTCTGAGTTTGACAGCACCCAAAATAAT
TTCTCTCTTGGCCTTGAGTGTGTTATCATGGAGGAGTGTGGCATGCCCCAGTGGCTTATC
CGACTGTACCATTTAGTTAGATCAGCCTGGATTCTGCAAGCCCCGAAAGAGTCTTTGAAA
GGCTTCTGG
>MF444077
TGTGCCCTGTTTGGCCCTTGGTTCCGTGCCATTGAGAAAGAAATACTGGCCCTACTCCCA
CCTAATATTTTCTATGGCGACGCATACGAGGAGTCTGTGTTCGCTGCAGCCGTGTCTGGG
GCGGGGACATGCATGGTATTTGAGAATGATTTCTCGGAGTTTGACAGTACTCAGAATAAC
TTCTCCCTCGGCCTTGAGTGTGTAGTCATGGAGGAATGTGGCATGCCTCAGTGGTTAATC
CGGCTGTATCATCTGGTTAGGTCCGCCTGGATCTTACAGGCGCCGAAGGAGTCCCTTAAA
GGCTTTTGG
>MF444078
TGTGCTTTATTTGGCCCATGGTTCCGTGCCATTGAGAAGGAGATTCTGGCTCTGCTCCCA
CCCAATATCTTTTATGGCGACGCCTATGAGGAGTCAGTGTTCTCTGCGGCCATTTCTGGG
GCTGGCTCCAGTATGGTYTTTGAGAATGACTTTTCTGAGTTTGATAGCACCCAAAATAAT
TTCTCTCTTGGCCTTGAATGCGTTATTATGGAGGAGTGCGGCATGCCCCAATGGCTTATT
CGACTGTACCATCTAGTTAGATCAGCCTGGATTCTGCAAGCCCCGAAAGAGTCTTTGAAA
GGCTTCTGG
>MF444079
TGTGCCTTATTCGGCCCGTGGTTCCGTGCCATTGAGAAGGAGATTCTGGCTCTGCTTCCA
CCCAATATTTTCTATGGCGATGCCTATGAGGAGTCAGTGTTTTCTGCAGCTATCTCTGGG
GCTGGCTCCAGTATGGTCTTCGAGAACGATTTTTCTGAGTTTGATAGCACCCAAAACAAT
TTTTCTCTCGGCCTTGAGTGTGTTATTATGGAAGAGTGTGGCATGCCTCAGTGGTTAGTC
CGCCTGTATCACCTGGTTAGGTCAGCCTGGACTTTGCAAGCCCCGAAAGAGTCTTTGAAA
GGTTTTTGG
>MF444080
TGTGCCCTATTTGGCCCGTGGTTCCGTGCCATCGAGAAGGAGATCCTGGCTCTGCTCCCG
CCTAATATTTTCTATGGTGACGCTTATGAGGAGTCAGTGTTCTCTGCAGCCATTTCCGGT
GCGGGCTCCAGTATGGTCTTTGAGAATGATTTCTCTGAGTTTGATAGCACCCAGAATAAC
TTCTCCCTTGGCCTTGAGTGTGTCATCATGGAAGAGTGTGGCATGCCCCAATGGCTTATT
CGACTGTACCATTTGGTTAGATCAGCTTGGACTTTACAGGCCCCGAAAGAGTCTTTGAAA
GGCTTTTGG
>MF444081
TGTGCTTTATTTGGCCCATGGTTCCGCGCCATTGAGAAGGAGATTTTGGCTTTACTCCCA
CCCAACATTTTTTATGGTGATGCTTATGAGGAGTCAGTGTTCTCTGCAGCCATTTCTGGG
GCTGGCTCTAGTATGGTTTTTGAGAACGATTTTTCTGAGTTTGATAGTACCCAAAACAAT
TATTCTTTAGGCCTTGAGTGCGTTATTATGGAGGAGTGTGGCATGCCTCAGTGGCTTATT
CGTCTATACCATTTAGTTAGATCAGCCTGGACCCTGCAAGCCCCGAAAGAGTCTYTGAAA
GGTTTTTGG
>MF444082
TGTGCCTTATTCGGCCCGTGGTTCCGTGCCATCGAGAAGGAGATTCTGGCTCTGCTCCCA
CCCAACATTTTCTATGGTGATGCCTATGAGGAGTCAGTGTTTTCTGCAGCCATCTCTGGG
GCCGGCTCCAGTATGGTTTTTGAAAATGATTTCTCTGAGTTTGATAGTACTCAAAATAAT
TTTTCCCTTAGCCTTGAGTGTGTCATTATGGAGGAGTGTGGTATGCCCCAGTGGCTTATC
CGACTGTACCATCTAGTTAGGTCAGCCTGGACCCTGCAAGCCCCGAAAGAGTCTCTGAAA
GGTTTCTGG
>MF444084
TGTGCTTTATTCGGCCCGTGGTTCCGTGCCATTGAGAAGGRGATCCTGGCTCTGCTCCCA
CCCAATGTTTTTTACGGCGATGCCTATGAGGAGTCAGTGTTTTCTGCAGCCATTTCTGGG
GCTGGCTCCAGTATGGTTTTTGAGAACGATTTTTCCGAGTTTGATAGTACCCAAAACAAT
TTCTCTCTTGGCCTTGAGTGCGTCATCATGGAGGAGTGTGGCATGCCTCAGTGGCTTATT
CGACTGTATCATTTAGTTAGATCAGCCTGGACCCTGCAAGCCCCGAAAGAGTCTTTGAAA
GGTTTCTGG
>MF444085
TGTGCCCTGTTTGGTCCGTGGTTTCGTGCTATTGAAAAAGAAATACTAGCCCTGCTCCCG
CCTAATATCTTCTACGGCGACGCATACGAAGAATCTGTGTTTGCCGCCGCTGTGTCAGGG
GCAGGTTCAAGCATGGTATTTGAGAATGATTTCTCAGAGTTTGATAGCACCCAAAATAAC
TTCTCCCTTGGCCTCGAGTGTGTAGTTATGGAGGAATGTGGCATGCCCCAGTGGCTAATC
CGGTTGTACCATTTGGTTCGGTCGGCCTGGATCCTACAGGCACCGAAGGAGTCTCTCAAG
GGATTTTGG
>MF444087
TGTGCTTTATTCGGCCCGTGGTTCCGTGCAATTGAGAAGGAGATCTTGGCCCTGCTTCCA
CCCAACATCTTTTACGGCGATGCCTATGAGGAGTCAGTGTTTTCTGCAGCCATTTCTGGG
GCCGGCTCCAGTATGGTTTTTGAGAATGATTTCTCAGAGTTTGATAGTACCCAAAACAAT
TTTTCTCTTGGCCTTGAGTGTGTTATTATGGAGGAGTGTGGCATGCCCCAGTGGCTTATT
AGATTGTACCACTTAGTTAGATCAGCCTGGACCCTGCAGGCCCCAAAAGAGTCTTTGAAA
GGCTTTTGG
>MF444088
TGTGCTTTATTCGGTCCGTGGTTCCGCGCTATTGAGAAGGAGATTCTGGCTCTACTCCCA
CCTAATGTTTTCTATGGTGATGCCTATGAGGAATCAGTGTTTTCTGCAGCCATTTCTGGG
GCTGGTTCCAGTATGGTCTTTGAGAATGATTTTTCTGAGTTTGACAGCACCCAAAACAAT
TTCTCTCTCGGCCTTGAGTGCGTTATTATGGAGGAGTGTGGTATGCCCCAGTGGCTTGTC
CGACTGTACCACCTAGTTAGATCAGCCTGGATTCTGCAAGCCCCGAAAGAGTCTTTGAAA
GGTTTCTGG
>MF444089
TGTGCCCTGTTTGGCCCGTGGTTTCGTGCTATTGAGAAAGAGATACTAGCACTACTCCCG
CCTAATATCTTTTACGGCGACGCTTATGAGGACTCTGTGTTTGCTGCCGCCGTTTCCGGG
GCGGGGACGTGCATGGTGTTTGAGAATGACTTTTCAGAGTTTGATAGCACTCAGAACAAT
TTTTCCCTTGGCCTTGAGTGTGTGATTATGGAGGAATGCGGCATGCCCCAGTGGCTGATC
CGGCTGTACCATCTGGTTCGATCTGCCTGGGTTCTGCAGGCGCCGAAGGAGTCCCTTAGA
GGGTTTTGG
>MF444090
TGTGCTTTATTTGGCCCATGGTTCCGTGCCATCGAGAAGGAGATTCTGGCTTTGCTCTCA
CCCAATATTTTCTATGGCGATGCCTATGAGGAGTCAGTGTTCTCTGCGGCCATTTCTGGG
GCTGGCTCCAGTATGGTTTTTGAGAATGATTTTTCTGAGTTTGACAGCACCCAAAATAAT
TTCTCTCTTGGCCTTGAGTGCGTTATTATGGAGGAGTGTGGCATGCCCCAGTGGCTTATT
CGACTGTACCATTTAGTTAGATCAGCCTGGATTCTACAAGCCCCGAAAGAGTCTTTGAAA
GGCTTCTGG
>MF444091
TGTGCCCTATTTGGCCCGTGGTTTCGTGCCATTGAAAAGGAGATTTTGGCTTTGCTCCCG
CCTAACATTTTCTACGGCGATGCCTATGAGGAGTCAGTGTTTTCTGCAGCCATTTCTGGA
GCCGGCTCCAGCATGGTTTTTGAAAATGATTTTTCTGAATTCGATAGTACCCAAAACAAC
TTTTCTCTTGGCCTTGAGTGTGTTATTATGGAGGAGTGTGGTATGCCCCAATGGCTTATC
CGATTGTACCATCTGGTTAGATCAGCCTGGACTCTGCAAGCCCCGAAAGAGTCTTTGAAA
GGTTTTTGG
>MF444092
TGTGCTTTATTTGGCCCATGGTTCCGTGCCATTGAGAAGGAGATTCTGGCTCTGCTCCCA
CCCAATATCTTTTATGGCGATGCCTATGAGGAGTCAGTGTTCTCTGCGGCCATTTCTGGG
GCTGGCTCCAGTATGGTTTTTGAGAATGATTTTTCTGAGTTTGATAGCACCCAAAATAAT
TTCTCTCTTGGCCTTGAGTGCGTTATTATGGAGGAGTGCGGCATGCCCCAATGGCTTATT
CGACTGTACCATCTAGTTAGATCAGCCTGGATTCTGCAAGCCCCGAAAGAGTCTTTGAAA
GGCTTCTGG
>MF444093
TGTGCTTTATTCGGCCCGTGGTTCCGTGCTATTGAGAAGGAGATCCTGGCTCTGCTCCCA
CCCAACATTTTTTATGGCGATGCCTATGAGGAGTCAGTGTTTTCTGCAGCCATTTCTGGG
GCTGGCTCCAGTATGGTTTTTGAGAACGATTTTTCTGAGTTTGATAGCACTCAAAACAAT
TTTTCTCTTGGCCTTGAGTGTGTTATTATGGAGGAATGTGGCATGCCCCAGTGGCTTATC
CGACTGTATCATTTAGTTAGATCGGCCTGGACATTGCAAGCCCCTAAAGAGTCTTTGAAA
GGTTTCTGG
>MF444094
TGTGCTCTATTTGGCCCATGGTTCCGTGCCATTGAGAAGGAGATTCTGGCTCTGCTCCCA
CCCAATATTTTCTATGGCGATGCCTATGAGGAGTCAGTGTTCTCTGCAGCCATTTCTGGG
GCTGGCTCCAGTATGGTCTTTGAGAATGATTTTTCTGAGTTTGATAGCACCCAAAATAAT
TTCTCTCTCGGCCTTGAGTGCGTTATTATGGAGGAGTGTGGCATGCCCCAATGGCTTATC
CGACTGTACCATTTAGTTAGATCAGCCTGGATTCTGCAAGCCCCAAAAGAGTCTCTGAAA
GGCTTCTGG
>MF444095
TGTGCTTTATTCGGCCCGTGGTTCCGTGCCATTGAGAAGGAGATTCTGGCTCTACTTCCA
CCCAACATTTTCTATGGCGATGCCTACGAGGAGTCAGTGTTTTCTGCAGCCATTTCTGGG
GCCAGCTCCAGTATGGTTTTTGAGAATGATTTTTCTGAGTTTGATAGTACCCAAAATAAT
TTTTCTCTCGGCCTTGAGTGTGYCATTATGGAGGAGTGTGGCATGCCCCAGTGGCTTATC
CGACTGTATCATTTAGTTAGATCAGCTTGGACTCTGCAGGCCCCGAAAGAGTCTTTGAAA
GGTTTCTGG
>MF444096
TGTGCTTTATTTGGTCCGTGGTTCCGTGCCATTGAGAAGGAGATCCTGGCTCTGCTCCCA
CCTAACATTTTTTATGGCGATGCCTATGAGGAGTCAGTGTTTTCTGCAGCCATTTCTGGG
GCTGGCTCCAGTATGGTTTTTGAGAACGATTTTTCTGAGTTTGATAGCACCCAAAACAAT
TTTTCTCTTGGTCTTGAATGTGTCATTATGGAGGAGTGTGGCATGCCCCAGTGGCTTATC
CGACTGTATCATTTAGTTAGATCGGCCTGGATTTTGCAAGCCCCTAAAGAGTCTCTGAAA
GGTTTCTGG
>MF444097
TGTGCTTTATTCGGTCCGTGGTTCCGTGCTATCGAGAAGGAGATCCTGGCTCTGCTCCCA
CCCAACATTTTTTATGGCGATGCCTATGAGGAGTCAGTGTTTTCTGCAGCCATTTCTGGG
GCTGGCTCCAGTATGGTTTTTGAGAACGATTTTTCTGAGTTTGATAGCACTCAAAACAAT
TTTTCTCTTGGCCTTGAGTGTGTTATTATGGAGGAGTGTGGCATGCCCCAGTGGCTTATC
CGATTGTACCATTTAGTTAGATCGGCCTGGACTTTGCAGGCCCCTAAAGAGTCTTTGAAA
GGTTTCTGG
>MF444098
TGTGCTTTATTTGGCCCGTGGTTCCGCGCTATTGAGAAGGAGATTCTGGCTCTACTCCCA
CCCAATGTTTTCTATGGTGATGCCTATGAGGAATCAGTGTTTTCTGCAGCCATTTCTGGG
GCTGGTTCCAGTATGGTTTTTGAGAATGACTTTTCTGAGTTTGACAGCACCCAAAACAAT
TTCTCTCTCGGCCTTGAGTGCGTTATCATGGAGGAGTGTGGTATGCCCCAGTGGCTTATC
CGACTGTACCATCTAGTCAGATCAGCCTGGATTCTGCAAGCCCCGAAAGAGTCTTTGAAA
GGTTTCTGG
>MF444099
TGCGCTTTATTCGGCCCCTGGTTCCGAGCTATAGAGAAACAGATACTGGCCCTGCTCCCG
CCTAACATCTTCTACGGTGACGCTTATGAGGATTCTGTGTTCTCTGCCGCTGTCACTGGT
GCGGGGTCGAGCATGGTATTTGAGAATGATTTTTCTGAATTCGACAGTACCCAGAATAAT
TTCTCACTTGGCCTTGAGTGTGTGATTATGGAAGAATGTGGCATGCCCCAATGGCTAGTC
AGATTGTACCACTTGGTGCGATCTGCCTGGATTCTACAGGCCCCGAAGGAGTCTCTAAAA
GGTTTTTGG
>MF444100
TGTGCTTTATTCGGCCCATGGTTCCGTGCCATTGAGAAGGAGATTCTGGCTCTGCTCCCA
CCCAATATTTTCTATGGTGATGCCTATGAGGAGTCGGTGTTCTCTGCAGCCATTTCTGGG
GCTGGCTCCAGTATGGTTTTTGAGAATGACTTTTCTGAGTTTGACAGCACCCAAAATAAT
TTCTCTCTTGGCCTTGAGTGCGTTATTATGGAGGAGTGTGGCATGCCCCAATGGCTTATC
CGACTGTACCACTTAGTTAGATCAGCCTGGATTCTGCAAGCCCCGAAAGAGTCTTTGAAA
GGATTCTGG
>MF444101
TGTGCTCTATTCGGCCCGTGGTTCCGTGCCATCGAGAAGGAGATTCTGACCTTGCTCCCA
CCCAACATTTTTTATGGTGATGCCTACGAGGAGTCAGTGTTTTCTGCAGCCATCTCTGGG
GCCGGCTCCAGTATGGTTTTCGAGAATGATTTCTCTGAGTTTGATAGCACCCAAAATAAT
TTTTCTCTTGGCCTTGAGTGTGTTATTATGGAGGAGTGTGGCATGCCACAGTGGCTTATT
CGACTGTATCATTTAGTTAGGTCAGCCTGGATTCTGCAAGCCCCGAAAGAGTCTTTGAAA
GGCTTCTGG
>MF444102
TGTGCTTTATTTGGCCCGTGGTTCCGCGCCATTGAGAAGGAGATACTGGCTCTGCTCCCG
CCCAACATCTTCTATGGCGATGCCTATGAAGAGTCAGTGTTTTCCGCAGCCATTTCCGGG
GCTGGCTCTAGTATGGTTTTTGAGAATGATTTTTCTGAGTTTGATAGTACCCAAAACAAT
TTTTCTCTTGGTCTCGAATGCGTCATTATGGAAGAGTGTGGCATGCCCCAATGGCTTATC
CGATTGTATCATTTAGTCAGATCAGCCTGGACCCTGCAAGCCCCGAAGGAGTCTTTGAAA
GGCTTTTGG
>MF444103
TGCGCCTTATTTGGCCCATGGTTCCGTGCCATCGAGAAGGAGATCCTGGCTCTGCTCCCA
CCCAATATTTTCTATGGCGACGCCTATGAGGAGTCAGTGTTCTCTGCAGCCATTTCTGGG
GCCGACTCCAGTATGGTTTTTGAGAACGATTTTTCCGAGTTTGACAGCACCCAAAATAAT
TTCTCCCTTGGCCTTGAGTGCGTTATTATGGAGGAGTGTGGCATGCCCCAATGGCTTATC
CGACTGTACCATTTAGTTAGATCAGCCTGGATCCTGCAAGCCCCGAAAGAGTCTTTGAAA
GGATTCTGG
>MF444104
TGTGCTCTATTCGGTCCGTGGTTCCGCGCCATTGAGAAGGAAATTCTGGCCCTGCTCCCA
CCCAACATTTTCTACGGCGATGCCTATGAGGAGTCAGTATTCTCTGCAGCCATTTCTGGG
GCTGGCTCCAGTATGGTTTTTGAGAACGACTTTTCTGAGTTTGATAGCACCCAAAACAAT
TTTTCTCTTGGCCTTGAGTGTGTTATTATGGAGGAGTGTGGCATGCCTCAGTGGCTTATC
CGATTGTATCATTTAGTTAGGTCAGCCTGGACCCTGCAAGCCCCGAAAGAGTCTTTGAAA
GGTTTTTGG
>MF444105
TGTGCTCTATTTGGCCCGTGGTTCCGCGCTATTGAGAAGGAGATTCTGGCTCTACTCCCA
CCCAATATTTTCTATGGTGATGCCTATGAGGAGTCAGTGTTTTCTGCAACCATTTCTGGG
GCTGGCTCCAGCATGGTTTTTGAGAACGATTTTTCTGAGTTTGATAGCACCCAGAACAAT
TACTCTCTAGGCCTTGAGTGTGTCATTATGGAGGAGTGTGGCATGCCCCAGTGGCTTATC
CGTCTGTATCACTTGGTTAGATCAGCCTGGACCCTGCAAGCCCCGAAAGAATCCTTGAAA
GGTTTTTGG
>MF444106
TGTGCCCTCTTTGGCCCGTGGTTTCGTGCCATTGAAAAAGAAGTATTGGCYCTGCTCCCG
CCTAATATTTTTTACGGTGATGCATATGAAGAGTCTGTGTTTGCTGCCGCTGTGTCTGGG
GCAGGTTCATGCATGGTATTTGAGAATGATTTTTCAGAGTTTGATAGTACTCAAAATAAT
TTTTCCCTTGGCCTCGAGTGTGTAATCATGGAGGAATGTGGCATGCCCCAGTGGCTAATC
CGGTTGTACCATCTGGTTCGGTCAGCCTGGATTCTACAGGCGCCGAAGGAGTCTCTTAAA
GGGTTTTGG
>MF444107
TGTGCTTTATTTGGCCCGTGGTTCCGTGCCATTGAGAAAGAGATCCTTGCCCTGCTTCCA
CCCAACATTTTCTATGGCGATGCCTATGAGGAGTCAGTGTTTTCTGCAGCCATTTCTGGG
GCCGGCTCCAGTATGGTTTTTGAGAACGATTTTTCTGAGTTTGATAGCACCCAAAACAAT
TTTTCTCTAGGCCTTGAGTGTGTCATTATGGAGGAGTGTGGCATGCCCCAGTGGCTTATT
CGACTGTACCATTTAGTTAGATCAGCCTGGACTCTGCAAGCCCCGAAAGAGTCTCTGAAA
GGTTTCTGG
>MF444108
TGTGCTCTTTTTGGCCCGTGGTTCCGTGCCATTGAGAAGGAGATTCTGGCTTTACTTCCA
CCCAACATTTTCTACGGCGATGCCTACGAGGAGTCAGTGTTTTCTGCAGCCATTTCTGGG
GCCAGCTCCAGTATGGTTTTTGAGAACGATTTTTCTGAGTTTGATAGTACCCAAAATAAT
TTTTCTCTCGGCCTTGAGTGTGTCATCATGGAGGAGTGTGGCATGCCCCAGTGGCTTATC
CGACTGTATCATTTAGTTAGATCAGCTTGGACTCTGCAGGCCCCGAAAGAGTCTTTGAAA
GGTTTCTGG
>MF444109
TGCGCTCTATTTGGACCGTGGTTCCGTGCCATTGAGAAAGAGATCCTGGCCCTGCTCCCG
CCCAATATTTTCTACGGTGATGCCTTTGAAGAGTCAGTGTTTTCTGCAGCCATCTCTGGA
GCGGGTACTAGTATGGTTTTTGAGAATGACTTCTCCGAATTTGACAGCACCCAAAACAAC
TTCTCCCTCGGCCTCGAGTGTGTCATTATGGAAGAGTGTGGTATGCCCCAGTGGCTTATC
CGGCTGTACCATTTGGTGAGGTCAGCCTGGACTTTGCAGGCCCCGAAAGAGTCCTTGAAA
GGATTTTGG
>MF444110
TGCGCCCTGTTTGGCCCTTGGTTCCGTGCCATTGAGAAAGAAATACTAGCCCTACTCCCA
CCTAATATTTTCTATGGCGACGCATACGAGGAGTCTGTGTTCGCTGCAGCTGTGTCTGGG
GCGGGGACATGCATGGTATTTGAGAATGATTTCTCGGAGTTTGACAGTACTCAGAATAAC
TTCTCCCTCGGCCTTGAGTGTGTAGTCATGGAGGAATGTGGTATGCCTCAGTGGTTAATC
CGGCTGTATCATCTGGTTAGGTCCGCCTGGATCCTACAGGCGCCGAAGGAGTCCCTTAAA
GGCTTTTGG
>MF444111
TGTGCCCTCTTTGGCCCGTGGTTTCGTGCTATTGAAAAAGAAATACTGGCCCTGCTCCCG
CCCAATATCTTCTACGGCGATGCATATGAAGAGTCTGTGTTTGCTGCCGCCGTGTCTGGG
GCAGGCTCATGCATGGTATTTGAGAATGATTTTTCAGAGTTTGATAGCACTCAAAATAAT
TTCTCCCTTGGCCTTGAATGTGTAGTCATGGAGGAATGCGGCATGCCCCAGTGGCTAATT
CGGTTGTACCACTTGGTTCGGTCAGCCTGGATTCTACAGGCGCCGAAGGAGTCTCTTAAA
GGGTTTTGG
>MF444112
TGTGCCTTATTTGGCCCATGGTTCCGTGCCATTGAGAAGGAGATTCTGGCTCTGCTCCCA
CCCAACATTTTCTATGGCGATGCCTATGAGGAGTCAGTGCTCTCTGCAGCCATTTCTGGG
GCTGGCTCCAGTATGGTTTTTGAGAACGATTTTTCCGAATTTGACAGCACCCAAAATAAT
TTCTCTCTTGGCCTTGAGTGCGTTATTATGGAAGAGTGTGGCATGCCCCAATGGCTTATC
CGACTGTACCATTTAGTTAGATCAGCCTGGATTTTGCAAGCCCCGAAAGAGTCTCTGAAA
GGATTTTGG
>MF444113
TGTGCTTTATTCGGTCCGTGGTTTCGTGCCATTGAAAAAGAGATTCTGGCTCTGCTCCCA
TCCAACATTTTTTATGGCGATGCTTATGAGGAGTCAGTGTTTTCTGCAGCCATCTCTGGG
GCGGGCTCCAGTATGGTTTTTGAGAACGATTTTTCTGAGTTTGATAGTACCCAGAATAAC
TTCTCTCTTGGCCTCGAGTGTGYCATTATGGAGGAGTGTGGCATGCCACAGTGGCTCATC
CGACTGTATCATCTAGTTAGATCAGCCTGGACCCTGCAAGCCCCGAAAGAGTCTTTGAAA
GGTTTTTGG
>MF444114
TGTGCCTTGTTTGGCCCGTGGTTCCGTGCCATTGAGAAGGAGATACTGGCCCTGCTCCCG
CCTAATATCTTCTACGGCGATGCATATGAGGAGTCTGTGTTTGCAGCCGCTGTATCTGGG
GCAGGTTCATGCATGGTATTTGAGAATGATTTCTCTGAGTTTGATAGCACTCAAAACAAT
TTTTCCCTTGGTCTCGAGTGTGTAATTATGGAGGAATGTGGCATGCCCCAGTGGCTAATT
CAGTTGTACCACCTAGTTCGGTCGGCCTGGATMTTACAGGCGCCGAAGGAGTCTCTCAAA
GGATTTTGG
>MF444115
TGTGCCCTGTTTGGTCCGTGGTTTCGTGCTATTGAAAAAGAAATACTAGCCCTGCTCCCG
CCTAATATCTTCTACGGCGACGCATACGAAGAGTCTGTGTTTGCCGCCGCTGTGTCAGGG
GCAGGCTCAAGCATGGTATTTGAGAATGATTTTTCAGAGTTTGATAGCACCCAAAATAAC
TTCTCCCTTGGCCTCGAGTGTGTAGTTATGGAGGAATGTGGCATGCCCCAGTGGCTGATC
CGGTTGTACCATCTGGTCCGGTCGGCCTGGATCCTACAGGCGCCGAAGGAGTCTCTTAAG
GGATTTTGG
>MF444116
TGCGCCTTATTCGGCCCGTGGTTCCGYGCCATTGAGAAGGAGATTCTGGCTCTGCTCCCA
CCCAATATTTTCTACGGCGATGCCTATGAGRAGTCAGTGTTCTCTGCAGCCATTTCTGGG
GCCGRCTCCAGCATGGTTTTTGAGAACGATTTTTCTGAGTTTGACAGCACCCAAAACAAT
TTTTCTCTTGGCCTTGAGTGCGTCATCATGGAGGAGTGYGGCATGCCCCAGTGGCTTATC
CGATTGTATCACTTGGTTCGATCAGCCTGGACTCTGCAAGCCCCGAAAGAGTCTTTRAAA
GGGTTTTGG
>MF444117
TGTGCTTTATTTGGCCCATGGTTCCGTGCCATTGAGAAGGAGATTCTGGCTCTGCTCCCA
CCCAATATCTTTTATGGCGACGCCTATGAGGAGTCAGTGTTCTCTGCGGCCATTTCTGGG
GCTGGCTCCAGTATGGTTTTTGAGAATGACTTTTCTGAGTTTGACAGCACCCAAAATAAT
TTCTCTCTTGGCCTTGAATGTGTTATTATGGAGGAGTGCGGCATGCCCCAATGGCTTATT
CGACTGTACCATCTAGTTAGATCAGCCTGGATTCTGCAAGCCCCGAAAGAGTCTTTGAAA
GGCTTCTGG
>MF444118
TGCGCCTTATTCGGCCCGTGGTTCCGCGCCATTGAGAAGGAGATTCTGGCTCTGCTCCCA
CCTAATATTTTTTATGGCGATGCCTATGAGGAGTCAGTGTTCTCTGCAGCCATTTCTGGG
GCCGGCTCCAGCATGGTTTTTGAGAACGATTTTTCTGAGTTTGATAGCACCCAAAACAAT
TTTTCTCTTGGCCTTGAGTGCGTCATCATGGAGGAGTGCGGCATGCCCCAGTGGCTTATC
CGATTGTACCACTTGGTTCGATCAGCCTGGACTCTGCAAGCCCCGAAAGAGTCTTTGAAA
GGTTTTTGG
>MF444120
TGCGCCCTGTTTGGCCCTTGGTTCCGCGCCATTGAGAAAGAAATACTGGCCCTACTCCCG
CCTAACATCTTCTATGGCGACGCCTACGAGGAGTCTGTGTTCGCTGCAGCYGTGTCTGGG
GCGGGGTCATGCATGGTATTTGAGAATGATTTCTCGGAGTTYGACAGCACTCAGAATAAC
TTCTCCCTCGGCCTTGAGTGTGTAGTCATGGAGGAATGTGGCATGCCTCAGTGGCTAATC
CGGCTGTATCATCTGGTTAGGTCCGCCTGGATCCTACAGGCGCCGAAGGAGTCCCTTAAA
GGCTTTTGG
>MF444121
TGCGCCCTGTTCGGCCCGTGGTTCCGTGCTATYGAGAAGGAGATATTGGCTYTGCTACCG
CCYAATATTTTCTATGGTGAYGCCTATGAGGAGTCTGTGTTCGCTGCCGCTGTATCTGGG
GCGGGGTCATGCATGGTATTCGAGAATGACTTCTCAGAGTTTGATAGTACTCAGAATAAC
TTCTCTCTTGGCCTTGAGTGTGTGATTATGGAGGAGTGTGGCATGCCCCASTGGCTAATC
CGGCTATATCATCTGGTTCGGTCGGCCTGGATCTTACAGGCACCGAAGGAGTCCCTTAAA
GGATTYTGG
>MF444122
TGTGCCCTCTTTGGCCCGTGGTTTCGTGCTATTGAAAAAGAAATACTGGCCCTGCTCCCG
CCCAATATCTTCTATGGCGATGCATATGAAGAGTCTGTGTTTGCCGCCGCTGTGTCTGGG
GCAGGTTCATGCATGGTGTTTGAGAATGATTTTTCAGAGTTTGATAGTACTCAAAATAAT
TTCTCCCTTGGCCTCGAGTGTGTGGTCATGGAGGAATGCGGCATGCCCCAGTGGCTAATC
CGGTTGTACCATTTGGTTCGGTCAGCCTGGATCCTACAGGCGCCGAAGGAGTCTCTTAAA
GGGTTTTGG
>MF444123
TGTGCTCTGTTCGGCCCGTGGTTCCGCGCCATTGAGAAGGAGATCCTGGCTCTGCTCCCA
CCCAACATCTTTTATGGCGATGCTTATGAGGAGTCAGTGTTTTCTGCAGCTATCTCTGGG
GCTGGCTCTAGTATGGTTTTTGAGAACGATTTTTCTGAGTTTGATAGCACCCAAAACAAC
TTTTCTCTTGGCCTTGAGTGTGTCATTATGGAAGARTGYGGCATGCCCCAGTGGCTTATC
CGACTGTACCATTTAGTTAGATCAGCCTGGACCCTGCAAGCCCCGAAAGAGTCTTTGAAA
GGTTTCTGG
>MF444124
TGTGCTTTATTCGGCCCGTGGTTCCGTGCTATTGAGAAGGAGATCCTGGCTCTGCTCCCA
CCCAACATTTTTTATGGCGATGCCTATGAGGAGTCAGTGTTTTCTGCAGCCATTTCTGGG
GCTGGCTCCAGTATGGTTTTTGAGAACGACTTTTCTGAGTTTGATAGCACTCAAAACAAT
TTTTCTCTTGGCCTTGAGTGTGTCATTATGGAGGAGTGTGGCATGCCCCAGTGGCTTATC
CGACTGTATCATTTAGTTAGATCGGCCTGGACTTTGCAAGCCCCTAAAGAGTCTTTGAAA
GGTTTCTGG
>MF444125
TGTGCTTTATTTGGCCCATGGTTCCGTGCCATCGAGAAGGAGATTCTAGCTTTGCTCCCG
CCCAATATTTTCTATGGCGATGCCTATGAGGAGTCAGTGTTTTCTGCGGCCATTTCTGGG
GCTGGCTCCAGTATGGTTTTTGAGAATGATTTTTCTGAGTTTGACAGCACCCAAAATAAT
TTCTCTCTTGGCCTTGAGTGTGTTATTATGGAGGAGTGTGGCATGCCCCAGTGGCTTATT
CGACTGTACCATTTAGTTAGATCAGCCTGGATTCTGCAGGCCCCGAAAGAGTCTTTGAAA
GGTTTCTGG
>MF444126
TGTGCTTTATTCGGCCCGTGGTTCCGCGCCATTGARAAGGGGATTCTGGCCCTGCTCCCA
CCCAATGTCTTCTATGGCGATGCYTACGAKSRGTCAGTGTTTTCTGCAGCCATCTCCGCG
GCCGGCCCCASTATGGTTTTTGAGAATGACTTTTCTGAGTTTGATAGCACCCAAAATAAT
TTTTCTCTTGGCCTTGAATGCGTYATTATGGAGGAGTGCGGCATGCCCCAGTGGCTTATC
CGACTGTACCATTTAGTYAGATCAGCCTGGATTCTGCAAGCCCCGAAAGAGTCTTTGAAA
GGTTTCTGG
>MF444127
TGTGCTTTATTTGGCCCATGGTTCCGTGCCATTGAGAAGGAGATTCTGGCTCTGCTCCCA
CCCAATATCTTTTATGGCGATGCCTATGAGGAGTCAGTGTTCTCTGCGGCCATTTCTGGG
GCTGGCTCCAGTATGGTTTTTGAGAATGACTTTTCTGAGTTTGATAGCACCCAAAATAAT
TTCTCTCTTGGCCTTGAGTGCGTTATTATGGAGGAGTGCGGCATGCCCCAATGGCTTATT
CGACTGTACCATCTAGTTAGATCAGCCTGGATTCTGCAAGCCCCGAAAGAGTCTTTGAAA
GGCTTCTGG
>MF444128
TGTGCCCTCTTTGGCCCGTGGTTTCGTGCCATTGAAAAAGAAATATTGGCCCTGCTCCCG
CCTAATATTTTCTACGGTGATGCGTATGAAGAGTCTGTGTTTGCTGCCGCTGTGTCTGGG
GCAGGTTCATGCATGGTATTTGAGAATGATTTTTCAGAGTTTGATAGTACTCAAAATAAT
TTTTCCCTTGGCCTCGAGTGTGTAATCATGGAGGAATGTGGCATGCCCCAGTGGCTAATC
CGGTTGTACCATCTGGTTCGGTCAGCCTGGATTYTACAGGCGCCGAAGGAGTCTCTTAAA
GGGTTTTGG
>MF444129
TGTGCTTTATTTGGCCCATGGTTCCGTGCCATTGAGAAGGAGATTCTGGCTCTGCTCCCA
CCCAATATTTTTTATGGCGATGCCTATGAGGAGTCGGTGTTCTCTGCGGCCATTTCTGGG
GCTGGCTCCAGTATGGTTTTTGAGAATGACTTTTCTGAGTTTGATAGCACCCAAAATAAT
TTCTCTCTTGGCCTTGAGTGCGTTATTATGGAGGAGTGCGGCATGCCCCAATGGCTTATT
CGACTGTACCATCTAGTTAGATCAGCCTGGATTCTGCAAGCCCCGAAAGAGTCTTTGAAA
GGCTTCTGG
>MF444130
TGTGCTTTATTCGGTCCGTGGTTCCGTGCCATTGAGAAGGAGATCCTGGCTCTGCTCCCA
CCCAACATTTTCTATGGCGATGCCTATGAGGAGTCAGTGTTTTCTGCAGCCATTTCTGGG
GCTGGCTCCAGTATGGTTTTTGAGAACGATTTTTCTGAGTTTGATAGTACCCAAAACAAT
TTTTCTCTTGGCCTTGAGTGTGTCATTATGGAGGAGTGTGGCATGCCCCAGTGGCTTATC
CGACTGTATCATTTAGTTAGATCGGCCTGGATCTTGCAAGCCCCTAAAGAGTCTCTGAAA
GGTTTCTGG
>MF444131
TGCGCCCTGTTCGGCCCGTGGTTCCGTGCTATTGAGAAAGAGATACTGGCTCTGCTACCG
CCCAACATTTTCTACGGTGATGCCTACGAGGAGTCTGTGTTCGCCGCCGCTGTATCTGGG
GCGGGGTCATGCATGGTATTCGAAAATGACTTCTCAGAGTTTGATAGTACTCAGAATAAT
TTCTCCCTTGGCCTTGAATGTGTGATTATGGAGGAGTGTGGCATGCCCCAGTGGCTAATC
CGGCTGTACCATCTGGTCCGATCGGCCTGGATTCTACAGGCGCCGAAGGAGTCCCTTAAA
GGATTCTGG
>MF444132
TGTGCTTTATTCGGTCCGTGGTTCCGTGCTATTGAGAAGGAGATCCTGGCTCTGCTCYCA
CCCAACATTTTCTATGGCGATGCCTATGAGGAGTCAGTGTTTTCTGCAGCCATTTCTGGG
GCTGGCTCCAGTATGGTTTTTGAGAATGATTTCTCTGAGTTTGATAGCACCCAAAACAAT
TTTTCTCTTGGCCTTGAGTGTGTCATTATGGAGGAGTGTGGCATGCCCCAGTGGCTTATC
CGACTGTATCATTTAGTTAGATCGGCCTGGATTTTGCAAGCCCCTAAAGAGTCTCTGAAA
GGTTTCTGG
>MF444133
TGTGCTTTATTCGGCCCGTGGTTCCGTGCCATYGAGAAGGRGATCCTGGCTTTACTYCCA
CCCAACATTTTTTATGGCGATGCCTACGAGGAGTCAGTGTTTTCTGCAGCCATTTCTGGG
GCCAGCTCCAGTATGGTTTTTGAGAATGATTTTTCYGAGTTTGATAGTACCCAAAATAAT
TTTTCTCTCGGCCTTGAGTGTGTCATTATGGAGGAGTGTGGCATGCCCCAGTGGCTTATC
CGACTGTACCATTTAGTTAGATCAGCTTGGACTTTGCAGGCCCCGAAAGAGTCTTTGAAA
GGTTTCTGG
>MF444134
TGTGCTCTATTCGGCCCGTGGTTTCGTGCCATTGAGAAGGAGATTCTGGCCCTGCTCCCA
CCCAATATTTTCTATGGCGACGCCTATGACGAGTCAGTGTTTTCTGCAGCAATTTCTGGG
GCTGGCTCTAGTATGGTTTTTGAGAATGACTTTTCTGAGTTTGACAGCACCCAAAATAAT
TTTTCTCTCGGCCTCGAGTGCGTCATTATGGAGGAGTGTGGTATGCCTCAGTGGCTTATC
CGACTGTACCATTTAGTTAGATCAGCCTGGACCCTGCAAGCCCCGAAAGAGTCCCTGAAA
GGTTTTTGG
>MF444135
TGTGCTTTATTCGGCCCGTGGTTCCGTGCCATTGAAAAGGAGATCCTGGCCCTKCTCCCA
CCCAACATTTTCTATGGTGATGCTTATGAGGAGTCAGTGTTTTCTGCAGCCATYTCTGGG
GCTGGCTCCAGTATGGTTTTTGAGAACGATTTTTCTGAGTTTGATAGCACCCAAAACAAT
TTCTCTCTTGGCCTTGAGTGCGTTATCATGGAGGAGTGTGGCATGCCCCAGTGGCTTATT
CGACTGTACCATCTAGTTAGGTCAGCCTGGACCCTGCAAGCCCCGAAAGAGTCTTTGAAA
GGTTTTTGG
>MF444136
TGCGCCCTGTTTGGCCCTTGGTTCCGTGCCATTGAGAAAGAAATATTGGCCCTACTCCCA
CCTAATATTTTCTATGGCGACGCATACGAGGAGTCTGTGTTCGCTGCAGCTGTGTCTGGG
GCGGGGACATGCATGGTATTTGAGAATGATTTCTCGGAGTTTGACAGTACTCAGAATAAC
TTCTCCCTCGGCCTTGAGTGTGTAGTCATGGAGGAATGTGGTATGCCTCAGTGGTTAATC
CGGCTGTATCATCTGGTTAGGTCCGCCTGGATCCTACAGGCGCCGAAGGAGTCCCTTAAA
GGCTTTTGG
>MF444137
TGTGCTTTATTTGGTCCGTGGTTCCGTGCCATTGAGAAAGAGATCCTTGCCCTGCTTCCA
CCCAACATTTTCTATGGCGATGCCTATGAGGAGTCAGTGTTCTCTGCAGCCATTTCTGGG
GCCGGCTCCAGTATGGTTTTTGAGAACGATTTTTCTGAGTTTGATAGCACCCAAAACAAT
TTTTCTCTAGGCCTTGAGTGTGTCATTATGGAGGAGTGTGGCATGCCCCAGTGGCTTATT
CGACTGTACCATTTAGTTAGATCAGCCTGGACTTTGCAAGCCCCGAAAGAGTCTTTGAAA
GGTTTCTGG
>MF444138
TGTGCCTTATTTGGCCCATGGTTCCGTGCCATTGAGAAGGAGATTCTGGCTCTGCTCCCA
CCCAATATTTTCTATGGCGACGCCTATGAGGAGTCAGTGTTCTCTGCAGCCATTTCTGGG
GCCGGCTCCAGTATGGTTTTTGAGAACGATTTTTCCGAGTTTGACAGCACCCAAAATAAT
TTCTCCCTTGGCCTTGAGTGCGTTATTATGGAGGAGTGTGGCATGCCCCAATGGCTTATC
CGACTGTACCATTTAGTTAGATCAGCCTGGATTCTGCAAGCCCCGAAAGAGTCTTTGAAA
GGATTCTGG
>MF444139
TGTGCTTTATTCGGCCCGTGGTTCCGTGCTATTGAGAAGGAGATCCTGGCTCTGCTCCCA
CCCAACATTTTTTATGGCGATGCCTATGAGGAGTCAGTGTTTTCTGCAGCCATTTCTGGG
GCTGGCTCCAGTATGGTTTTTGAGAACGATTTTTCTGAGTTTGATAGCACTCAAAACAAT
TTTTCTCTTGGCCTTGAGTGTGTTATTATGGAGGAATGTGGCATGCCCCAGTGGCTTATC
CGACTGTATCATTTAGTTAGATCGGCCTGGACTTTGCAAGCCCCTAAAGAGTCTTTGAAA
GGTTTCTGG
>MF444140
TGTGCCCTATTTGGCCCATGGTTCCGTGCCATTGAGAAGGAGATTCTGGCTCTRCTCCCA
CCTAATATTTTCTATGGCGATGCCTATGAGGAGTCAGTGTTCTCTGCGGCCATCTCTGGG
GCTGGCCCCAGTATGGTTTTTGAGAATGATTTTTCTGAGTTTGACAGCACCCAAAATAAT
TTTTCTCTTGGCCTTGAGTGYGTTATTATGGAGGAGTGTGGCATGCCWCAATGGCTTATC
CGACTGTATCATCTAGTTAGATCAGCCTGGATTCTGCAAGCCCCGAAAGAGTCTTTGAAA
GGCTTCTGG
>MF444141
TGCGCTTTATTTGGACCGTGGTTCCGTGCCATTGAGAAAGAGATCCTGGCCCTGCTCCCG
CCCAATATTTTCTACGGTGATGCCTTTGAAGAGTCAGTGTTTTCTGCAGCCATCTCTGGA
GCGGGTACTAGTATGGTTTTTGAGAATGATTTCTCCGAATTTGACAGCACCCAAAACAAC
TTCTCCCTCGGCCTCGAGTGTGTCATTATGGAAGAGTGTGGTATGCCCCAGTGGCTTATC
CGGCTGTACCATTTGGTGAGGTCAGCCTGGACTTTGCAGGCCCCGAAAGAGTCCTTGAAA
GGATTTTGG
>MF444142
TGTGCTTTATTCGGTCCGTGGTTCCGTGCTATTGAGAAGGAGATCCTGGCTTTGCTCCCA
CCCAACATTTTTTATGGCGATGCCTATGAGGAGTCTGTGTTTTCCGCAGCCATTTCTGGG
GCTGGCCCCAGTATGGTTTTTGAGAATGATTTCTCTGAGTTTGATAGCRCCCAAAACAAT
TTTTCTCTTGGCCTTGAGTGTGTCATTATGGAGGAGTGTGGCATGCCCCAGTGGCTTATC
CGACTGTATCATTTAGTTAGATCGGCCTGGACTTTGCAAGCCCCTAAAGAGTCTTTGAAA
GGTTTCTGG
>MF444143
TGTGCCCTCTTTGGCCCGTGGTTCCGTGCTATTGAAAAAGAAATATTGGCCCTGCTCCCG
CCCAACATCTTTTACGGCGATGCATATGAAGAGTCTGTGTTTGCTGCCGCCGTGTCTGGG
GCAGGATCATGCATGGTATTTGAGAATGATTTTTCAGAGTTTGATAGCACTCAAAATAAT
TTCTCCCTCGGCCTTGAGTGTGTAGTCATGGAGGAATGCGGTATGCCCCAGTGGCTAATT
CGGTTGTACCACTTGGTTCGGTCAGCCTGGATTCTACAGGCGCCGAAGGAGTCTCTTAAA
GGTTTCTGG
>MF444144
TGTGCTTTATTCGGTCCGTGGTTTCGTGCCATTGAGAAGGAGATTTTGGCCCTGCTCCCA
CCCAACATTTTCTATGGCGATGCCTACGAGGAGTCAGTGTTCTCTGCAGCCATCTCCGGG
GCGGGCTCCAGTATGGTTTTTGAGAACGATTTTTCTGAGTTTGACAGTACCCAGAATAAC
TTCTCCCTTGGCCTTGAGTGTGTCATTATGGAGGAGTGTGGCATGCCGCAGTGGCTTATC
CGATTGTATCATCTAGTCAGATCAGCCTGGATGTTGCAAGCCCCGAAAGAGTCTTTGAAA
GGTTTCTGG
>MH377721
TGTGCCTTGTTTGGCCCGTGGTTCCGTGCTATCGAAAAAGAAATACTGGCCCTGCTCCCG
CCTAACATCTTTTATGGCGACGCATATGAGGAGTCTGTGTTTGCTGCCGCTGTGTCTGGG
GCAGGGTCGTGCATGGTGTTTGAAAATGACTTCTCGGAGTTTGACAGCACCCAGAACAAT
TTTTCCCTCGGCCTAGAGTGCGTGGTTATGGAAGAGTGTGGCATGCCCCAGTGGCTAATC
CGGTTGTATCATTTGGTCCGGTCGGCCTGGATCCTGCAGGCGCCGAAGGAGTCTCTTAAA
GGATTCTGG
>MH377722
TGTGCCCTGTTCGGCCCGTGGTTCCGTGCTATTGAAAAGGAAATACTGGCCCTGCTCCCG
CCTAATATCTTTTACGGCGATGCATATGAGGAGTCTGTGTTTGCTGCCCCTGTTTCTGGG
GCAGGCTCATGCATGGTGTTTGAGAATGACTTCTCAGAGTTTGATAGCACTCAAAACAAT
TTCTCTCTTGGTCTCGAGTGTGTGGTTATGGAAGAGTGTGGCATGCCCCAGTGGCTAATA
CGGTTGTACCATTTAGTTCGGTCGGCCTGGATCCTGCAGGCGCCGAAGGAGTCTCTTAAA
GGATTCTGG
>MH377723
TGTGCCCTATTTGGTCCGTGGTTTCGTGCTATTGAAAAAGAAATACTAGCCCTGCTTCCG
CCTAATATTTTCTACGGTGACGCATATGAGGAGTCTGTGTTTGCTGCCCCTGCGTCAGGG
GCAGGTTCAAGCATGGTATTTGAGAATGATTTTTCAGAGTTTGATAGCACCCAAAATAAC
TTCTCCCTTGGTCTCGAGTGTGTGGTTATGGAAGAGTGTGGCATGCCCCAGTGGCTAATC
CGGTTGTACCATTTGGTTCGGTCGGCCTGGATCCTACAGGCACCGAAGGAGTCTCTTAAG
GGATTTTGG
>MH377724
TGTGCTCTGTTTGGACCGTGGTTCCGTGCCATTGAAAAGGAGATCTTAGCCCTACTCCCA
CCTAATATCTTCTATGGTGATGCTTTTGAAGAGTCAGTGTTCTCTGCAGCCATCTCTGGG
GCAGGCTCTAGTATGGTCTTTGAGAATGATTTCTCTGAGTTTGATAGCACCCAAAACAAT
TTCTCCCTTGGTCTCGAGTGTGTCATTATGGAAGAGTGTGGCATGCCCCAGTGGCTTATT
CGGCTATACCATCTAGTTAGGTCGGCTTGGACCCTGCAAGCTCCGAAGGAATCCCTGAAA
GGCTTTTGG
>MH377725
TGTGCCTTATTTGGCCCGTGGTTTCGCGCTATTGAGAAAGAGATCTTAGCTTTGCTCCCG
CCCAACATATTTTACGGCGACGCCTATGAAGAATCAGTGTTCTCTGCGGCCATTTCTGGA
GCTGGCTCCAGTATGGTCTTTGAAAATGACTTTTCTGAGTTTGATAGTACCCAGAACAAC
TTTTCCCTTGGTCTTGAGTGTGTCATTATGGAAGAGTGTGGCATGCCCCAGTGGCTTATC
CGATTGTATCATTTGGTTAGATCGGCCTGGACCCTGCAAGCCCCGAAAGAGTCTCTGAAA
GGTTTTTGG
>MH377726
TGTGCTTTATTCGGTCCGTGGTTCCGTGCCATTGAGAAGGAGATCCTGGCTCTGCTCCCA
CCCAACATTTTCTATGGCGATGCCTATGAGGAGTCAGTGTTTTCTGCAGCCATTTCTGGG
GCTGGCCCCAGTATGGTTTTTGAGAACGATTTTTCTGAGTTTGATAGTACCCAAAACAAT
TTTTCTCTTGGCCTTGAGTGTGTCATTATGGAAGAGTGTGGCATGCCCCAGTGGCTTATC
CGACTGTATCATTTAGTTAGATCGGCCTGGATTTTGCAAGCCCCTAAAGAGTCTCTGAAA
GGTTTCTGG
>MH377727
TGTGCCCTGTTTGGTCCTTGGTTTCGTGCTATTGAAAAAGAAATACTAGCCCTGCTCCCG
CCTAATATCTTCTATGGAGAAGCATATGAGGAGTCTGTGTTTGCTGCCCCTGTGTCGGGG
GCAGGTTCAAGCATGGTGTTTGAGAATGATTTTTCAGAGTTTGATAGCACCCAAAATAAC
TTCTCCCTTGGCCTAGAGTGCGTGGTTATGGAAGAGTGTGGCATGCCCCAGTGGCTAATC
CGGTTGTACCACTTGGTTCGGTCGGCCTGGATCCTACAGGCGCCGAAGGAGTCCCCCAAA
GGGTTTTGG
>MH184579
TGTGCTCTATTTGGACCGTGGTTCCGCGCCATTGAGAAGGAGATCCTGGCCCTTCTCCCA
CCTAATATTTTCTATGGTGATGCTTTTGAGGAGTCAGTGTTCTCTGCAGCCATTTCTGGA
GCGGGTTCTAGTATGGTCTTTGAGAATGATTTTTCTGAGTTTGACAGCACCCAAAATAAC
TTTTCACTTGGCCTTGAGTGTGTTATCATGGAAGAGTGTGGCATGCCCCAATGGCTTATT
CGATTGTACCATTTAGTTAGGTCAGCCTGGACTTTGCAGGCCCCGAAAGAGTCCTTGAAA
GGCTTTTGG
>MH184580
TGTGCTTTATTTGGGCCGTGGTTCCGTGCCATCGAAAAGGAGATTTTAGCCCTGCTCCCA
CCTAACATCTTCTACGGTGATGCTTTTGAGGAGTCAGTGTTCTCGGCGGCCATCTCTGGG
GCGGGCTCCTGCATGGTTTTCGAGAATGACTTCTCTGAGTTTGACAGTACCCAAAACAAT
TTCTCTCTCGGCCTTGAGTGTGTTATTATGGAAGAGTGTGGCATGCCTCAGTGGCTTATT
CGGCTGTACCATTTAGTCAGGTCAGCCTGGACCTTGCAGGCCCCGAAAGAGTCTTTAAAA
GGTTTTTGG
>MH184581
TGTGCCCTATTTGGACCATGGTTCCGTGCTATTGAAAAGGAGATCCTAGCCCTGCTCCCA
CCTAATATCTTCTATGGTGATGCTTTCGAGGAGTCAGTGTTCTCGGCAGCCATCTCTGGA
GCAAGCACTTCTATGGTTTTTGAGAATGACTTCTCTGAGTTTGACAGCACCCAAAATAAT
TTCTCCCTCGGCCTTGAGTGTGTCATTATGGAAGAGTGTGGCATGCCCCAGTGGCTTATC
CGTTTGTACCATTTAGTCAGGTCAGCCTGGATCTTGCAGGCCCCGAAGGAGTCCTTGAAA
GGTTTTTGG
>MH184582
TGTGCTCTATTTGGACCATGGTTCCGTGCCATTGAGAAGGAGATCTTGGCCCTGCTCCCG
CCTAATATTTTCTATGGTGATGCTTTTGAGGAGTCAGTGTTCTCTGCGGCCATTGCCGGG
GCGGGCTCTAGCATGGTCTTCGAGAACGATTTTTCCGAGTTTGACAGTACTCAAAACAAT
TTCTCCCTCGGCCTCGAGTGTGTAATCATGGAAGAGTGTGGTATGCCCCAGTGGCTTATC
CGACTGTACCATTTAGTCAGGTCAGCCTGGACTTTGCAGGCCCCGAAAGAGTCCCTGAAA
GGTTTCTGG
>MH184583
TGTGCTCTATTTGGACCGTGGTTCCGCGCCATCGAGAAGGAGATTCTGGCCCTGCTCCCG
CCTAATATCTTCTATGGTGATGCTTTTGAAGAGTCAGTGTTCTCTGCAGCCATCGCTGGA
GCAGGTTCTAGTATGGTCTTTGAGAACGATTTTTCCGAGTTTGACAGCACCCAGAACAAT
TTTTCCCTCGGCCTCGAGTGTGTTATCATGGAAGAGTGTGGCATGCCTCAGTGGCTTATC
CGGCTGTACCATTTAGTCAGGTCAGCCTGGACTTTGCAGGCCCCGAAGGAGTCCCTGAAA
GGTTTTTGG
>MH184584
TGTGCTCTATTTGGACCGTGGTTCCGCGCCATTGAGAAGGAGATCCTGGCCCTTCTCCCA
CCTAATATTTTCTATGGTGATGCTTTTGAGGAGTCAGTGTTCTCTGCAGCCATTTCTGGA
GCGGGTTCTAGTATGGTCTTTGAGAATGATTTTTCTGAGTTTGACAGCACCCAAAATAAT
TTTTCACTAGGCCTTGAGTGTGTTATCATGGAAGAGTGTGGCATGCCCCAATGGCTTATT
CGATTGTACCATTTAGTCAGGTCAGCCTGGACTTTGCAGGCCCCGAAAGAGTCCTTGAAA
GGCTTTTGG
>MG783569
TGTGCCCTCTTTGGCCCGTGGTTTCGTGCCATTGAAAAAGAAATACTAGCCCTGCTCCCG
CCCAATATCTTCTACGGCGACGCATATGAAGAGTCTGTGTTTGCTGCCGCTGTGTCTGGG
GCAGGTTCATGCATGGTATTTGAGAATGATTTTTCAGAGTTTGATAGTACTCAAAATAAT
TTTTCCCTTGGCCTCGAGTGTGTAATCATGGAGGAATGTGGCATGCCCCAGTGGCTAATC
CGGTTGTACCATCTGGTTCGGTCAGCCTGGATTCTACAGGCGCCGAAGGAGTCTCTTAAA
GGGTTTTGG
>MG783570
TGTGCCCTCTTTGGCCCGTGGTTCCGTGCTATTGAAAAAGAAATACTGGCCCTGCTCCCG
CCCAATATCTTCTACGGCGACGCATATGAGGAGTCTGTGTTTGCTGCCGCTGTGTCTGGG
GCAGGCTCATGCATGGTATTTGAGAATGATTTCTCAGAGTTTGATAGCACTCAAAATAAT
TTCTCCCTTGGCCTCGAGTGTGTAGTCATGGAGGAATGGAGCCTGCCCCAGACACTAATC
CGGTTGTACCACCTGGTTCGGTCAGCCTGGATTCTACAGGCGCCGAAGGAGTCTCTTAAA
GGGTTCTGG
>MG783571
TGCGCCCTGTTTGGCCCGTGGTTCCGCGCCATTGAAAAGGAGATACTGGCTCAGCTCCCG
CCCAACGTCTTCTACGGCGATGCATATGAGGATTCGGTGTTCTCAGCTGCTATCGCCGGG
GCGAGTTCTTGTATGGTCTTTGAGAATGACTTCTCCGAGTTCGACAGCACCCAGAATAAC
TTCTCCCTTGGGCTTGAGTGCGCCATCATGGAGGAGTGCGGCATGCCGCAATGGCTTATT
GGACTCTACCATTTAGTACGATCGGCCTGGATTTTGCAGGCCCCGAAGGAGTCTCTGAAG
GGCTTTTGG
>MF959764
TGTGCCCTGTTCGGCCCGTGGTTCCGTGCTATTGAAAAAGAAATACTGTCCTTGCTCCCG
CCTAACATCTTTTATGGCGACGCATATGAGGAGTCTGTATTTGCTGCCGCTGTGTCAGGA
GCGGGGTCATGTATGGTGTTCGAGAACGATTTCTCAGAGTTTGACAGCACTCAAAATAAC
TTCTCCCTTGGCCTCGAATGTGTAGTTATGGAGGAATGTGGCATGCCCCAGTGGCTAATT
CGATTGTACCACCTGGTTCGGTCGGCCTGGATTCTGCAGGCCCCGAAGGAGTCCCTTAAA
GGATTTTGG
>MF959765
TGTGCTTTATTTGGCCCTTGGTTCCGTGCCATTGAAAAGGAAATTTTGGCTCTGCTCCCG
CCTAACATCTTTTATGGCGATGCTTATGAGGAGTCTGTATTTGCTGCTGCTGTATCCGGG
GCGGGGTCGTGTATGGTGTTCGAGAATGACTTTTCGGAGTTTGACAGTACTCAGAATAAT
TTCTCCCTCGGCCTTGAGTGTGTAGTTATGGAGGAATGTGGCATGCCCCAGTGGCTCATC
CGGCTCTACCATTTGGTTCGGTCAGCCTGGATTTTGCAGGCACCGAAGGAGTCCCTTAAA
GGCTTCTGG
>KY766999
TGTGCCCTGTTCGGCCCGTGGTTCCGTGCTATCGAGAAGGAGATATTGGCTCTGCTCCCT
CCCAACATCTTTTACGGCGACGCCTATGAAGAGTCTGTGTTCGCCGCCGCTGTGTCTGGG
GCGGGGTCATGCATGGTATTCGAGAATGACTTCTCAGAGTTTGATAGCACTCAGAACAAC
TTTTCTCTTGGGCTTGAATGTGTGATCATGGAGGAATGTGGCATGCCCCAGTGGCTAATC
CGGCTGTACCATCTGGTTCGATCGGCCTGGGTGTTACAGGCGCCGAAGGAGTCTCTCAAA
GGCTTTTGG
>MF480297
TGCGCTCTATTCGGCCCCTGGTTTCGGGCCATTGAGAAACAGATACTAACCTTGCTACCG
CCTAACATCTTTTACGGCGACGCTTATGAGGATACCGTATTCTCTGCGGCCGTCACTGGT
GCTGGGTCTAGTATGGTATTTGAGAATGACTTTTCAGAGTTTGATAGTACCCAGAATAAT
TTCTCACTTGGCCTCGAGTGTGTGCTTATGGAAGAATGCGGCATGCCCCAATGGTTAATT
AAATTGTCCCAGCTGGTCCGGTCTGCTTGGATTCTACAGGCCCCAAAGGAATCTCTAAAA
GGATTTTGG
>MF480298
TGCGCTCTATTCAGAATGGGACACCGAGCCATTGAGAAACAAGTGCTAGCTTTGCTCCCA
CCAAACATCTTTTATGGTGATGCCTTTGAGGACTCCGTGTTTTCTGCAGCTGTCACCGGT
GGGGGTTCTAGTATGGTGTTTGAGAACGACTTTTCAGAGTTTGACAGCACCCAGAACAAC
TTTTCACTTGGCCTTGAGTGCGTGATTATGGAGGAATCTGGTATGCGACAGCGGCTAGTT
AGATTGTACCACCTGGTTCGGTCTGCCTGGATTCTACAGGCCCCGAAGGAGTCTTTAAAG
GGATTTTGG
>KU980235
TGTGCCCTATTTGGCCCGTGGTTCCGTGCCATTGAGAAGGAGATCTTGGCTCTGCTCCCG
CCTAACATTTTCTATGGTGACGCCTACGAGGAGTCGGTGTTCTCTGCAGCCATTTCTGGA
GCGGGCACCAGTATGGTCTTTGAAAATGATTTCTCTGAATTTGATAGCACCCAGAATAAC
TTTTCTCTTGGCCTTGAGTGTGTCATTATGGAAGAGTGTGGCATGCCCCAGTGGCTTATC
CGATTGTACCATTTGGTTAGATCAGCCTGGACCCTGCAGGCCCCAAAAGAGTCTTTGAAA
GGTTTTTGG
>KX172133
TGTGCCCTGTTCGGTCCGTGGTTTCGTGCTATTGAAAAAGAAATATTAGCCCTACTCCCG
CCTAATATTTTCTACGGTGACGCATACGAGGAGTCTGTGTTTGCCGCCGCTGTGTCGGGG
GCAGGTTCAAGCATGGTGTTTGAGAATGATTTTTCAGAGTTTGATAGCACCCAAAATAAC
TTCTCCCTTGGTCTCGAGTGTGTAGTCATGGAGGAATGTGGCATGCCCCAGTGGCTAATC
CGGTTGTACCATTTGGTCCGGTCGGCCTGGATCCTACAGGCGCCGAAGGAGTCTCTTAAG
GGATTTTGG
>MG211750
TGTGCCCTATTTGGTCCTTGGTTCCGAGCCATTGAGAAGCAGATACTGGCYCTATTACCG
CCTAATATCTTCTATGGTGACGCCTATGAAGATTCTGTATTTTCGGCGGCTGTCACTGGT
GCGGTGTCAAGCATGGTCTTTGAGAATGACTTCTCAGAGTTTGATAGTACACAAAACAAT
TTCTCACTAGGCCTTGAGTGTGTGATCATGGAAGAGTGTGGTATGCCACAGTGGCTAATT
AAGCTATAYCATCTAGTACGGTCGGCCTGGATCTTACAGGCCCCGAAGGAGTCTTTGAAA
GGTTTTTGG
>MG211751
TGTGCCCTATTTGGTCCTTGGTTCCGAGCCATTGAGAAGCAGATACTGGCTCTGTTACCG
CCTAATATCTTCTATGGTGACGCCTACGAAGATTTTGTATTTTCGGCGGCTGTCACTGRT
GCGGTGTCAAGCATGGTCTTTGAGAATGATTTCTCAGAGTTTGATAGTACACAAAACAAT
TTCTCATTAAGCCTTGAGTGTGTGATCATGGAAGAGTGTGGTATGCCACAGTGGCTAATT
AAGCTATATCATCTAGTACGGTCGGCCTGGATCTTACAGGCCCCGAAGGAGTCTTTGAAA
GGTTTTTGG
>MG674164
TGTGCCCTGTTCGGCCCGTGGTTCCGTGCTATCGAGAAGGAGATATTGGCTCTGCTCCCT
CCCAACATCTTTTACGGCGACGCCTATGAAGAGTCTGTGTTCGCCGCCGCTGTGTCTGGG
GCGGGGTCATGCATGGTATTCGAGAATGACTTCTCAGAGTTTGATAGCACTCAGAACAAT
TTCTCTCTTGGGCTTGAATGTGTGATCATGGAGGAATGTGGCATGCCCCAGTGGCTAATC
CGGCTGTACCATCTGGTTCGATCGGCCTGGGTGTTACAGGCGCCGAAGGAGTCTCTCAAA
GGCTTTTGG
>MG573193
TGCGCCCTGTTCGGCCCCTGGTTCCGTGCTATTGAGAAAGAAATATTGGCCCTGCTCCCA
CCTAATATCTTTTATGGCGACGCCTATGAGGAGTCTGTGTTCGCCGCTGCAGTCTCTGGA
GCGGGGTCATGCATGGTTTTTGAGAATGACTTCTCGGAGTTTGACAGTACTCAGAATAAT
TTCTCCCTTGGCCTCGAGTGTGTGGTTATGGAGGAATGTGGTATGCCCCAGTGGTTGATT
CGGCTATACCATCTGGTTAGGTCTGCCTGGATCCTACAAGCGCCCAAGGAGTCCCTTAAG
GGCTTTTGG
>KT581443
TGTGCCCTGTTTGGCCCGTGGTTCCGTGCTATTGAGAAGGAAATCTTGGCCCTGCTTCCG
CCCAACATTTTCTATGGTGATGCCTACGAGGAGTCAGTGCTCTCTGCAGCCATTGCCGGA
GCGGGCTCCAGTATGGTTTTTGAAAATGATTTCTCCGAGTTTGATAGTACCCAGAATAAT
TTTTCTCTTGGCCTTGAGTGTGTCATTATGGAAGAGTGTGGCATGCCCCAGTGGCTTATT
CGATTGTACCATTTGGTTAGATCAGCTTGGACTTTACAGGCCCCAAAAGAGTCTTTGAAA
GGTTTTTGG
>KT581444
TGTGCCTTATTTGGCCCGTGGTTTCGCGCCATTGAGAAAGAGATCTTGGCCCTGCTCCCG
CCCAACATATTTTATGGCGACGCTTATGAAGAGTCAGTGTTCTCTGCGGCCGTCTCTGGA
GCGGGCTCCAGTATGGTCTTTGAAAATGATTTTTCTGAGTTTGATAGCACCCAGAATAAC
TTTTCCCTCGGCCTTGAGTGTGTCATTATGGAGGAGTGCGGCATGCCTCAGTGGCTTATC
CGACTGTATCATCTGGTTAGATCGGTCTGGATCCTGCAAGCCCCGAAAGAGTCTTTGAAA
GGTTTTTGG
>KT581445
TGTGCCCTATTTGGCCCGTGGTTCCGTGCCATCGAGAAGGAGGTTTTGGCTTTGCTCCCG
CCCAACATTTTCTATGGCGACTCCTTCGAGGAGTCTGTGTTCTCTGCAGCCATTTCCGGA
GCGGGTTCCAGTATGGTCTTTGAAAACGATTTTTCTGAGTTTGATAGCACCCAGAATAAT
TTCTCCCTTGGCCTTGAGTGCGTCATTATGGAAGAGTGTGGCATGCCCCAGTGGCTCATT
CGATTGTACCACGTAGTTAGGTCAGCTTGGACTCTGCAGGCCCCGAAAGAGTCCCTGAAA
GGCTTTTGG
>KT581446
TGTGCCTTATTTGGTCCGTGGTTTCGTGCCATTGAGAAAGAGATCCTAGCTCTGCTCCCT
CCTAACATATTTTATGGCGACGCCTATGAGGAGTCAGTGTTTTCTGCGGCTATTTCCGGA
GCGGGCTCCAGTATGGTTTTTGAAAATGACTTTTCTGAGTTTGATAGTACCCAGAACAAT
TTCTCACTCGGCCTTGAGTGTGTCATTATGGAGGAGTGTGGCATGCCTCAGTGGCTCATT
CGATTGTACCATCTGGTTAGATCGGCCTGGACCTTGCAAGCCCCGAAAGAGTCTTTGAAA
GGTTTTTGG
>KT581447
TGCGCCTTATTTGGCCCGTGGTTCCGTGCTATTGAGAAAGAGATCTTGGCCCTGCTCCCG
CCCAACATATTCTATGGCGACGCCTATGAGGAGTCGGTGTTTTCTGCAGCCATCTCCGGA
GCGGGCTCCAGCATGGTATTTGAAAATGATTTTTCTGAGTTTGACAGTACCCAGAATAAC
TTTTCCCTCGGCCTTGAGTGTGTCATTATGGAAGAGTGTGGCATGCCCCAGTGGCTTATT
CGATTGTATCACCTGGTTAGATCGGCCTGGACCCTGCAGGCCCCAAAAGAGTCTTTAAAA
GGTTTCTGG
>KT581448
TGTGCTTTATTTGGCCCATGGTTCCGTGCCATCGAGAAGGAGATTCTGGCTCTGCTCCCA
CCCAATATTTTCTATGGCGATGCCTATGAGGAGTCAGTGTTTTCTGCGGCCATTTCTGGG
GCTGGCTCCAGTATGGTTTTTGAGAATGATTTTTCTGAGTTTGACAGCACCCAAAATAAT
TTCTCTCTTGGCCTTGAGTGCGTTATTATGGAGGAGTGTGGCATGCCCCAATGGCTTATT
CGACTGTATCATTTAGTTAGATCAGCCTGGATTTTGCAAGCCCCGAAAGAGTCTTTGAAA
GGCTTCTGG
>MF346772
TGCGCCCTGTTCGGCCCCTGGTTCCGTGCTATTGAGAAAGAAATATTGGCCCTGCTCCCG
CCTAATATCTTTTATGGCGACGCCTATGAGGAGTCTGTGTTCGCCGCTGCAGTCTCTGGA
GCGGGGTCATGCATGGTTTTTGAGAATGACTTCTCGGAGTTTGACAGTACTCAGAATAAT
TTCTCCCTTGGCCTCGAGTGTGTGGTTATGGAGGAATGTGGTATGCCCCAGTGGTTGATT
CGGCTATACCATCTGGTTAGGTCTGCCTGGATCCTACAAGCGCCCAAGGAGTCCCTTAAG
GGCTTTTGG
>MF346773
TGCGCCCTGTTCGGCCCCTGGTTCCGTGCTATTGAGAAAGAAATATTGGCCCTGCTCCCG
CCTAATATCTTTTATGGCGACGCCTATGAGGAGTCTGTGTTCGCCGCTGCAGTCTCTGGA
GCGGGGTCATGCATGGTTTTTGAGAATGACTTCTCGGAGTTTGACAGTACTCAGAATAAT
TTCTCCCTTGGCCTCGAGTGTGTGGTTATGGAGGAATGTGGTATGCCCCAGTGGTTGATT
CGGCTATACCATCTGGTTAGGTCTGCCTGGATCCTACAAGCGCCCAAGGAGTCCCTTAAG
GGCTTTTGG
>KY436898
TGCGCTTTATTCGGCCCTTGGTTCCGAGCCATTGAGAAGCAGATACTGGCCTTGCTCCCG
CCTAATGTTTTTTATGGCGACGCCTATGAGGACTCTGTATTCTCTGCAGCTGTCACTGGC
TCGGGGTCAAGTATGGTCTTTGAGAATGATTTTTCGGAATTTGACAGCACTCAGAACAAC
TTTTCACTCGGTCTTGAGTGCGTGATTATGGAGGAATGTGGTATGCCCCAGTGGCTAGTT
AGGTTATATCATCTGGTCCGGTCTGCCTGGATTTTGCAGGCCCCTAAGGAGTCTTTGAAA
GGATTTTGG
>KY780957
TGCGCCCTGTTCGGCCCCTGGTTCCGTGCTATTGAGAAAGAAATATTGGCCCTGCTCCCA
CCTAACATCTTTTATGGCGACGCCTATGAGGAGTCTGTGTTCGCCGCTGCAGTCTCTGGA
GCGGGGTCATGCATGGTTTTTGAGAATGACTTCTCGGAGTTTGACAGTACTCAAAATAAT
TTCTCTCTTGGCCTTGAGTGTGTGGTTATGGAGGAATGTGGTATGCCCCAGTGGTTGATT
CGGCTATACCATCTGGTTAGGTCTGCCTGGATCCTACAAGCACCCAAGGAGTCTCTTAAG
GGCTTTTGG
>KU176129
TGTGCCCTGTTTGGTCCGTGGTTTCGTGCTATTGAGAAAGAAATACTAGCCCTGCTCCCG
CCTAATATTTTCTACGGTGACGCATACGAGGAGTCTGTGTTCGCCGCCGCTGTGTCAGGG
GCRGGTTCAAGCATGGTATTTGAGAATGATTTTTCAGAGTTTGATAGCACCCAAAATAAC
TTCTCCCTTGGCCTCGAGTGTGTAGTCATGGAGGAATGTGGCATGCCCCAGTGGCTAATC
CGGTTGTACCATTTGGTCCGGTCGGCCTGGATCCTACAGGCGCCGAAGGAGTCTCTTAAG
GGATTTTGG
>KU176130
TGTGCCCTGTTTGGCCCGTGGTTTCGTGCTATTGAGAAAGAGATACTAGCACTACTCCCG
CCTAATATCTTTTACGGCGACGCTTATGAGGACTCTGTGTTTGCTGCCGCCGTTTCCGGG
GCGGGGACGTGCATGGTGTTTGAGAATGACTTTTCAGAGTTTGATAGCACTCAGAACAAT
TTTTCCCTTGGCCTTGAGTGTGTGATTATGGAGGAATGCGGCATGCCCCAGTGGCTGATC
CGGCTGTACCATCTGGTCCGATCTGCCTGGGTTTTGCAGGCGCCGAAGGAGTCCCTTAGG
GGGTTTTGG
>KU176131
TGCGCCCTGTTTGGCCCTTGGTTCCGTGCCATTGAGAAAGAAATACTGGCCCTACTCCCA
CCTAATATTTTCTATGGCGACGCATACGAGGAGTCTGTGTTCGCTGCAGCCGTGTCTGGG
GCGGGGACATGCATGGTATTTGAGAATGATTTCTCGGAGTTTGACAGTACTCAGAATAAC
TTCTCCCTCGGCCTTGAGTGTGTAGTCATGGAGGAGTGTGGCATGCCCCAGTGGCTTATC
CGGCTGTATCATCTGGTTAGGTCCGCCTGGATTTTACAGGCGCCGAAGGAGTCCCTTAAA
GGCTTTTGG
>KU176132
TGCGCCCTGTTTGGCCCTTGGTTCCGTGCCATTGAGAAAGAAATACTGGCCCTACTCCCA
CCTAATATTTTCTATGGCGACGCCTACGAGGAGTCTGTGTTCGCTGCAGCCGTCTCTGGG
GCGGGGACATGCATGGTATTTGAGAATGATTTCTCGGAGTTTGACAGTACTCAGAATAAT
TTCTCCCTCGGCCTTGAGTGTGTAGTCATGGAGGAATGTGGCATGCCTCAATGGTTAATC
CGGCTGTACCATCTGGTTAGGTCCGCCTGGATCTTACAGGCGCCGAAGGAGTCCCTTAAA
GGCTTTTGG
>KP294371
TGTGCCTTGTTTGGCCCGTGGTTCCGTGCTATTGAAAAAGAAATTTTGGCCCTGCTCCCG
TCTAATATCTTCTATGGTGACGCATATGAGGAGTCTGTATTTGCTGCTGCTGTGTCTGGG
GCAGGGTCATGCATGGTATTTGAGAATGATTTTTCAGAGTTTGATAGCACTCAGAATAAT
TTCTCCCTCGGCCTTGAGTGTGTAATCATGGAGGAATGTGGCATGCCTCAATGGCTAATC
CGATTGTACCATCTGGTCCGGTCGGCCTGGATTTTGCAGGCGCCGAAGGAGTCCCTTAAA
GGTTTCTGG
>KT159771
TGTGCCCTGTTTGGTCCGTGGTTTCGTGCTATTGAAAAAGAAATACTAGCCCTGCTCCCG
CCTAATATTTTCTACGGCGACGCGTATGAGGAGTCTGTGTTTGCCGCTGCTGTGTCGGGG
GCAGGTTCGAGCATGGTATTTGAGAATGATTTCTCAGAGTTTGATAGCACCCAAAATAAC
TTCTCCCTTGGTCTCGAGTGTGTAGTCATGGAGGAATGTGGCATGCCCCAGTGGCTAATC
CGGTTGTACCATTTGGTTCGGTCGGCCTGGATCTTACAGGCGCCGAAGGAGTCTCTTAAG
GGGTTTTGG
>KU747141
TGTGCTTTATTCGGCCCGTGGTTCCGTGCCATCGAGAAGGAAATTCTGGCTCTCCTCCCG
CCTAACATTTTCTATGGCGACGCTTACGAGGAGTCAGTGTTTTCTGCAGCCATTTCCGGA
GCGGGCTCCAGTATGGTCTTTGAGAATGATTTTTCTGAGTTTGATAGTACTCAAAATAAC
TTTTCCCTTGGCCTTGAATGTGTCATTATGGAAGAGTGTGGCATGCCCCAATGGCTTATT
CGGCTGTATCATTTGGTTAGATCAGCCTGGACTCTACAGGCCCCGAAAGAGTCTTTGAAA
GGTTTCTGG
>KU747142
TGTGCCTTATTCGGCCCGTGGTTCCGTGCCATCGAAAAGGAAATTCTGGCTCTCCTCCCG
CCTAACATTTTCTATGGCGACGCTTACGAGGAGTCAGTGTTCTCTGCAGCCATTTCCGGA
GCGGGCTCCAGTATGGTCTTTGAGAATGATTTTTCTGAGTTTGATAGTACCCAAAATAAC
TTTTCCCTTGGCCTTGAATGTGTCATTATGGAAGAGTGCGGCATGCCCCAATGGCTTATT
CGGCTGTATCACCTGGTTAGATCAGCCTGGACTCTACAGGCCCCGAAAGAGTCTTTGAAA
GGTTTTTGG
>KT591532
TGTGCTTTATTCGGCCCGTGGTTCCGTGCCATTGAGAAGGAGATTCTGGCTTTGCTTCCA
CCCAATATTTTCTATGGCGATGCCTATGAGGAGACAGTGTTTTCTGCAGCTATCTCTGGG
GCCGGCTCCAGTATGGTTTTCGAGAACGATTTCTCTGAGTTTGATAGTACCCAAAATAAT
TTCTCTCTTGGCCTTGAGTGTGTTATTATGGAGGAGTGTGGCATGCCCCAGTGGCTAATC
CGACTGTACCATCTGGTTAGGTCAGCCTGGACCTTGCAAGCCCCGAAAGAGTCTTTGAAA
GGTTTTTGG
>KT591533
TGTGCTTTATTCGGCCCGTGGTTCCGTGCCATTGAGAAGGAGATTCTGGCTTTGCTTCCA
CCCAATATTTTCTATGGCGATGCCTATGAGGAGACAGTGTTTTCTGCAGCTATCTCTGGG
GCYGGCTCCAGTATGGTTTTCGAGAACGATTTCTCTGAGTTTGATAGTACCCAAAATAAT
TTCTCTCTTGGCCTTGAGTGTGTTATTATGGAGGAGTGTGGCATGCCCCAGTGGCTAATC
CGACTGTACCATCTGGTTAGGTCAGCCTGGACCTTGCAAGCCCCGAAAGARTCTTTGAAA
GGTTTTTGG
>KT591534
TGTGCTTTATTCGGCCCGTGGTTCCGTGCCATTGAGAAGGAGATTCTGGCTTTGCTTCCA
CCCAATATTTTCTATGGCGATGCCTATGAGGAGACAGTGTTTTCTGCAGCTATCTCTGGG
GCCGGCTCCAGTATGGTTTTCGAAAACGATTTCTCTGAGTTTGATAGTACCCAAAATAAT
TTYTCTCTTGGCCTTGAGTGTGTTATTATGGAGGAGTGTGGCATGCCCCAGTGGCTAATC
CGACTGTACCATCTGGTTAGGTCAGCCTGGACCTTGCAAGCCCCGAAAGAGTCTTTGAAA
GGTTTTTGG
>KU670940
GTGGCTTTGTTTGGTGTTTGGTTCAGAGCTATTGAGAAAGCTATTGTGGATGCACTTCCT
GAGAATGTTTTGTATGGTGACCAGTTTACGCATGAAAAGTTTTCTGCTTTGGTGGAGGCG
GCAAACTTCCGCCGAGTGTTTGAGAATGATTTTAGTGAGTTCGACAGTACCCAGAATAAT
TATTCTCTTGACCTTGAATGCACGCTGATGGCCGAGTGCGGGATGCCAGAGTGGATGATT
AATCTCTATCACCTGATTCGCTCCGCGTGGGTCCTCCAGGCCCCTCAAGAGGGCCTGAAG
GGCTATTGG
>KU513561
TGTGCCCTGTTTGGCCCGTGGTTTCGTGCTATTGAGAAAGAGATACTAGCACTACTCCCG
CCTAATATCTTTTACGGCGACGCTTATGAGGACTCTGTGTTTGCTGCCGCCGTTTCCGGG
GCGGGGACGTGCATGGTGTTTGAGAATGACTTTTCAGAGTTTGATAGCACTCAGAACAAT
TTTTCCCTTGGCCTTGAGTGTGTGATTATGGAGGAATGCGGCATGCCCCAGTGGCTGATC
CGGCTGTACCATCTGGTTCGATCTGCCTGGGTTTTGCAGGCGCCGAAGGAGTCCCTTAGA
GGGTTTTGG
>KP698919
TGTGCTCTATTTGGACCGTGGTTCCGTGCCATCGAGAAGGAGATTCTGGCCCTGCTCCCG
CCTAATATTTTCTATGGTGATGCTTTTGAAGAGTCAGTGTTCTCTGCAGCCATCGCTGGA
GCAGGTTCTAGTATGGTTTTTGAGAACGATTTCTCTGAGTTTGACAGTACCCAAAATAAT
TTTTCTCTTGGTCTCGAGTGTGTTATTATGGAAGAGTGTGGCATGCCTCAGTGGCTTATT
CGGTTGTACCATTTGGTCAGGTCAGCCTGGACTTTGCAGGCCCCGAAGGAGTCCCTGAAA
GGTTTTTGG
>KJ873911
TGTGCCCTATTCGGCCCATGGTTCCGCGCCATTGAGAAGGAGGTTTTGGCCCTGCTCCCG
CCCAACATCTTCTACGGCGATGCCTACGAGGAGTCAGTGTTCTCTGCAGCCATTTCCGGA
GCGGGCTCCAGTATGGTCTTTGAAAACGATTTTTCTGAGTTTGACAGCACCCAGAATAAC
TTTTCTCTTGGCCTTGAATGCGTTATTATGGAAGAATGTGGCATGCCCCAGTGGCTTATC
CGGTTGTATCACCTGGTTAGGTCAGCCTGGACTTTGCAGGCCCCGAAAGAGTCTTTGAAA
GGGTTTTGG
>KJ873912
TGTGCCCTATTCGGCCCATGGTTCCGCGCCATTGAGAAGGAGGTTTTGGCCCTGCTCCCG
CCCAACATCTTCTACGGCGATGCCTACGAGGAGTCAGTGTTCTCTGCAGCCATTTCCGGA
GCGGGCTCCAGTATGGTCTTTGAAAACGATTTTTCTGAGTTTGACAGCACCCAGAATAAC
TTTTCTCTTGGCCTTGAATGCGTTATTATGGAAGAATGTGGCATGCCCCAGTGGCTTATC
CGGTTGTATCACCTGGTTAGGTCAGCCTGGACTTTGCAGGCCCCGAAAGAGTCTTTGAAA
GGGTTTTGG
>KC166967
TGTGCTTTATTTGGCCCATGGTTCCGTGCCATTGAGAAGGAGATTCTGGCTCTGCTCCCA
CCCAATATTTTCTATGGCGATGCCTATGAGGAGTCAGTGTTCTCTGCGTCCATTTCTGGG
GCTGGCTCCAGTATGGTTTTTGAGAATGATTTTTCTGAGTTTGACAGCACCCAAAATAAT
TTCTCTCTTGGCCTTGARTGCGTTATTATGGAGGAGTGTGGCATGCCCCAATGGCTTATC
CGACTGTACCATTTAGTTAGATCAGCCTGGATTTTGCAAGCCCCGAAAGAGTCTTTGAAA
GGCTTCTGG
>KC166968
TGTGCTTTATTTGGCCCATGGTTCCGTGCCATTGAGAAGGAGATTCTGGCTCTGCTCCCA
CCCAATATTTTCTATGGCGATGCCTATGAGGAGTCAGTGTTCTCTGCGTCCATTTCTGGG
GCTGGCTCCAGTATGGTTTTTGAGAATGATTTTTCTGAGTTTGACAGCACCCAAAATAAT
TTCTCTCTTGGCCTTGAGTGCGTTATTATGGAGGAGTGTGGCATGCCCCAATGGCTTATC
CGACTGTACCATTTAGTTAGATCAGCCTGGATTTTGCAAGCCCCGAAAGAGTCTTTGAAA
GGCTTCTGG
>KC166969
TGTGCTTTATTTGGCCCATGGTTCCGTGCCATTGAGAAGGAGATTCTGGCTCTGCTCCCA
CCCAATATTTTCTATGGCGATGCCTATGAGGAGTCAGTGTTCTCTGCGTCCATTTCTGGG
GCTGGCTCCAGTATGGTTTTTGAGAATGATTTTTCTGAGTTTGACAGCACCCAAAATAAT
TTCTCTCTTGGCCTTGAGTGCGTTATTATGGAGGAGTGTGGCATGCCCCAATGGCTTATC
CGACTGTACCATTTAGTTAGATCAGCCTGGATTTTGCAAGCCCCGAAAGAGTCTTTGAAA
GGCTTCTGG
>KC166970
TGTGCTTTATTTGGCCCATGGTTCCGTGCCATTGAGAAGGAGATTCTGGCTCTGCTCCCA
CCCAATATTTTCTATGGCGATGCCTATGAGGAGTCAGTGTTCTCTGCGTCCATTTCTGGG
GCTGGCTCCAGTATGGTTTTTGAGAATGATTTTTCTGAGTTTGACAGCACCCAAAATAAT
TTCTCTCTTGGCCTTGAGTGCGTTATTATGGAGGAGTGTGGCATGCCCCAATGGCTTATC
CGACTGTACCATTTAGTTAGATCAGCCTGGATTTTGCAAGCCCCGAAAGAGTCTTTGAAA
GGCTTCTGG
>KC166971
TGTGCTTTATTTGGCCCATGGTTCCGTGCCATTGAGAAGGAGATTCTGGCTCTGCTCCCA
CCYAATATTTTCTATGGCGATGCCTATGAGGAGTCAGTGTTCTCTGCGTCCATTTCTGGG
GCTGGCTCCAGTATGGTTTTTGAGAATGATTTTTCTGAGTTTGACAGCACCCAAAATAAT
TTYTCTCTTGGCCTTGAGTGCGTTATTATGGAGGAGTGTGGCATGCCCCAATGGCTTATC
CGACTGTACCATTTAGTTAGATCAGCCTGGATTTTGCAAGCCCCGAAAGAGTCTTTGAAA
GGCTTCTGG
>KJ701409
TGTGCTCTCTTTGGCCCGTGGTTCCGTGCTATTGAAAAAGAAATATTGGCCTTGCTCCCG
MCCAATATCTTCTACGGCGATGCATATGAAGAGTCTGTGTTCGCTGCTGCTGTGTCYGGG
GCWGGTTCATGCATGGTATTTGAGAATGATTTTTCAKAGTTTGATAGTACYCAAAATAAT
TTTTCTCTTGGCCTCGAATGYGTAGTCATGGAGGAATGTGGCATGCCCCAGTGGTTGATY
CGGTTGTRCCACTTGGTYCGGTCAGCCTGGATTTTACAGGCGCCGAAGGAGTCTCTTAAA
GGATTYTGG
>KC618402
TGTGCCCTGTTTGGTCCGTGGTTTCGTGCTATTGAAAAAGAAATACTAGCCCTGCTCCCA
CCTAATATTTTCTACGGTGACGCATACGAGGAGTCTGTGTTTGCCGCCGCTGTGTCGGGG
GCAGGTTCAAGCATGGTATTTGAGAATGATTTCTCAGAGTTTGATAGCACCCAAAATAAC
TTCTCCCTTGGTCTCGAGTGTGTAGTCATGGAGGAATGTGGCATGCCCCAGTGGCTAATC
CGGTTGTACCATTTGGTCCGGTCGGCCTGGATCCTACAGGCGCCGAAGGAGTCTCTCAAG
GGATTTTGG
>KF922359
TGTGCTCTGTTCGGACCGTGGTTCCGCGCCATTGAGAAGGAGATCCTGGCCCTTCTCCCG
CCTAATATATTCTACGGTGATGCTTTTGAAGAGTCAGTGTTTTCTGCAGCCATTTCTGGC
GCAGGCTCTAGTATGGTCTTTGAGAACGACTTTTCCGAGTTTGACAGTACCCAAAACAAC
TTCTCCCTCGGCCTCGAGTGTGTCATCATGGAAGAGTGTGGCATGCCCCAATGGCTTATT
CGGCTGTACCATCTAGTTAGGTCAGCTTGGACTTTGCAGGCCCCGAAAGAGTCCCTGAAA
GGATTTTGG
>KF303502
TGCGCTCTGTTTGGCCCGTGGTTCCGTGCCATTGAAAAAGAAATACTGGCCCTGCTCCCG
CCCAATATATTCTATGGCGACGCTTATGAGGAGTCAGTGTTTGCTGCCGCTGTGTCTGGG
GCGGGGTCATGTATGGTATTTGAGAATGACTTCTCAGAGTTTGACAGTACCCAAAATAAT
TTCTCTCTCGGCCTTGAGTGTGTGGTAATGGAGGAATGTGGCATGCCCCGATGGTTAATC
AGGTTGTATCATCTGGTTCGGTCAGCCTGGATTTTGCAGGCACCGAAGGAGTCTCTTAAG
GGTTTCTGG
>JQ953664
TGTGCCCTATTCGGCCCGTGGTTCCGCGCTATTGAGAAAGAGATACTAGCTTTGCTCCCG
CCCAACATCTTTTACGGCGACGCCTTTGAGGAGTCTGTGTTCGCCGCCGCTGTGTCCGGA
GCGGGATCATGTATGGTCTTTGAGAATGACTTTTCAGAGTTTGATAGTACTCAGAATAAC
TTCTCTCTTGGCCTTGAGTGTGTAATCATGGAGGAGTGTGGCATGCCCCAGTGGCTAGTC
CGGCTATATCACCTGGTTCGATCGGCCTGGGTTCTACAGGCGCCGAAGGAGTCCCTTAAA
GGCTTTTGG
>JQ953665
TGTGCTTTATTTGGGCCGTGGTTCCGTGCCATTGAGAAGGAGATCTTAGCCCTGCTTCCA
CCTAATATCTTTTATGGTGATGCTTTTGAAGAGTCAGTGTTTTCAGCAGCCATCTCCGGA
GCAGGTTCTAGTATGGTCTTTGAGAATGATTTCTCTGAGTTTGACAGCACCCAAAACAAC
TTCTCCCTCGGCCTCGAGTGTGTTATCATGGAAGAGTGCGGCATGCCCCAGTGGCTCATC
CGACTGTACCACTTAGTCAGGTCAGCCTGGACTCTGCAGGCCCCGAAAGAGTCATTGAAA
GGCTTTTGG
>JQ953666
TGTGCTTTATTCGGCCCGTGGTTCCGTGCCATTGAAAAGGAGATTCTGGCTCTACTCCCA
CCCAACATTTTCTATGGCGATGCCTATGAGGAGTCAGTGTTCTCTGCAGCCATTTCTGGG
GCCGGCTCCAGTATGGTTTTCGAGAACGATTTTTCTGAGTTTGATAGCACCCAAAACAAC
TTTTCTCTTGGCCTTGAGTGCGTTATTATGGAGGAGTGTGGCATGCCTCAGTGGCTTATT
CGGTTGTATCATTTAGTTAGGTCAGCTTGGACCTTGCAAGCCCCGAAAGAGTCTTTGAAA
GGTTTTTGG
>JQ013791
TGTGCCCTATTTGGTCCTTGGTTCCGGGCCATCGAGAAAGAGATACTGACTCTGCTCCCA
CCCAATGTCTTTTATGGTGATGCTTACGAGGACTCTGTATTTTCTGCGGCTGTAACTGGG
GCGGGCTCGAGCATGGTATTTGAGAATGATTTTTCGGAGTTTGACAGCACTCAGAATAAT
TTCTCGCTCGGTCTTGAGTGTGTGATTATGGAGGAGTGTGGTATGCCGCAGTGGCTGGTT
AGGTTGTACCACTTGGTTCGATCCGCTTGGATTTGGCAAGCCCCGAAGGAGTCTTTAAAA
GGTTTCTGG
>JQ013792
TGCGCCCTATTCGGTCCTTGGTTCCGGGCCATTGAGAAGGAGATACTGACCCTGCTCCCG
CCCAACATCTTCTATGGTGATGCCTATGAGGATTCTGTATTTTCTGCGGCCGTCACTGGG
GCAGGTTCAAGTATGGTCTTTGAGAATGATTTTTCAGAGTTTGACAGCACCCAGAATAAC
TTCTCGCTTGGTCTCGAATGTGTGATCATGGAGGAATGTGGCATGCCACAGTGGCTGGTT
AGGCTGTACCACTTAGTTCGATCCGCTTGGATTCTGCAGGCCCCTAAGGAATCTTTAAAA
GGCTTTTGG
>JQ013793
TGCGCTCTTTTTGGCCCCTGGTTTCGAGCCATCGAGAAGCAGATACTAGCCCTGCTCCCG
CCCAACATCTTCTATGGTGAYGCTTATGAGGACTCTGTGTTCTCTGCAGCTGTCACTGGT
GCGGGGTCGAGCATGGTATTCGAGAATGACTTCTCGGAGTTTGACAGCACCCAAAACAAC
TTCTCACTCGGCCTTGAATGTGTCATTATGGAAGAATGTGGTATGCCCCAGTGGCTAGTT
AGGTTATACCATCTGGTGCGGTCTGCATGGATCCTACAGGCCCCAAAGGAGTCTTTAAAA
GGTTTTTGG
>JQ013794
TGCGCCCTGTTTGGCCCTTGGTTCCGCGCCATTGAGAAAGAAATACTGGCCCTACTCCCG
CCTAACATCTTCTATGGCGACGCCTACGAGGAGTCTGTGTTCGCTGCAGCCGTGTCTGGG
GCGGGGTCATGCATGGTATTTGAGAATGATTTCTCGGAGTTTGACAGTACTCAGAATAAC
TTCTCCCTCGGCCTTGAGTGTGYAGTCATGGAGGAATGTGGCATGCCTCAGTGGCTAATC
CGGCTGTATCATCTGGTTAGGTCCGCCTGGATCCTACAGGCGCCGAAGGAGTCCCTTAAA
GGCTTTTGG
>JQ013795
TGCGCTCTATTTGGACCGTGGTTCCGTGCCATTGAGAAAGAGATCCTGGCCCTGCTCCCG
CCCAATATTTTCTACGGTGATGCCTTTGAAGAGTCAGTGTTTTCTGCAGCCATCTCTGGA
GCGGGTACTAGTATGGTCTTTGAGAATGATTTCTCCGAATTTGACAGCACCCAAAACAAC
TTCTCCCTCGGCCTCGAGTGTGTCATTATGGAAGAGTGTGGTATGCCCCAGTGGCTTATC
CGGCTGTACCATTTGGTGAGGTCAGCCTGGACTTTGCAGGCCCCGAAAGAGTCCTTGAAA
GGCTTTTGG
>JN906974
TGTGCTTTATTTGGCCCATGGTTCCGTGCCATTGAGAAGGAGATTCTGGCTCTGCTCCCA
CCCAATATCTTTTATGGCGATGCCTATGAGGAGTCAGTGTTCTCTGCGGCCATTTCTGGG
GCTGGCTCCAGTATGGTTTTTGAGAATGATTTTTCTGAGTTTGATAGCACCCAAAATAAC
TTCTCTCTTGGCCTTGAGTGCGCTATTATGGAGGAGTGTGGCATGCCCCAATGGCTTATC
CGACTGTACCATCTAGTTAGGTCAGCCTGGATTCTGCAAGCCCCGAAAGAGTCTTTGAAA
GGCTTCTGG
>JN906975
TGTGCTTTATTTGGCCCATGGTTCCGTGCCATTGAGAAGGAGATTCTGGCTCTGCTCCCA
CCCAATATCTTTTATGGCGATGCCTATGAGGAGTCAGTGTTCTCTGCGGCCATTTCTGGG
GCTGGCTCCAGTATGGTTTTTGAGAATGATTTTTCTGAGTTTGATAGCACCCAAAATAAC
TTCTCTCTTGGCCTTGAGTGCGCTATTATGGAGGAGTGTGGCATGCCCCAATGGCTTATC
CGACTGTACCATCTAGTTAGGTCAGCCTGGATTCTGCAAGCCCCGAAAGAGTCTTTGAAA
GGCTTCTGG
>JN906976
TGTGCTTTATTTGGCCCATGGTTCCGTGCCATTGAGAAGGAGATTCTGGCTCTGCTCCCA
CCCAATATCTTTTATGGCGATGCCTATGAGGAGTCAGTGTTCTCTGCGGCCATTTCTGGG
GCTGGCTCCAGTATGGTTTTTGAGAATGATTTTTCTGAGTTTGATAGCACCCAAAATAAC
TTCTCTCTTGGCCTTGAGTGCGCTATTATGGAGGAGTGTGGCATGCCCCAATGGCTTATC
CGACTGTACCATCTAGTTAGGTCAGCCTGGATTCTGCAAGCCCCGAAAGAGTCTTTGAAA
GGCTTCTGG
>JQ679013
TGCGCTTTGTTTGGCCCGTGGTTCCGTGCCATTGAGAAAGAAATACTGGCCCTGCTCCCG
CCTAATGTCTTTTATGGCGATGCTTATGAGGAGTCAGTGCTTGCTGCCGCTGTGTCAGGG
GCGGGGTCATGCATGGTATTTGAAAATGACTTTTCGGAGTTTGATAGCACCCAGAACAAC
TTCTCTCTCGGCCTTGAGTGTGTGGTTATGGAGGAGTGCGGCATGCCTCAATGGTTAATT
AGGTTGTATCACCTGGTACGGTCAGCCTGGATTCTGCAGGCGCCAAAGGAGTCTCTTAAG
GGTTTCTGG
>JQ679014
TGCGCTTTGTTTGGCCCGTGGTTCCGTGCCATTGAGAAAGAAATACTGGCCCTGCTCCCG
CCTAATGTCTTTTATGGCGATGCTTATGAGGAGTCAGTGCTTGCTGCCGCTGTGTCAGGG
GCGGGGTCATGCATGGTATTTGAAAATGACTTTTCGGAGTTTGATAGCACCCAGAACAAC
TTCTCTCTCGGCCTTGAGTGTGTGGTTATGGAGGAGTGCGGCATGCCTCAATGGTTAATT
AGGTTGTATCACCTGGTACGGTCAGCCTGGATTCTGCAGGCGCCAAAGGAGTCTCTTAAG
GGTTTCTGG
>HQ389543
TGCGCTTTGTTTGGCCCGTGGTTCCGTGCCATTGAGAAAGAAATACTGGCCCTGCTCCCG
CCTAATGTCTTTTATGGCGATGCTTATGAGGAGTCAGTGTTTGCTGCCGCTGTGTCAGGG
GCGGGGTCATGCATGGTATTTGAAAATGACTTTTCGGAGTTTGATAGCACCCAGAACAAC
TTCTCTCTCGGCCTTGAGTGTGTGGTTATGGAGGAGTGCGGCATGCCTCAATGGTTAATT
AGGTTGTATCACCTGGTACGGTCAGCCTGGATTTTGCAGGCGCCAAAGGAGTCTCTTAAG
GGTTTYTGG
>FJ998008
TGTGCCTTGTTCGGCCCGTGGTTCCGTGCTATCGAAAAAGAAATACTGACCCTGCTTCCG
CCTAACATCTTTTATGGCGACGCATATGAGGAGTCTGTGTTCGCAGCTGCTGTGTCTGGG
GCAGGGTCATGTATGGTGTTCGAGAATGACTTCTCAGAGTTTGATAGCACCCAGAATAAC
TTCTCCCTTGGCCTTGAGTGTGTAGTTATGGAGGAATGTGGCATGCCTCAGTGGCTAATT
CGGTTGTACCATTTGGTTCGGTCGGCCTGGATCCTACAGGCCCCGAAGGAGTCTCTTAAA
GGATTTTGG
>FJ956757
TGCGCCTTATTCGGCCCGTGGTTCCGTGCCATTGAGAAGGAGATTTTGGCCCTGCTCCCA
CCTAACGTCTTTTATGGCGATGCCTATGAGGAATCAGTGTTTTCTGCAGCCATTTCTGGC
GCTGGTTCCAGTATGGTTTTTGAGAATGATTTTTCTGAGTTTGATAGCACCCAAAACAAC
TTTTCTCTCGGCCTTGAGTGTGTCATCATGGAGGAGTGTGGCATGCCTCAGTGGCTTATT
CGATTGTACCACTTGGTTAGATCAGCCTGGACCCTGCAAGCCCCGAAAGAGTCTTTGAAA
GGGTTTTGG
>FJ705359
TGTGCCCTGTTTGGTCCGTGGTTTCGTGCTATTGAAAAAGAAATACTAGCCCTGCTCCCG
CCTAATATTTTCTACGGCGACGCATACGAGGAGTCTGTGTTTGCCGCCGCTGTGTCGGGG
GCAGGTTCAAGCATGGTATTTGAGAATGATTTTTCAGAGTTTGATAGCACCCAAAATAAC
TTCTCCCTTGGTCTCGAGTGTGTAGTCATGGAGGAATGTGGCATGCCCCAGTGGCTAATC
CGGTTGTACCATTTGGTTCGGTCGGCCTGGATCTTACAGGCGCCGAAGGAGTCTCTTAAG
GGATTTTGG
>EU723512
TGTGCCCTATTTGGCCCGTGGTTCCGCGCCATTGAGAAGGAGATTCTGGCTCTGCTCCCG
CCTAACATCTTTTATGGCGATGCCTATGAGGAGTCAGTATTCTCCGCAGCCATTTCTGGG
GCGGGCACCAGTATGGTCTTTGAGAACGACTTTTCTGAGTTCGATAGTACCCAAAACAAC
TTTTCTCTTGGTCTTGAGTGTGTGATTATGGAAGAGTGTGGCATGCCCCAGTGGCTTATC
CGACTGTACCATCTGGTTAGATCAGCCTGGACTTTACAAGCCCCGAAAGAGTCTTTGAAA
GGTTTCTGG
>EU723513
TGTGCCCTATTTGGCCCGTGGTTCCGCGCCATTGAGAAGGAGATTCTGGCTCTGCTCCCG
CCTAACATCTTTTATGGCGATGCCTATGAGGAGTCAGTATTCTCCGCAGCCATTTCTGGG
GCGGGCACCAGTATGGTCTTTGAGAACGACTTTTCTGAGTTCGATAGTACCCAAAACAAC
TTTTCTCTTGGTCTTGAGTGTGTGATTATGGAAGAGTGTGGCATGCCCCAGTGGCTTATC
CGACTGTACCATCTGGTTAGATCAGCCTGGACTTTACAAGCCCCGAAAGAGTCTTTGAAA
GGTTTCTGG
>EU723514
TGTGCTTTATTTGGCCCGTGGTTCCGTGCCATTGAGAAGGAGATTCTGGCTCTACTTCCA
CCCAACGTTTTCTACGGCGATGCCTACGAGGAGTCAGTGTTTTCTGCAGCCATTTCTGGG
GCCAGCTCCAGTATGGTTTTTGAGAACGATTTTTCTGAGTTTGATAGTACCCAAAATAAT
TTTTCTCTCGGCCTTGAGTGTGTTATTATGGAGGAGTGTGGCATGCCCCAGTGGCTTATC
CGACTGTATCATTTAGTTAGATCAGCCTGGACTCTGCAGGCCCCGAAAGAGTCTTTGAAA
GGTTTTTGG
>EU723515
TGTGCTTTATTTGGCCCGTGGTTCCGTGCCATTGAGAAGGAGATTCTGGCCCTACTTCCA
CCCAACGTTTTCTACGGCGATGCCTACGAGGAGTCAGTGTTTTCTGCAGCCATTTCTGGG
GCCAGCTCCAGTATGGTTTTTGAGAACGATTTTTCTGAGTTTGATAGTACCCAAAATAAT
TTTTCTCTCGGCCTTGAGTGTGTTATTATGGAGGAGTGTGGCATGCCCCAGTGGCTTATC
CGACTGTATCATTTAGTTAGATCAGCCTGGACTCTGCAGGCCCCGAAAGAGTCTTTGAAA
GGTTTCTGG
>EU723516
TGTGCTTTATTTGGCCCGTGGTTCCGTGCCATTGAGAAGGAGATTCTGGCTCTACTTCCA
CCTAACATTTTCTATGGCGATGCCTACGAGGAGTCAGTGTTTTCTGCAGCCATTTCTGGG
GCCAGCTCCAGTATGGTTTTTGAGAACGACTTTTCTGAGTTTGATAGTACTCAAAATAAT
TTCTCTCTCGGCCTTGAGTGTGTCATTATGGAGGAGTGTGGCATGCCCCAGTGGCTCATC
CGACTGTATCATTTAGTTAGATCAGCTTGGACTCTGCAGGCCCCGAAAGAGTCTTTGAAA
GGTTTCTGG
>EU360977
TGTGCTTTATTTGGTCCGTGGTTCCGTGCCATTGAGAAGGAGATCTTAGCTCTGCTCCCG
CCTAATATATTTTATGGCGACGCCTATGAGGAGTCAGTGTTCTCTGCAGCCATCTCTGGA
GCGGGCTCCAGTATGGTCTTTGAAAATGATTTTTCTGAGTTTGATAGTACCCAGAATAAC
TTCTCCCTTGGCCTTGAGTGTGTCATTATGGAAGAGTGTGGCATGCCCCAGTGGCTTATT
CGATTATATCATTTGGTTAGATCAGCCTGGACCCTGCAAGCCCCGAAAGAGTCTCTGAAA
GGTTTTTGG
>AH006999
TGCGCCCTCTTTGGCCCTTGGTTCCGCGCTATTGAGAAGGCTATTCTGGCCCTGCTCCCT
CAGGGTGTGTTTTATGGTGATGCCTTTGATGACACCGTCTTCTCGGCGGCTGTGGCCGCA
GCAAAGGCATCTATGGTGTTTGAGAATGATTTTTCTGAGTTTGACTCCACCCAGAATAAT
TTTTCCCTGGGCCTAGAGTGTGCTATAATGGAGGAGTGTGGGATGCCGCAGTGGCTCATC
CGCTTGTATCATCTTATAAGGTCCGCGTGGATCTTGCAGGCCCCGAAGGAATCTCTGCGA
AGGTTTTGG
>AB197673/4a
tgcgctttatttggcccgtggttccgcgctattgaaaaggagatcctggcagcacttgca
cctaacatcttctatggtgatgcctatgaggatacagttctggccgctgctgttgcaggc
gcccctggctgtaaggtttttgagaatgatttttctgagtttgatagtactcaaaataat
ttttcacttgggcttgagtgtataattatggaggagtgtggcatgccacagtggatggtg
cgactttaccatcttgttcgctccgcttgggtcttgcaggccccaaaagagtccttgcgt
ggcttctgg
>AB369687/3f1
tgtgctttattcggcccgtggttccgtgccattgagaaggagattctggctctgctccca
cctaacgttttttatggcgatgcctatgaggagtcagtgttttctgcagccatctctggg
gccggctctagtatggtttttgagaacgacttttccgagtttgacagtacccaaaacaat
ttctctcttggccttgagtgtgttattatggaggagtgtggcatgccccagtggcttatc
cgactgtatcacttagttagatcagcctggaccctccaagccccgaaagagtctttgaaa
ggtttttgg
>AB369689/3k
tgtgctttgtttggcccgtggttccgtgccattgaaaaggaaatattggccctgctccct
cccaacatcttttatggcgatgcttatgaggaatcagtgtttgccgccgctgtgtccggg
gcggggtcttgtatggtgtttgaaaatgacttctccgagtttgacagtacccaaaataac
ttttccctcggccttgaatgtgtcattatggaggagtgtggcatgcctcagtggttgatt
aggctgtaccacttggtacggtcggcctgggtcctgcaggcgcctaaggagtcccttaaa
gggttttgg
>AB573435/5a
tgtgcgttgtttggcccctggttccgtgccattgagaaggagatcctggcagttttgccg
cccaatgtgttctatggcgatgcctttgaggaatcagtcttctcggcagctattgctggg
tcgtccggttctaaggtgtttgagaatgacttttcagagtttgacagtacacagaacaat
ttttctctcggtttggagtgtgctattatggaggagtgtggcatgccgcagtggatggtc
cggctctatcatctggtcagatcagcatgggtcttacaggccccaaaggagtccctgcgg
ggcttctgg
>AB602441/6a
tgcgccctctttggcccctggttccgggctattgagaaagcggttttggccgcgctggca
cccaacgtcttttacggggacgctttcgaagagtcagtcttttctgcggccattgccgcc
gcttctaactgtgaggtctttgagaatgacttctccgagtttgacagtacccagaataac
ttttccctcggcytagagtgtgctataatggaagagtgtggtatgccgttgtggatratt
cggctttaccatctggtccgttccgcttggatcctgcaagcgcccaaggagtccctgaga
gggttttgg
>AF082843/3a
tgtgctctgtttggcccgtggttccgtgccattgaaaaagaaatactggccctactcccg
cctaatatcttttatggcgacgcctatgaggaatcagtgttcgctgccgctgtgtccggg
gcggggtcgtgcatggtatttgaaaatgacttttcagagtttgacagtacccaaaataat
ttctcccttggccttgagtgtgtggttatggaggagtgcggcatgccccagtggctaatt
aggttgtatcatctggttcggtcagcctggattttgcaggcgccgaaggagtctcttaag
ggtttctgg
>AF455784/3g
tgtgccctattcggaccttggttccgtgctattgaaaaagagatcttagccctgctcccg
cctaacattttctacggcgacgcttacgaagagtcggtcttctctgccgccgtttctgga
gctggcactagtatggtctttgagaatgacttttctgaatttgatagcactcagaataat
ttctcccttggtctcgagtgtgttattatggaggagtgtggcatgccgcagtggcttgtc
cggctatatcacctagtccggtcggcctggaccctacaggccccgaaggagtctctgaaa
ggtttctgg
>AP003430/3b
tgcgccctgtttggtccgtggtttcgtgccattgaaaaagaaatactagccctgctcccg
cctaatatcttctacggcgacgcctacgaggagtcggtgtttgccgcggccgtgtccggg
gcggggtcttgcatggtatttgaaaatgacttttcggaatttgatagtactcagaacaat
ttctcccttggccttgagtgtgtggttatggaagagtgtggtatgccccaatggctgatc
agattgtatcacctggtccggtcagcctggattctgcaggcgccaaaggagtctcttaaa
ggtttctgg
>AY115488/3j
tgcgccctgtttggcccgtggttccgtgccattgagaaagaaatactggccctactcccg
ccaaacatcttttatggtgatgcttatgaggagtcagtgtttgctgccgctgtgtctggc
gcgggttcctgcatggtatttgaaaatgatttctcggagtttgacagcacccagaataat
ttctctcttggccttgagtgcgtagtcatggaggagtgcggtatgccccaatggttaatc
aggctgtatcatttggtccggtctgcctggattttgcaggcaccaaaggagtctcttaaa
ggtttctgg
>DQ279091/4b
tgcgctttgtttggcccttggtttcgcgctatcgaaaaggagattttagctgcgcttgct
cccaatgtcttctatggtgatgcatatgaggacacagtactggccgctgctgttgcgggt
gctcctggctgtaaggtttttgagaatgatttttccgagtttgatagtacccaaaataat
ttctcattagggttggagtgtataattatggaggagtgcgggatgccacagtggatgatc
cgactctaccaccttgttcgttctgcctgggttctgcaggccccgaaggagtccctacgg
ggcttttgg
>FJ906895/3ra
tgcgctttattcggcccctggttccgggccatagaaaaacagatattagccttgctcccg
cctaacatcttttacggtgatgcgtacggggattccgtgttctctgtcgctgtcactggt
gcggggtcaagcatggtatttgagaatgatttttcagaatttgatagtacccagaataac
ttttcactcggccttgaatgtgtgattatggaagaatgtggcatgccccaatggctggtt
agattgtaccatctggtgcgatctgcctggattttacaagccccaaaggaatctcttaaa
ggtttttgg
>FJ998015/3e
tgtgccttatttggaccgtggttccgtgccattgagaaggagatcttagccctgctccca
cctaatattttctatggtgatgcttttgaggagtcagtgttctctgcagccatttctgga
gcgggctctagcatggtcttcgagaatgatttttctgagtttgacagcactcaaaacaac
ttttctctcggcctcgagtgcgttatcatggaggagtgtggcatgccccagtggctcatc
cggctgtaccatctagtcaggtcagcctggaccctgcaagccccgaaagagtccttgaaa
ggtttttgg
>HG998187/3c
---------------------------gctattgaaaaagaaatactggccctgctcccg
cccaatatcttttacggcgacgcgtatgaggagtctgtgtttgctgctgccgtgtccggg
gcaggttcatccatggtatttgagaatgatttttcagagtttgatagcactcaaaataac
ttctctctcggtctcgagtgtgtagttatggaggaatgtggtatgccccagtggctaatc
cggttgtatcatttggttcggtcggcctggatcctacaggcgccgaaggagtccctcaag
gggttc---
>HM055578/3e
tgtgctctatttgggccgtggttccgtgctattgagaaggagattttagccctactccca
cctaatattttctatggtgatgcttttgaagagtcagtgttctctgcagccatttctggg
gcaggttcttgcatggtctttgagaatgacttctctgagtttgacagcacccaaaataac
ttttccctcggtcttgagtgcgttatcatggaagagtgcggcatgccccagtggcttatc
cggctgtaccatttagtcaggtcagcctggaccttgcaggccccgaaagagtctttgaaa
ggcttttgg
>HM641282
tgtgccctatttggcccgtggttccgtgccatcgagaaggagatcttggccctgctcccg
cccaatattttctatggcgacgcctacgaggagtcagttttttctgcagccatttccgga
gcgggctctagtatggtctttgagaatgatttctctgagtttgatagcacccagaataac
ttttcccttggccttgagtgtgtcattatggaagagtgtggcatgcctcagtggcttata
cgattgtatcatttggttagatcagcctggaccttgcaggccccgaaagagtctctgaaa
ggtttctgg
>HM641286
tgcgccctgtttggcccgtggtttcgtgccattgaaaaagaaatattggctttgctcccg
cctaatgtcttttatggtgatgcttacgagcaatcggtgttagatgctgctgtgtccggg
gcgggatcttgcatggtatttgaaaatgacttctcagaatttgacagtactcagaacaat
ttttcccttggccttgagtgtgtggttatggaggaatgtggtatgcctcaatggttaatc
agactgtatcacctggtccggtctgcttggattttgcaggcgccgaaagagtctcttaaa
ggtttctgg
>HM641301
tgtgccctatttggcccgtggttccgtgcgattgagaaggagatcctggctttgctcccg
cccaacattttctatggtgacgcctacgaggagtcagtgttctccgcagccatctccgga
gcgggccccagtatggtcttcgaaaatgatttttctgagtttgatagtacccagaataac
ttttcccttggccttgagtgtgtcattatggaagagtgtggcatgccccagtggcttatt
cgattgtatcacttggttagatcagcctggattctgcaggccccgaaagagtctttgaaa
gggttctgg
>HM641302
tgtgccttgtttggtccgtggtttcgtgctattgaaaaagaaatattagccctgctccct
cctaatatcttctacggcgacgcatacgaggagtctgtgtttgccgccgctgtgtcaggg
gcaggttcaagcatggtatttgagaatgatttttcagagtttgatagcacccaaaataac
ttctcccttggcctcgagtgtgtagttatggaggaatgtggcatgccccagtggctgatc
cggttgtaccatttggttcggtcggcctggatcctacaggcgccgaaggagtctcttaag
ggattctgg
>HM641303
tgcgctctttttggtccatggttccgtgccatcgagaaggagattctagctctgctcccg
cccaacatcttctatggcgacgcctacgaggagtcagtgttctctgctgccatctctggg
gcaggctccagtatggtctttgaaaacgatttctctgagtttgatagtacccagaataac
ttttcccttggacttgagtgtgtcattatggaagagtgtggcatgccccagtggcttatc
cgattgtaccatttggtgagatcagcttggactctgcaggctccgaaagagtctctgaaa
ggtttctgg
>HM641308
tgtgccttatttggcccgtggttccgtgccattgagaaagagattttggctctgctcccg
cccaacattttctatggcgatgcctacgaggagtcagtgttctctgcggccatctctgga
gcgggcaccagtatggtctttgaaaacgatttctctgaatttgacagcactcagaataac
ttttcccttggcctcgagtgtgttatcatggaagagtgtggcatgccccagtggcttatc
cggttgtaccatctggttagatcggcctggactctacaggccccgaaagaatccctgaaa
ggtttctgg
>HM641314
tgcgccttatttggtccgtggttccgtgctattgagaaagagatcttggctttgctccct
cctaacattttctatggcgacgcctatgaggagtcggtgttttctgccgctatttctgga
gcgggctccagtatggtctttgaaaatgatttttctgagtttgatagcacccagaacaac
ttctcactcggtcttgagtgtgtcattatggaggagtgtggcatgcctcagtggctcatt
cgattgtaccatctggttagatcggcctggactttgcaagccccgaaagagtctttgaaa
ggtttctgg
>HM641315
tgtgccttatttggtccgtggtttcgtgccattgagaaagagatcctagctctgctccct
cctaacatattttatggcgacgcctatgaggagtcagtgttttctgcggctatttccgga
gcgggctccagtatggtttttgaaaatgacttttctgagtttgatagtacccagaacaat
ttctcactcggccttgagtgtgtcattatggaggagtgtggcatgcctcagtggctcatt
cgattgtaccatctggttagatcggcctggaccttgcaagccccgaaagagtctttgaaa
ggtttctgg
>HM641316
tgtgctctgtttggtccgtggtttcgtgccattgaaaaagaaatattggctctgctctcg
cctaacattttctatggtgatgcctatgaggagtcggtgttcgccgccgctgtatccggg
gcggggtcctgtatggtatttgaaaatgacttctcagagtttgacagtactcagaacaac
ttttcccttggccttgagtgtgtggttatggaggaatgtggcatgcctcaatggttaatc
aaactgtatcacctggtccgatctgcctggattctgcaggcgccgaaggagtctcttaaa
ggtttctgg
>HM641317
tgtgccttatttggcccgtggttccgtgctattgagaaagagatcttggctttgctcccg
cccaatattttctacggcgatgcctatgaggagtcagtattctctgcggctatttctgga
gcgggcaccagcatggtctttgaaaatgatttctctgaattcgatagcactcagaataac
ttttctctcggccttgagtgtgtcattatggaagagtgcggcatgccccagtggctcatt
cgattgtaccatctggttagatcggcctggactctgcaggccccgaaagagtctctgaaa
ggtttctgg
>HM641318
tgtgccttatttggtccgtggtttcgtgccattgagaaggagatcctggctctgctccct
cctaacatattttatggcgacgcctatgaggagtcagtgttctctgcggctatttccgga
gcgggctccagtatggtctttgaaaatgacttttctgagtttgatagcacccagaacaat
ttctcacttggccttgagtgtgtcattatggaggagtgtggcatgcctcagtggctcatt
cgattgtaccatctggttagatcggcctggactttgcaagccccgaaagagtctttgaaa
ggtttctgg
>HM641319
tgtgccctatttggcccgtggttccgtgccatcgagaaggaggttttggctttgctcccg
cccaacattttctatggcgactccttcgaggagtctgtgttctctgcagccatttccgga
gcgggttccagtatggtctttgaaaacgatttttctgagtttgatagcacccagaataat
ttctcccttggccttgagtgcgtcattatggaagagtgtggcatgccccagtggctcatt
cgattgtaccacgtagttaggtcagcttggactctgcaggccccgaaagagtccctgaaa
ggcttctgg
>HM641320
tgtgccttatttggtccgtggtttcgtgccattgagaaagagatcctagctctgctccct
cctaacatattttacggcgacgcctatgaggagtcagtgttttctgcggctatttccgga
gcgggctccagtatggtttttgaaaatgacttttctgagtttgatagtacccagaacaat
ttctcactcggccttgagtgtgtcattatggaggagtgtggcatgcctcagtggctcatt
cgattgtaccatctggttagatcggcctggaccctgcaagccccgaaagagtctttgaaa
ggtttctgg
>HM641321
tgtgccctatttggcccgtggtttcgtgccattgagaaagagatcttggctctgctcccg
cctaacatattctatggtgacgcctacgaggagtcagtgttctctgcggccatctctgga
gcgggctccagtatggtctttgaaaatgatttctctgagtttgatagcacccagaataat
ttttctcttagccttgagtgtgtcattatggaagagtgtggcatgccccagtggcttatc
cgactgtaccatctggttagatcggcctggattttgcaggccccgaaagagtctctgaaa
gggttctgg
>HM641322
tgtgccctgtttggcccgtggttccgtgctattgagaaggaaatcttggccctgcttccg
cccaacattttctacggtgatgcctacgaggagtcagtgctctctgcagccattgccgga
gcgggctccagtatggtttttgaaaatgatttctccgagtttgatagtacccagaataat
ttttctcttggccttgagtgtgtcattatggaagagtgtggcatgccccagtggcttatt
cgattgtaccatttggttagatcagcttggactttacaggccccaaaagagtctttgaaa
ggtttctgg
>HM641323
tgtgctttattcggaccatggttccgcgccattgagaaggaaatcctggctttgctccca
cctaatattttctatggtgatgcttttgaggagtcagtgttctctgcggccatctctgga
gcgggttctagtatggtttttgagaatgatttctctgagtttgacagtactcaaaacaat
ttttcccttggccttgagtgtgttatcatggaggaatgtggcatgccccagtggcttatc
cggctatatcatttagtcaggtcagcctggactttgcaggctccgaaagagtcattgaaa
ggtttctgg
>HM641324
---------------------------------------------------ctgctcccg
cccaacatattttatggcgacgcttatgaagagtcagtgttctctgcggccatctctgga
gcgggctccagtatggtctttgaaaatgatttttctgagtttgatagcacccagaataac
ttttccctcggccttgagtgtgtcattatggaggagtgcggcatgcctcagtggcttatc
cgactgtatcatctggttagatcggtctggatcctgcaagccccgaaagagtctttgaaa
ggtttctgg
>HM641325
tgtgccttatttggcccgtggtttcgcgccattgagaaagagatcttggccctgctcccg
cccaacatattttatggcgacgcttatgaagagtcagtgttctctgcggccatctctgga
gcgggctccagtatggtctttgaaaatgatttttctgagtttgatagcacccagaataac
ttttccctcggccttgagtgtgtcattatggaggagtgcggcatgcctcagtggcttatc
cgactgtatcatctggttagatcggtctggatcctgcaagccccgaaagagtctttgaaa
ggtttctgg
>HM641326
tgtgccttatttggcccgtggtttcgcgccattgagaaagagatcttggccctgctcccg
cccaacatattttatggcgacgcttatgaagagtcagtgttctctgcggccatctctgga
gcgggctccagtatggtctttgaaaatgatttttctgagtttgatagcacccagaataac
ttttccctcggccttgagtgtgtcattatggaggagtgcggcatgcctcagtggcttatc
cgactgtatcatctggttagatcggtctggatcctgcaagccccgaaagagtctttgaaa
ggtttctgg
>HM641327
tgtgccttatttggcccgtggtttcgcgccattgagaaagagatcttggccctgctcccg
cccaacatattttatggcgacgcttatgaagagtcagtgttctctgcggccatctctgga
gcgggctccagtatggtctttgaaaatgatttttctgagtttgatagcacccagaataac
ttttccctcggccttgagtgtgtcattatggaggagtgcggcatgcctcagtggcttatc
cgactgtatcatctggtgagatcggtctgg------------------------------
---------
>HM641328
--------------------------------------agagatcttggctctgctcccg
cctaacatattctatggtgacgcctacgaggagtcagtgttctctgcggccatctctgga
gcgggctccagtatggtctttgaaaatgatttctctgagtttgatagcacccagaataat
ttttctcttagccttgagtgtgtcatcatggaagagtgtggcatgccccagtggcttatc
cgactgtaccatctggttagatcggcctggattttgcaggccccgaaagagtctctgaaa
gggttctgg
>HM641329
tgtgccctatttggcccgtggtttcgtgccattgagaaagagatcttggctctgctcccg
cctaacatattctatggtgacgcctacgaggagtcagtgttctctgcggccatctctgga
gcgggctccagtatggtctttgaaaatgatttctctgagtttgatagcacccagaataat
ttttctcttagccttgagtgtgtcattatggaagagtgtggcatgccccagtggcttatc
cgactgtaccatctggttagatcggcctggattttgcaggccccgaaagagtctctgaaa
gggttctgg
>HM641330
tgtgccctgtttggcccgtggttccgtgctattgagaaggaaatcttggccctgcttccg
cccaacattttctatggtgatgcctacgaggagtcagtgctctctgcagccattgccgga
gcgggctccagtatggtttttgaaaatgatttctccgagtttgatagtacccagaataat
ttttctcttggccttgagtgtgtcattatggaagagtgtggcatgccccagtggcttatt
cgattgtaccatttggttagatcagcttggactttacaggccccaaaagagtctttgaaa
ggtttctgg
>HM641331
tgcgccttatttggcccgtggttccgtgccattgagaaagagatcttggctctgctcacc
cctaacatattctatggtgacgcctacgaggagtcagtgttctctgcggccatctctgga
gcgggctccagtatggtctttgaaaatgatttctctgagtttgatagcacccagaataat
ttttctcttagccttgagtgtgtcattatggaagagtgtggcatgccccagtggcttatc
cgactgtaccatctggttagatcggcctggattttgcaggccccgaaagagtctctgaaa
gggttttgg
>HM641332
tgtgccctatttggcccgtggtttcgtgccattgagaaagagatcttggctctgctcccg
cctaacatattctatggtgacgcctacgaggagtcagtgttctctgcggccatctctgga
gcgggctccagtatggtctttgaaaatgatttctctgagtttgatagcacccagaataat
ttttctcttagccttgagtgtgtcatcatggaagagtgtggcatgccccagtggcttatc
cgactgtaccatctggttagatcggcctggattttgcaggccccgaaagagtctctgaaa
gggttctgg
>HM641333
tgtgccctatttggcccgtggtttcgtgccattgagaaggagatcttagctcagctcccg
cccaacatcttctatggggatgcctacgaggaatcagagttctctgcagctatctctggg
gctggctccagtatggtttttgaaaatgatttttccgagtttgacagtactcagaataac
ttttctcttggcctcgagtgtgttattatggaagagtgtggtatgccccagtggcttgtt
cggctgtaccacctagtcagatcagcctggaccttgcaggccccgaaagagtctctgaaa
ggtttctgg
>HM641334
tgtgccctatttggcccgtggtttcgtgccattgagaaggagatcttagctcagctcccg
cccaacatcttctatggggatgcctacgaggaatcagagttctctgcagctatctctggg
gctggctccagtatggtttttgaaaatgatttttccgagtttgacagtactcagaataac
ttttctcttggcctcgagtgtgttattatggaagagtgtggcatgccccagtggcttgtt
cggctgtaccacctagtcagatcagcctggaccttgcaggccccgaaagagtctctgaaa
ggtttctgg
>HM641335
tgtgccctatttggcccgtggtttcgtgccattgagaaagagatcttggctctgctcccg
cctaacatattctatggtgacgcccacgaggagtcagtgttctctgcggccatctctgga
gcgggctccagtatggtctttgaaaatgatttctctgagtttgatagcacccagaataat
ttttctcttagccttgagtgtgtcattatggaagagtgtggcatgccccagtggcttatc
cgactgtaccatctggttagatcggcctggattttgcaggccccgaaagagtctctgaaa
gggttctgg
>HM641336
tgtgctttatttggaccgtggttccgcgccatcgagaaggaaatcctggccctgctccca
cccaatattttctatggtgatgcttttgaggagtcagtgttctctgcagccatctctgga
gcgggttctagtatggtttttgagaatgatttctctgagtttgacagcacccaaaacaat
ttctcccttggcctcgagtgtgttatcatgcaggaatgtggcatgccccagtggcttatc
cggctatatcatttagtcaggtcggcctggatcttgcaggctccgaaagagtccttgaaa
ggtttctgg
>HM641337
tgtgccctgtttggcccgtggttccgtgctattgagaaggaaatcttggccctgcttccg
cccaacattttctatggtgatgcctacgaggagtcagtgctctctgcagccattgccgga
gcgggctccagtatggtttttgaaaatgatttctccgagtttgatagtacccagaataat
ttttctcttggccttgagtgtgtcattatggaagagtgtggcatgccccagtggcttatc
cgattgtaccatttggttagatcagcttggactttacaggccccaaaagagtctttgaaa
ggtttctgg
>HM641338
-------------------------------------aaggaatcctggccctgctccca
cccaatattttctatggtgatgcttttgaggagtcagtgttctctgcagccatctctgga
gcgggttctagtatggtttttgagaatgatttctctgagtttgacagcacccaaaacaat
ttctcccttggcctcgagtgtgttatcatgcaggaatgtggcatgccccagtggcttatc
cggctatatcatttagtcaggtcggcctggatcttgcaggctccgaaagagtccttgaaa
ggtttctgg
>HM641339
tgtgccctgtttggcccgtggttccgtgctattgagaaggaaatcttggccctgcttccg
cccaacattttctatggtgatgcctacgaggagtcagtgctctctgcagccattgccgga
gcgggctccagtatggtttttgaaaatgatttctccgagtttgatagtacccagaataat
ttttctcttggccttgagtgtgtcattatggaagagtgtggcatgccccagtggcttatt
cgattgtaccatttggttagatcagcttggactttacaggccccaaaagagtctttgaaa
ggtttctgg
>HM641340
tgtgctttatttggaccgtggttccgcgccatcgagaaggaaatcctggccctgctccca
cccaatattttctatggtgatgcttttgaggagtcagtgttctctgcagccatctctgga
gcgggttctagtatggtttttgagaatgatttctctgagtttgacagcacccaaaacaat
ttctcccttggcctcgagtgtgttatcatgcaggaatgtggcatgccccagtggcttatc
cggctatatcatttagtcaggtcggcctggatcttgcaggctccgaaagagtccttgaaa
ggtttctgg
>HM641341
----------------------------------agaaaggaatcctggccctgctccca
cccaatattttctatggtgatgcttttgaggagtcagtgttctctgcagccatctctgga
gcgggttctagtatggtttttgagaatgatttctctgagtttgacagcacccaaaacaat
ttctcccttggcctcgagtgtgttatcatgcaggaatgtggcatgccccagtggcttatc
cggctatatcatttagtcaggtcggcctggatcttgcaggctccgaaagagtccttgaaa
ggtttctgg
>HM641342
tgcgccttgttcggcccgtggttccgcgccattgaaaaagaaatactggccttgctccca
ccaaacatcttctatggtgatgcttatgaagagtcagtgtttgctgccgctgtatccggg
gcggggtcttgcaaggtgtttgagaatgatttttcagagtttgacagtacccagaataac
ttctctctcggtcttgagtgtgtggttatggaagagtgcggcatgccccaatggctaatt
aggttgtatcatctggttcggtcagcctggattttgcaggcgccgaaggagtctcttaag
ggcttctgg
>HM641343
tgcgccttgttcggcccgtggttccgcgccattgaaaaagaaatactggccttgctccca
ccaaacatcttctatggtgacgcttatgaagagtcagtgtttgctgccgctgtatccggg
gcggggtcttgcaaggtgtttgagaatgatttttcagagtttgacagtacccagaataac
ttctctctcggtcttgagtgtgtggttatggaagagtgcggcatgccccaatggctaatt
aggttgtatcatctggttcggtcagcctggattttgcaggcgccgaaggagtctcttaag
ggcttctgg
>HM641344
tgcgccttgttcggcccgtggttccgcgccattgaaaaagaaatactggccttgctccca
ccaaacatcttctatggtgatgcttatgaagagtcagtgtttgctgccgctgtatccggg
gcggggtcttgcaaggtgtttgagaatgatttttcagagtttgacagtacccagaataac
ttctctctcggtcttgagtgtgtggttatggaagagtgcggcatgccccaatggctaatt
aggttgtatcatctggttcggtcagcctggattttgcaggcgccgaaggagtctcttaag
ggcttctgg
>HM641345
------------------------------------------------------ctccca
ccaaacatcttctatggtgatgcttatgaagagtcagtgtttgctgccgctgtatccggg
gcggggtcttgcaaggtgtttgagaatgatttttcagagtttgacagtacccagaataac
ttctctctcggtcttgagtgtgtggttatggaaaagtgcggcatgccccaatggctaatt
aggttgtatcatctggttcggtcagcctggattttgcaggcgccgaaggagtctcttaag
ggcttctgg
>HM641346
tgcgccttgttcggcccgtggttcctctccattgaaaaagaaatactggccttgctctcc
ccaaacatcttctatggtgatgcttatgaagagtcagtgtttgctgccgctgtatccggg
gcggggtcttgcaaggtgtttgagaatgatttttcagagtttgacagtacccagaataac
ttctctctcggtcttgagtgtgtggttatggaagagtgcggcatgccccaatggctaatt
aggttgtatcatctggttcggtcagcctggattttgcaggcgccgaaggagtctcttaag
ggcttctgg
>HM641347
tgcgccttatttggcccgtggttccgtgctattgagaaagagatcttggccctgctcccg
cccaacatattctatggcgacgcctatgaggagtcggtgttttctgcagccatctccgga
gcgggctccagcatggtatttgaaaatgatttttctgagtttgacagtacccagaataac
ttttccctcggccttgagtgtgtcattatggaagagtgtggcatgccccagtggcttatt
cgattgtatcacctggttagatcggcctggaccctgcaggccccaaaagagtctttaaaa
ggtttctgg
>HM641348
tgcgccttatttggcccgtggttccgtgctattgagaaagagatcttggccctgctcccg
cccaacatattctatggcgacgcctatgaggagtcggtgttttctgcagccatctccgga
gcgggctccagcatggtatttgaaaatgatttttctgagtttgacagtacccagaataac
ttttccctcggccttgagtgtgtcattatggaagagtgtggcatgccccagtggcttatt
cgattgtatcacctggttagatcggcctggaccctgcaggccccaaaagagtctttaaaa
ggtttctgg
>HM641349
tgcgccttatttggcccgtggttccgtgctattgagaaagagatcttggccctgctcccg
cccaacatattctatggcgacgcctatgaggagtcggtgttttctgcagccatctccgga
gcgggctccagcatggtatttgaaaatgatttttctgagtttgacagtacccagaataac
ttttccctcggccttgagtgtgtcattatggaagagtgtggcatgccccagtggcttatt
cgattgtatcacctggttagatcggcctggaccctgcaggccccaaaagagtctttaaaa
ggtttctgg
>HM641350
tgcgccttatttggcccgtggttccgtgctattgagaaagagatcttggccctgctcccg
cccaacatattctatggcgacgcctatgaggagtcggtgttttctgcagccatctccgga
gcgggctccagcatggtatttgaaaatgatttttctgagtttgacagtacccagaataac
ttttccctcggccttgagtgtgtcattatggaagagtgtggcatgccccagtggcttatt
cgattgtatcacctggttagatcggcctggaccctgcaggccccaaaagagtctttaaaa
ggtttctgg
>HM641351
tgcgccttatttggcccgtggttccgtgctattgagaaagagatcttggccctgctcccg
cccaacatattctatggcgacgcctatgaggagtcggtgttttctgcagccatctccgga
gcgggctccagcatggtatttgaaaatgatttttctgagtttgacagtacccagaataac
ttttccctcggccttgagtgtgtcattatggaagagtgtggcatgccccagtggcttatt
cgattgtatcacctggttagatcggcctggaccctgcaggccccaaaagagtctttaaaa
ggtttctgg
>HM641352
tgtgccctatttggcccgtggtttcgtgccattgagaaggagatcttagctcagctcccg
cccaacatcttctatggggatgcctacgaggaatcagagttctctgcagctatctctggg
gctggctccagtatggtttttgaaaatgatttttccgagtttgacagtactcagaataac
ttttctcttggcctcgagtgtgttattatggaagagtgtggcatgccccagtggcttgtt
cggctgtaccacctagtcagatcagcctggaccttgcaggccccgaaagagtctctgaaa
ggtttctgg
>HM641353
tgtgccctatttggcccgtggtttcgtgctattgagaaggaaatcttggccctgcttncc
cccaacattttctatggtgatgcctacgaggagtcagtgctctctgcagccattgccgga
gcgggctccagtatggtttttgaaaatgatttctccgagtttgatagtacccagaataat
ttttctcttggccttgagtgtgtcattatggaagagtgtggcatgccccagtggcttatt
cgattgtaccatttggttagatcagcttggactttacaggccccaaaagagtctttgaaa
ggtttttgg
>HM641354
tgtgccctgtttggcccgtggttccgtgctattgagaaggaaatcttggccctgcttccg
cccaacattttctatggtgatgcctacgaggagtcagtgctctctgcagccattgccgga
gcgggctccagtatggtttttgaaaatgatttctccgagtttgatagtacccagaataat
ttttctcttggccttgagtgtgtcattatggaagagtgtggcatgccccagtggcttatt
cgattgtaccatttggttagatcagcttggactttacaggccccaaaagagtctttgaaa
ggtttctgg
>HM641355
tgtgccctgtttggcccgtggttccgtgctattgagaaggaaatcttggccctgcttccg
cccaacattttctatggtgatgcctacgaggagtcagtgctctctgcagccattgccgga
gcgggctccagtatggtttttgaaaatgatttctccgagtttgatagtacccagaataat
ttttctcttggccttgagtgtgtcattatggaagagtgtggcatgccccagtggcttatt
cgattgtaccatttggttagatcagcttggactttacaggccccaaaagagtctttgaaa
ggtttctgg
>HM641356
tgtgccctgtttggcccgtggttccgtgctattgagaaggaaatcttggccctgcttccg
cccaacattttctatggtgatgcctacgaggagtcagtgctctctgcagccattgccgga
gcgggctccagtatggtttttgaaaatgatttctccgagtttgatagtacccagaataat
ttttctcttggccttgagtgtgtcattatggaagagtgtggcatgccccagtggcttatt
cgattgtaccatttggttagatcagcttggactttacaggccccaaaagagtctttgaaa
ggtttctgg
>HM641357
tgtgccctatttggcccgtggtttcgtgccattgagaaggagatcttagctcagctcccg
cccaacatcttctatggggatgcctacgaggaatcagagttctctgcagctatctctggg
gctggctccagtatggtttttgaaaatgatttttccgagtttgacagtactcagaataac
ttttctcttggcctcgagtgtgttattatggaagagtgtggcatgccccagtggcttgtt
cggctgtaccacctagtcagatcagcctggaccttgcaggccccgaaagagtctctgaaa
ggtttctgg
>JN995562
------------------------cgtgccattgagaaggagatcttggctctgctcccg
cccaacatcttttatggcgatgcttacgaggagtcagtgttctctgcagccatttctggg
gcgggttctagcatggtctttgaaaacgatttttctgagtttgacagtacccagaacaat
ttttccctcggccttgagtgtgttattatggaggagtgtggtatgccccagtggcttatt
cggttgtaccatctcgttagatcagcctggactctgcaggccccgaaaaagtctttgaag
ggttttnnn
>JN995564/3
------------------------cgtgccattgaaaaggagatcttagccctactccca
cctaatatcttctatggtgatgcttttgaagagtcagtgttctctgcagccatttcaggg
gcaggctctagtatggtctttgagaatgatttctctgagtttgatagcacccaaaacaat
ttctcccttggtctcgagtgtgttattatggaagaatgtggcatgccccagtggcttatt
cggctataccatctagttcggtcggcttggactttgcaggctccgaaggaatccctgaaa
ggctttnnn
>JN995565
------------------------cgtgccattgagaaggagattttggctttgctcccg
cctaatattttctatggtgatgcctatgaggagtcagtgttctctgctgccatctccgga
gcgggttctagcatggtctttgagaatgatttctctgagtttgacagtactcagaataat
ttttctcttggtcttgagtgtgtcattatggaagagtgtggtatgccccagtggctcatc
cgattgtatcatctaattagatcagcctggactctacaggccccgaaagagtccttgaag
gggttcnnn
>JN995566
------------------------cgtgctatcgaaaaagaaatactggccctgctcccg
cctaacatcttttatggcgacgcatatgaggagtctgtatttgctgctgctgtgtctggg
gcagggtcgtgcatggtgtttgaaaatgacttctcggagtttgacagcacccagaacaat
ttttccctcggcctagagtgcgtggttatggaggaatgcggcatgccccagtggctaatc
cggttgtatcatttggtccggtcggcctggattctgcaggccccgaaggagtctcttaaa
ggattcnnn
>JN995569
------------------------cgtgctattgaaaaagaaatactagccctgcttccg
cctaatattttctacggtgacgcatacgaggagtctgtgtttgccgccgctgtgtcaggg
gcaggttcaagcatggtatttgagaatgatttttcagagtttgatagcacccaaaataac
ttctcccttggtctcgagtgcgtagtcatggaggaatgtggcatgccccagtggctaatc
cggttgtaccatttggttcggtcggcctggatcctacaggcaccgaaggagtctcttaag
ggatttnnn
>JN995570
------------------------cgtgccattgagaaggagatcctggccttgcttccg
cccaatattttctatggcgacgcctacgaggagtcggtgttttccgcagccatttctgga
gcgggctctagtatggtctttgaaaatgatttctctgagtttgatagcacccagaacaac
ttttctcttggcctcgagtgtgttatcatggaagagtgtggcatgccccagtggcttatc
cggttgtatcacctggtcagatcggcctggactctgcaggccccgaaagagtctttaaaa
gggtttnnn
>JN995571
------------------------cgtgctattgaaaaggaaatactggccctgctcccg
cctaatatcttttacggcgatgcatatgaggagtctgtgtttgctgccgctgtttctggg
gcaggctcatgcatggtgtttgagaatgacttctcagagtttgatagcactcaaaacaat
ttctctcttggtctcgagtgtgtgattatggaggaatgcggcatgccccagtggctaata
cggttgtaccatttagttcggtcggcctggatactacaggcgccgaaggagtctcttaaa
ggattcnnn
>JN995572
------------------------cgcgctattgagaaagagatcttagctttgctcccg
cccaacatattttacggcgacgcctatgaagaatcagtgttctctgcggccatttctgga
gcgggctccagtatggtctttgaaaatgacttttctgagtttgatagtacccagaacaac
ttttcccttggtcttgagtgtgtcattatggaagagtgtggcatgccccagtggcttatc
cgattgtatcatttggttagatcggcctggaccctgcaggccccgaaagagtctctgaaa
ggttttnnn
>JN995573
------------------------cgcgctattgagaaagagatcttagctttgctcccg
cccaacatattttacggcgacgcctatgaagaatcagtgttctctgcggccatttctgga
gctggctccagtatggtctttgaaaatgacttttctgagtttgatagtacccagaacaac
ttttcccttggtcttgagtgtgtcattatggaagagtgtggcatgccccagtggcttatc
cgattgtatcatttggttagatcggcctggaccctgcaggccccgaaagagtctctgaaa
ggttttnnn
>JQ013794/3h
tgcgccctgtttggcccttggttccgcgccattgagaaagaaatactggccctactcccg
cctaacatcttctatggcgacgcctacgaggagtctgtgttcgctgcagccgtgtctggg
gcggggtcatgcatggtatttgagaatgatttctcggagtttgacagtactcagaataac
ttctccctcggccttgagtgtgyagtcatggaggaatgtggcatgcctcagtggctaatc
cggctgtatcatctggttaggtccgcctggatcctacaggcgccgaaggagtcccttaaa
ggcttttgg
>JQ034515/3
-----------------------tcgtgctattgaaaaagaaatattagccctgctcccg
cctaatatcttctatggcgacgcatacgaggagtctgtgtttgccgccgctgtgtcaggg
gcaggttcaagcatggtatttgagaatgacttttcagagtttgatagcacccagaataac
ttctcccttggcctcgagtgtgtagttatggaggaatgtggcatgccccagtggctaatc
cggttgtaccatttggttcggtcggtctggatcttacaggcgccgaaggagtctcttaag
ggattt---
>JQ953664/3l
tgtgccctattcggcccgtggttccgcgctattgagaaagagatactagctttgctcccg
cccaacatcttttacggcgacgcctttgaggagtctgtgttcgccgccgctgtgtccgga
gcgggatcatgtatggtctttgagaatgacttttcagagtttgatagtactcagaataac
ttctctcttggccttgagtgtgtaatcatggaggagtgtggcatgccccagtggctagtc
cggctatatcacctggttcgatcggcctgggttctacaggcgccgaaggagtcccttaaa
ggcttttgg
>KC171435/3
tgtgccctgtttggcccgtggtttcgtgctattgaaaaggaaatactggccctgctcccg
cccaatatcttctacggcgatgcatatgaggagtccgtgtttgctgccgctgtgtccggg
gcaggctcatgcatggtatttgagaatgacttttcagagtttgatagcactcaaaataat
ttttcccttggtctagagtgtgtggttatggaggaatgtggtatgccccagtggctaatt
cggttgtaccatttggttcggtctgcctggatccttcaggcgccgaaggagtctcttaag
ggattctgg
>KC171447/3
tgtgccctgtttggtccgtggtttcgtgctattgaaaaagaaatattagccctgctcccg
cccaatattttctacggtgacgcatacgaggagtctgtgtttgccgccgctgtgtcaggg
gcgggttcaagcatggtatttgagaatgatttttcagagtttgatagcacccaaaataac
ttctcccttggtctcgagtgtgtagtcatggaagaatgtggcatgccccagtggctaatc
cggttgtaccatttggtccggtcggcctggatcctacaggcgccgaaggagtctcttaag
ggattttgg
>KC171451/3
tgtgccctgtttggcccgtggtttcgtgctattgaaaaagaaatattggccctgctcccg
cccaatatcttttacggcgacgcgtatgaggagtctgtgtttgctgctgccgtgtccggg
gcaggctcatccatggtatttgagaatgatttttcagagtttgatagcacccaaaataac
ttttcccttggtctcgagtgtgtagttatggaggaatgtggtatgccccagtggctaatc
cggctgtaccatctggttcggtcggcctggatcctacaggcgccgaaggagtctctcaag
ggattctgg
>KC618402/3
tgtgccctgtttggtccgtggtttcgtgctattgaaaaagaaatactagccctgctccca
cctaatattttctacggtgacgcatacgaggagtctgtgtttgccgccgctgtgtcgggg
gcaggttcaagcatggtatttgagaatgatttctcagagtttgatagcacccaaaataac
ttctcccttggtctcgagtgtgtagtcatggaggaatgtggcatgccccagtggctaatc
cggttgtaccatttggtccggtcggcctggatcctacaggcgccgaaggagtctctcaag
ggattttgg
>KJ495724/3c
-----------------------tcgtgctattgaaaaagaaatactggccctgctcccg
cccaatatcttttacggcgatgcgtatgaggagtctgtgtttgctgctgctgtgtctggg
gcgggctcatccatggtatttgagaatgatttttcagagtttgatagcactcaaaataac
ttttcccttggtctagagtgtgtagttatggaggaatgcggtatgcctcagtggctaatt
cggctgtaccatytggttcggtcagcctggatcttacaggcgccgaaggagtctcttaag
ggatt----
>KJ496144/7
tgtgccttattcgggccttggttccgcgccattgaaaaacagatccttgccctcctccct
cagaatgtgttttatgctgatgcctatgatgattctgtcttctctgcggccgtgtccggc
gcaaaagctagcatggtttttgagaatgacttctctgagtttgacagcacacagaataac
ttttctttgggtcttgagtgtgttattatggaagagtgcggtatgcccgcttggttaatc
cgtctttaccatcttgttcgctctgcctggatcctccaggcacctaaagaatctctgaag
ggtttttgg
>KP294371/3
tgtgccttgtttggcccgtggttccgtgctattgaaaaagaaattttggccctgctcccg
tctaatatcttctatggtgacgcatatgaggagtctgtatttgctgctgctgtgtctggg
gcagggtcatgcatggtatttgagaatgatttttcagagtttgatagcactcagaataat
ttctccctcggccttgagtgtgtaatcatggaggaatgtggcatgcctcaatggctaatc
cgattgtaccatctggtccggtcggcctggattttgcaggcgccgaaggagtcccttaaa
ggtttctgg
>KP994449
------------------------cgtgccattgaaaaggagatcctgaccctgcttccg
cccaatattttctatggcgacgcctacgaggagtcggtgttttctgcagccatttctgga
gcgggctctagtatggtctttgaaaatgatttttctgagtttgatagcacccagaataac
ttttctctcggccttgagtgtgttatcatggaggagtgtggcatgccccagtggcttatc
cggttgtatcacctggtcagatcggcctggactctgcaggccccgaaagagtctttaaaa
gggttt---
>KP994450
------------------------cgcgccattgagaaggaaatcctggccctgctccca
cctaatattttctatggtgatgcttttgaggagtcagtgttctctgcagctatctctgga
gcgggttctagtatggtttttgagaatgacttctctgagtttgacagtactcagaacaac
ttctccctcggcctcgagtgtgttatcatggaggaatgcggtatgcctcagtggcttatc
cggctataccatttagtcaggtcagcctggactttgcaggccccgaaagaatccctgaaa
ggtttt---
>KP994451
------------------------cgcgctattgagaaagagatcttagctttgctcccg
cccaacatattttacggcgacgcctatgaagaatcagtgttctctgcggccatttctgga
gctggctccagtatggtctttgaaaatgacttttctgagtttgatagtacccagaacaac
ttttcccttggtcttgagtgtgtcattatggaagagtgtggcatgccccagtggcttatc
cgattgtatcatttggttagatcggcctggaccctgcaggccccgaaagagtctctgaaa
ggtttt---
>KP994452
------------------------cgcgccattgaaaaagaaatactggccctactccct
cctaacatcttctatggtgacgcctacgaggagtcagtgtttgctgctgctgtgtctggg
gcggggtcatgtatggtatttgaaaatgacttttcggagtttgacagtacccagaataat
ttctccctcggccttgaatgtgtagttatggaggagtgcggcatgccccaatggttaatt
aggttgtaccatctggtccggtccgcctggattttgcaagcgccgaaggagtctcttaag
ggcttc---
>KR935762/3c
---------------------------gctattgaaaaagaaatactggccctgctcccg
cctaatattttctacggcgacgcatacgaggagtctgtgtttgccgccgctgtgtcgggg
gcaggttcaagcatggtatttgagaatgatttttcagagtttgatagcacccaaaataac
ttctcccttggtctcgagtgtgtaatcatggaggaatgtggcatgccccagtggctaatt
cggttgtaccatttggttcggtcggcctggatcctacaggcgccgaaggagtctcttaag
ggatt----
>KT159771/3
tgtgccctgtttggtccgtggtttcgtgctattgaaaaagaaatactagccctgctcccg
cctaatattttctacggcgacgcgtatgaggagtctgtgtttgccgctgctgtgtcgggg
gcaggttcgagcatggtatttgagaatgatttctcagagtttgatagcacccaaaataac
ttctcccttggtctcgagtgtgtagtcatggaggaatgtggcatgccccagtggctaatc
cggttgtaccatttggttcggtcggcctggatcttacaggcgccgaaggagtctcttaag
gggttttgg
>KU513561/3m
tgtgccctgtttggcccgtggtttcgtgctattgagaaagagatactagcactactcccg
cctaatatcttttacggcgacgcttatgaggactctgtgtttgctgccgccgtttccggg
gcggggacgtgcatggtgtttgagaatgacttttcagagtttgatagcactcagaacaat
ttttcccttggccttgagtgtgtgattatggaggaatgcggcatgccccagtggctgatc
cggctgtaccatctggttcgatctgcctgggttttgcaggcgccgaaggagtcccttaga
gggttttgg
>KX073466/3i
--------gtttggcccgtggtttcgtgctattgaaaaagaaatactagccctgctcccg
cctaatattttctacggtgatgcatatgaggagtctgtgtttgccgccgctgtgtcaggg
gcaggttcaagcatggtatttgagaatgatttttcagagtttgatagcacccaaaataac
ttctcccttggtctcgagtgtgtagtcatggaggaatgtggcatgccccagtggctaatc
cggttgtaccatttggtccggtcggcctgggtcctacaggcgccgaaggagtctcttaag
ggattttgg
>KX757852
tgcgccctatttggcccgtggttccgcgccatcgagaaggaggttttggctctgctcccg
cccaacattttctacggcgacgcctttgaggagtctgtgttctctgcagccatttccgga
gcgggctccagtatggtctttgaaaacgatttttctgagtttgacagcacccagaataat
ttttcccttggccttgagtgtgtcattatggaagagtgtggcatgccccagtggctcatc
cgattgtaccacttagttaggtcagcttggactctgcaggccccgaaagagtccctgaaa
ggcttctgg
>KX757853
tgtgctctattcggcccgtggtttcgtgccattgagaaggagatcctagccctactcccg
cccaacattttctatggtgatgcttacgaggagtcagtgttctctgcagccatctccggg
gcgggctccagtatggtctttgaaaacgatttttctgagtttgatagtacccagaataac
ttctcccttggccttgagtgtgtcattatggaagagtgtggcatgccccaatggctcatt
cgattgtatcatttggttaggtcggcctggaccctgcaggccccgaaagagtctttgaaa
ggtttctgg
>KX757854
tgtgccttattcggcccgtggtttcgtgccattgagaaggagattttggctctgctcccg
cccaacatattttatggtgacgcatatgaggagtctgtgttttctgcggccatctccgga
gcgggctccagtatggtctttgaaaatgatttctctgagtttgatagtacccagaataat
ttttcccttggccttgagtgtgtcattatggaggagtgtggcatgccccagtggctcatc
cggttgtaccatttggttagatcggcctggaccctgcaggctccgaaagagtccctgaaa
ggtttctgg
>KX757855
tgcgccctatttggcccgtggttccgtgccattgagaaggagattctggcgctgctcccg
cccaacatattttatggcgatgcctacgaggagtcagtgttttccgcagccatttctgga
gcgggctccagcatggtcttcgaaaatgatttttctgagtttgacagtacccaaaataat
ttctctcttggccttgagtgtgtcatcatggaggagtgtggcatgccccagtggcttatt
cgactgtaccatctagttagatcagcctggaccctgcaagccccgaaagagtctttgaag
ggtttttgg
>KX757856
tgtgctttattcggtccatggttccgtgccattgagaaggagatcctggctttgctccca
cccaacattttctatggtgatgcttatgaggagtcagtgttttctgcagccatttctggg
gccggctccagtatggttttcgagaatgatttttctgagtttgatagcactcaaaataat
ttctctcttggccttgaatgcgtcattatggaggagtgcggcatgcctcagtggctcatc
cgactgtaccatttagttaggtcagcctggaccctgcaggccccgaaagagtctttgaaa
ggtttctgg
>KX757857
tgtgccttatttggcccatggttccgtgccattgagaaggagattctagctctgctccca
cccaatattttctatggcgatgcctatgaggagtcagtgttctctgcggccatttctggg
gctggttccagtatggtttttgagaatgatttttctgagtttgacagtacccaaaataat
ttctctctcggccttgagtgcgttattatggaggagtgtggcatgccccaatggcttatt
cgactgtaccatttagttagatcagcctggattctgcaagccccgaaagagtctttgaaa
ggcttctgg
>KX757858
tgtgccttatttggcccatggttccgtgccattgagaaggagattctagctctgctccca
cccaatattttctatggcgatgcctatgaggagtcagtgttctctgcggccatttctggg
gctggttccagtatggtttttgagaatgatttttctgagtttgacagtacccaaaataat
ttctctctcggccttgagtgcgttattatggaggagtgtggcatgccccaatggcttatt
cgactgtaccatttagttagatcagcctggattctgcaagccccgaaagagtctttgaaa
ggcttctgg
>KX757859
tgtgctttatttggcccatggttccgtgccattgagaaggagattctggccctactccca
cccaatattttctatggcgatgcctatgaggagtcagtgttctctgcagccatttctggg
gctggctccagtatggtctttgagaatgatttttctgagtttgacagcacccaaaataat
ttctctcttggccttgagtgcgttattatggaggagtgtggcatgccccaatggcttatc
cgactgtaccatttagttagatcagcctggatcctgcaagcccctaaagagtctttgaaa
ggtttctgg
>KX757860
tgtgctctatttggcccatggttccgtgccattgagaaggagattctggctctgctccca
cccaatattttctatggcgatgcctatgaggagtcagtgttctctgcagccatttctggg
gctggctccagtatggtctttgagaatgatttttctgagtttgatagcacccaaaataat
ttctctctcggccttgagtgcgttattatggaggagtgtggcatgccccaatggcttatc
cgactgtaccatttagttagatcagcctggattctgcaagccccaaaagagtctctgaaa
ggcttctgg
>KX757861
tgtgctttattcggtccgtggttccgtgccattgagaaggagatcctggctctgctccca
cccaacattttctatggcgatgcctatgaggagtcagtgttttctgcagccatttctggg
gctggccccagtatggtttttgagaacgatttttctgagtttgatagtacccaaaacaat
ttttctcttggccttgagtgtgtcattatggaggagtgtggcatgccccagtggcttatc
cgactgtatcatttagttagatcggcctggattttgcaagcccctaaagagtctctgaaa
ggtttctgg
>KX757868
tgtgcacttttcggtccgtggttccgatcaattgagaaggagatcctggccctgctcccg
cccaacatcttctatggtgacgcctacgaggaatcagtgttctctgcagctgtctcagga
gcgggctccagtatggtctttgaaaacgatttctccgagttcgatagtactcagaataat
ttttcccttggccttgagtgtgttataatggaagagtgtggcatgccccagtggcttatc
cgactgtaccacctcgttagatcggcctggaccctgcaggccccgaaagagtctctgaaa
ggtttctgg
>KX757869
tgtgccctattcggcccatggttccgtgccattgagaaggagatcctggccctgctcccg
cccaacatcttctatggtgacgcctacgaggagtcagtgttctctgcagctgtctcagga
gcgggctccagtatggtctttgaaaacgatttctccgagttcgatagtactcagaataat
ttttcccttggccttgagtgtgttataatggaagagtgtggcatgccccagtggcttatc
cgactgtaccacctcgttagatcggcctggaccctgcaggccccgaaagagtctctgaaa
ggtttctgg
>KX757870
tgtgccctatttggcccgtggttccgcgctattgagaaggagatcttagccctgctcccg
cccaacgttttctatggcgatgcctatgaagagtctgtgttctctgcagccatttctgga
gcggcctccagtatggtttttgaaaacgacttttctgagtttgatagtactcagaacaat
ttttccctcggccttgagtgtgttattatggaggagtgtggcatgccccagtggcttatt
cgattgtatcatctggttagatcagcctggactctgcaggccccgaaagagtctttgaaa
gggttctgg
>KX757871
tgtgccctatttggtccgtggtttcgtgccattgagaaagagatcctggctctgctccct
cccaatatattttatggtgatgcctatgaggagtctgtgttctctgcggctatttctgga
gcgggctccagtatggtttttgaaaattacttttctgagtttgatagcactcagaataat
ttctcccttggccttgagtgtgttattatggaagagtgtggcatgccccagtggcttatc
cgactgtaccatctggttagatcggcctggactctgcaggccccgaaagagtctctaaaa
ggtttctgg
>KX757872
tgtgctttattcggtccgtggttccgtgatattgagaaggagatcctggctctgctccca
cccaacattctctatggcgatgcctatgaggagtcagtgttttctgcagccatttctggg
gctggccccagtatggtttttgagaacgatttttctgagtttgatagtacccaaaacaat
ttttctctcggccttgagtgtgtcattatggaggagtgtggcatgccccagtggcttatc
cgactgtatcatttagttagatcggcctggattttgcaagcccctaaagagtctctgaaa
ggtttctgg
>KX757873
tgtgctttattcggtccgtggttccgtgccattgagaaggagatcctggctctgctccca
cccaacattttctatggcgatgcctatgaggagtcagtgttttctgcagccatttctggg
gctggccccagtatggtttttgagaacgatttttctgagtttgatagtacccaaaacaat
ttttctcttggccttgagtgtgtcattatggaggagtgtggcatgccccagtggcttatc
cgactgtatcatttagttagatcggcctggattttgcaagcccctaaagagtctctgaaa
ggtttctgg
>KX757874
tgtgccttatttggtccatggtttcgtgctattgagaaggagatcctggctctgctcccg
cccaacatattttatggcgacgcctacgaggagtcagtgttctctgcggctatttccgga
gcgggctccagtatggtctttgaaaatgacttttctgagttcgatagcacccagaacaat
ttctcacttggccttgagtgtgtcattatggaggagtgtggcatgccccagtggctcatt
cgattgtaccatctggttagatcggcctggactttgcaagccccgaaagagtctctgaaa
ggtttctgg
>KX757875
tgtgccctatttggtccgtggtttcgtgccattgagaaagagatcctagctctgctccct
cctaacatattctatggcgacgcctatgaggagtcagtgttttctgcggctatttccgga
gcgggctccagtatggtttttgaaaatgacttttctgagtttgatagtacccagaacaat
ttctcactcggccttgagtgtgtcattatggaggagtgtggcatgcctcagtggctcatt
cgattgtaccatctggttagatcggcctggaccctgcaagccccgaaagagtctttgaaa
ggtttctgg
>KX757876
tgtgccttatttggcccgtggttccgtgctattgagaaagagatcttggctttgctcccg
cccaatattttctacggcgatgcctatgaggagtcagtattctctgcggctatttctgga
gcgggcaccagcatggtctttgaaaatgatttctctgaattcgatagcactcagaataac
ttttctctcggccttgagtgtgtcattatggaagagtgcggcatgccccagtggctcatt
cgattgtaccatctggttagatcggcctggactctgcaggccccgaaagagtctctgaaa
ggtttctgg
>KX757877
tgtgccttatttggtccgtggtttcgtgccattgagaaagagatcctagctctgctccct
cctaacatattttatggcgacgcctatgaggagtcagtgttttctgcggctatttccgga
gcgggctccagtatggtttttgaaaatgacttttctgagtttgatagtacccagaacaat
ttctcactcggccttgagtgtgtcattatggaggagtgtggcatgcctcagtggctcatt
cgattgtaccatctggttagatcggcctggaccttgcaagccccgaaagagtctttgaaa
ggtttctgg
>KX757878
tgtgctctatttggtccgtggttccgtgctattgagaaggagattctggctctgcttcca
cccaacattttctatggtgatgcctatgaggagtcggtattctctgcagccatttctggg
gctagctccagtatggtttttgagaacgacttctctgagtttgatagcacccaaaacaat
ttttctcttggccttgagtgcgttattatggaggagtgtggcatgccccagtggcttatc
cgactgtaccatttagttagatcagcctggaccttgcaagctccgaaagagtctttgaaa
ggcttctgg
>KX765274
tgtgctttattcggtccgtggttccgtgctattgagaaagagatcctggctctgctccca
cccaacattttctatggcgatgcctatgaggagtcagtgttttctgcagccatttctggg
gctggctccagtatggtttttgagaacgatttttctgagtttgatagcacccaaaacaat
ttttctcttggccttgagtgtgtcattatggaggagtgtggcatgccccagtggcttatc
cgactatatcatttagttagatcggcctggattttgcaagcccctaaagagtctctgaaa
ggtttctgg
>L08816/1b
tgtgcccttttcggcccctggttccgtgctattgagaaggctatcctggccctgctccct
cagggtgtgttttatggggatgcctttgatgacaccgtcttctcggcggctgtggccgca
gcaagggcatccatggtgtttgagaatgacttttctgagtttgattccacccagaataat
ttttccttgggcctagagtgtgctattatggtggagtgtgggatgccgcagtggctcatc
cgcttgtaccaccttataaggtctgcgtggattctgcaggccccgaaggagtccctgcga
gggttttgg
>M73218/1a
tgcgccctctttggcccttggttccgcgctattgagaaggctattctggccctgctccct
cagggtgtgttttacggtgatgcctttgatgacaccgtcttctcggcggctgtggccgca
gcaaaggcatccatggtgtttgagaatgacttttctgagtttgactccacccagaataac
ttttctctgggtctagagtgtgctattatggaggagtgtgggatgccgcagtggctcatc
cgcctgtatcaccttataaggtctgcgtggatcttgcaggccccgaaggagtctctgcga
gggttttgg
>MF444111/3
tgtgccctctttggcccgtggtttcgtgctattgaaaaagaaatactggccctgctcccg
cccaatatcttctacggcgatgcatatgaagagtctgtgtttgctgccgccgtgtctggg
gcaggctcatgcatggtatttgagaatgatttttcagagtttgatagcactcaaaataat
ttctcccttggccttgaatgtgtagtcatggaggaatgcggcatgccccagtggctaatt
cggttgtaccacttggttcggtcagcctggattctacaggcgccgaaggagtctcttaaa
gggttttgg
>MG020040/3
tgtgccctgtttggtccgtggttccgtgctattgaaaaagaaatactagctctgctcccg
cctaatatcttctacggcgacgcatacgaggagtctgtgtttgccgccgctgtgtcaggg
gcaggttcaagcatggtatttgagaatgatttttcagagtttgatagcacccaaaataac
ttctcccttggcctcgagtgtgtagttatggaggaatgtggcatgccccagtggctaatc
cggttgtaccatttggttcggtcggcctggatcctacaggcgccgaaggagtctcttaag
ggattctgg
>MG783570/3i
tgtgccctctttggcccgtggttccgtgctattgaaaaagaaatactggccctgctcccg
cccaatatcttctacggcgacgcatatgaggagtctgtgtttgctgccgctgtgtctggg
gcaggctcatgcatggtatttgagaatgatttctcagagtttgatagcactcaaaataat
ttctcccttggcctcgagtgtgtagtcatggaggaatggagcctgccccagacactaatc
cggttgtaccacctggttcggtcagcctggattctacaggcgccgaaggagtctcttaaa
gggttctgg
>MH410174/8
tgtgccctatttgggccttggttccgtgctatagagaaggagatactggccctactccct
tctaatatattctatggtgatgcttatgatgactctgttttatctgctgcagtctccagt
gcgaaagactgcatggtttttgagaatgatttctctgagtttgacagtacccagaacaac
ttttctcttggcctggagtgtgttttgatggaggaatgtggcatgccgcagtggctcatc
cggttataccacttggtccgctcggcatggatactccaagcccctaaggagtctctgaaa
ggattctgg
>MH450021/3
tgtgccctgtttggcccgtggttccgtgctattgaaaaagaaatactggccctgctcccg
cccaatatcttttatggcgacgcgtatgaggagtctgtgtttgctgctgccgtgtccggg
gcaggttcatccatggtatttgagaatgacttttcagagtttgatagcactcaaaataac
ttttctcttggtctcgagtgtgtagttatggaggaatgtggtatgccccagtggctaatc
cggttgtaccatttggttcggtcggcctggatcttacaggcgccgaaggagtctctcaag
ggattctgg
>MH504125/3c
tgtgccctgtttggtccgtggtttcgtgctattgaaaaagaaatactagccctgctcccg
cctaatattttctacggcgacgcatacgaggagtctgtgtttgctgccgctgtgtcaggg
gcaggttcaagcatggtatttgagaacgatttttcagagtttgatagcacccaaaataac
ttctcccttggtctcgagtgtgtggtcatggaggaatgtggcatgccccagtggttaatt
cggttgtaccatttggttcggtcagcctggatcctacaggcgccgaaggagtctcttaag
ggattttgg
>MH504134/3c
tgtgccctgtttggtccgtggtttcgtgctattgaaaaagaaatactagccctgctcccg
cctaacattttctacggcgacgcgtacgaggagtctgtgtttgccgccgctgtgtcgggg
gcaggttcaagcatggtgtttgagaatgatttttcagagtttgatagcacccaaaataac
ttctcccttggtctcgagtgtgtagtcatggaggaatgtggcatgccccagtggctaatc
cggttgtaccatttggttcggtcggcctggattttacaggcgccgaaggagtctcttaag
ggattttgg
>MH504135/3c
tgtgccctgtttggtccgtggtttcgtgctattgaaaaagaaatactagccctgctcccg
cctaatattttctacggcgacgcatacgaggagtctgtgtttgccgccgctgtgtcaggg
gcaggctcaagcatggtatttgagaatgatttttcagagtttgatagcacccaaaataac
ttctcccttggtctcgagtgtgtagtcatggaggagtgtggcatgccccagtggctaatc
cggttgtaccatttggttcggtcggcctggatcttacaggcgccgaaggagtctcttaag
ggattttgg
>MH504138/3c
tgtgccctgtttggtccgtggtttcgtgctattgaaaaagaaatactagccctgctcccg
cctaatatcttctacggtgacgcatacgaggagtctgtgtttgccgccgctgtgtcaggg
gcaggctcaagcatggtatttgagaatgatttttcagagtttgatagcacccagaataac
ttctcccttggcctcgagtgtgtagttatggaggaatgtggcatgccccagtggctaatc
cggttgtaccatttggttcggtcggcctggattctacaggcaccgaaggagtctcttaag
ggattttgg
>MH607640/3ra
tgtgctctgtttggcccctggtttcgggccatagagaaacagattctgaccctgctgccg
cctaacatcttttatggtgatgcgtatgaagatagcgtgttctctgcggctgttaccggt
gccggcagcagcatggtttttgagaacgatttttcggaatttgatagcacccagaataac
ttctcactcggccttgaatgcgtgattatggaagaatgtggtatgccccaatggctaatt
agactgtatcatctggtgcggtctgcctggattctgcaggccccaaaggaatctctgaaa
ggcttttgg
>MH809516/2
tgcgccctgttcggcccgtggttccgtgcaattgagaaggccatcttatctcttctccca
caaactgttttctatggggacgcctatgatgaatcggtgttctctgccgctgtggcaggt
gcaggtcgtgccatggtgtttgaaaacgatttctctgagtttgactcgacccagaataac
ttttccttaggccttgagtgcgctattatggaggagtgtggtatgcctctgtggcttgtc
aggctataccacgtcgttcggtcggcgtggatcctgcaggccccgaaggagtcactgagg
ggtttttgg
>MH918640/1
tgtgccctctttggcccctggttccgygctattgagaaggccatcttggctctactcccc
cagggtgtattctatggggatgcttttgacgacactgtcttctctgcggctgtggccgct
gcgaggacatccatggtgttcgagaatgacttttctgagtttgattccacccagaataat
ttttccttgggccttgagtgtgctattatggaggagtgcgggatgccgcagtggctcatc
cgcctgtaccaccttgtaaggtccgcatggattctgcaggccccgaaagaatctctgcgc
gggttctgg
>MK582523
tgtgctttattcggcccatggtttcgtgctattgagaaagagatcctggctctgctcccg
cccaatattttctacggcgacgcctatgaggagtcggtgttctctgcggccatctccggg
gcgggctccagtatggtcttcgaaaatgatttctctgagtttgatagcacccagaataat
ttttcccttggccttgaatgtgtgattatggaagagtgtggcatgcctcagtggctcatt
cgattgtaccatctggttaggtcagcttggactttgcaggccccgaaagagtccttgaaa
ggtttttgg
>MK582524
tgtgccctgttcggcccgtggttccgtgctattgagaaggagatcctggctctgctcccg
cccaacatattctatggcgacgcctacgaggagtcggtgttctctgcagccatctccgga
gcgggctccagcatggtctttgaaaatgacttttctgagtttgatagcacccagaataat
ttttccctcggccttgagtgtgttattatggaagagtgtggcatgccccagtggcttatt
cggctgtatcatctagtcagatcggcctggaccctgcaggccccgaaagagtctctaaaa
ggtttttgg
>MK582525
tgtgccctattcggcccgtggttccgtgctattgagaaggagatcctggctctgctcccg
cccaacatattctatggcgacgcctacgaggagtcggtgttctctgcagccatctccgga
gcgggctccagcatggtctttgaaaatgacttttctgagtttgatagcacccagaataac
ttctccctcggccttgagtgtgttattatggaagagtgtggcatgccccagtggcttatt
cggctgtatcatctagtcagatcggcctggaccctgcaggccccgaaagagtctctaaaa
ggtttttgg
>MK582526
tgtgctttatttggtccgtggtttcgtgccattgagaaagaaattttaactctgctcccg
cccaacattttctatggcgacgcctatgaggagtcggtattctctgcggccatttctgga
gcgggctctagtatggtctttgaaaatgatttttctgaatttgatagcacccagaataat
ttttctcttggccttgagtgtgtaattatggaagagtgtggcatgccccagtggcttatc
cgactataccatctggtcagatcggcctggactctacaggccccgaaagagtctctgaaa
ggtttctgg
>MK582527
tgtgccctattcggcccgtggttccgtgctattgagaaggagatcctggctctgctcccg
cccaacatattctatggcgacgcctacgaggagtcggtgttctctgcagccatctccgga
gcgggctccagcatggtctttgaaaatgacttttctgagtttgatagcacccagaataat
ttttccctcggccttgagtgtgttattatggaagagtgtggcatgccccagtggcttatt
cggctgtatcatctagtcagatcggcctggaccctgcaggccccgaaagagtctctaaaa
ggtttttgg
>MK582528
tgtgctttatttggtccgtggtttcgtgccattgagaaagaaattttaactctgctcccg
cccaacattttctatggcgacgcctatgaggagtcggtattctctgcggccatttctgga
gcgggctctagtatggtctttgaaaatgatttttctgaatttgatagcacccagaataat
ttttctcttggccttgagtgtgtaattatggaagagtgtggcatgccccagtggcttatc
cgactataccatctggtcagatcggcctggactctacaggccccgaaagagtctctgaaa
ggtttctgg
>MK582529
tgtgccttatttggtccgtggtttcgtgccattgagaaagaaattttaactctgctcccg
cccaacattttctatggcgacgcctatgaggagtcggtattctctgcggccatttctgga
gcgggctctagtatggtctttgaaaatgatttttctgaatttgatagcacccagaataat
ttttctcttggccttgagtgtgtaattatggaagagtgtggcatgccccagtggcttatc
cgactataccatctggtcagatcggcctggactctacaggccccgaaagagtctctgaaa
ggtttctgg
>MK582530
tgtgctttatttggtccgtggtttcgtgccattgagaaagaaattttaactctgctcccg
cccaacattttctatggcgacgcctatgaggagtcggtattctctgcggccatttctgga
gcgggctctagtatggtctttgaaaatgatttttctgaatttgatagcacccagaataat
ttttctcttggccttgagtgtgtaattatggaagagtgtggcatgccccagtggcttatc
cgactataccatctggtcagatcggcctggactctacaggccccgaaagagtctctgaaa
ggtttctgg
>MK582531
tgtgctttatttggtccgtggtttcgtgccattgagaaagaaattttaactctgctcccg
cccaacattttctatggcgacgcctatgaggagtcggtattctctgcggccatttctgga
gcgggctctagtatggtctttgaaaatgatttttctgaatttgatagcacccagaataat
ttttctcttggccttgagtgtgtaattatggaagagtgtggcatgccccagtggcttatc
cgactataccatctggtcagatcggcctggactctacaggccccgaaagagtctctgaaa
ggtttctgg
>MK582532
tgtgccttattcggtccgtggtttca-gctattgagaaagagatcctggctctactcccg
cccaacatattctatggcgacgcctatgaggagtcagtgttctctgcagccatttctggg
gcgggctctagtatggtctttgagaatgacttctctgagtttgatagtactcagaataac
ttctccctcggccttgagtgtgtcatcatggaagagtgcggtatgccccagtggctaatc
cggttgtatcatctggttagatcggcctggaccttgcaggccccgaaagagtctctgaaa
ggtttctgg
>MK582533
tgtgccttatttggcccgtggttccgtgccatcgagaaagagattttggccctgctcccg
cctaatatcttctacggcgacgcctatgaggagtcggtgttctctgcggccatctccggt
gcgggctccagtatggtctttgaaaatgatttttctgagtttgatagcacccagaataac
ttttcccttggccttgagtgtgtgattatggaagagtgtggcatgccccagtggctcatt
cgcctgtaccatttgatcaggtcggcctggaccctgcaggccccgaaggagtctctgaaa
ggcttctgg
>MK582534
tgtgccttatttggcccgtggttccgtgccatcgagaaagagattttggccctgctcccg
cctaatatcttctacggcgacgcctatgaggagtcggtgttctctgcggccatctccggt
gcgggctccagtatggtctttgaaaatgatttttctgagtttgatagcacccagaataac
ttttcccttggccttgagtgtgtgattatggaagagtgtggcatgccccagtggctcatt
cgcctgtaccatttgatcaggtcggcctggaccctgcaggccccgaaggagtctctgaaa
ggcttctgg
>MK582535
tgtgccttatttggcccgtggttccgtgccatcgagaaagagattttggccctgctcccg
cctaatatcttctacggcgacgcctatgaggagtcggtgttctctgcggccatctccggt
gcgggctccagtatggtctttgaaaatgatttttctgagtttgatagcacccagaataac
ttttcccttggccttgagtgtgtgattatggaagagtgtggcatgccccagtggctcatt
cgcctgtaccatttgatcaggtcggcctggaccctgcaggccccgaaggagtctctgaaa
ggcttctgg
>MK582536
tgtgccttatttggcccgtggttccgtgccatcgagaaagagattttggccctgctcccg
cctaatatcttctacggcgacgcctatgaggagtcggtgttctctgcggccatctccggt
gcgggctccagtatggtctttgaaaatgatttttctgagtttgatagcacccagaataac
ttttcccttggccttgagtgtgtgattatggaagagtgtggcatgccccagtggctcatt
cgcctgtaccatttgatcaggtcggcctggaccctgcaggccccgaaggagtctctgaaa
ggcttctgg
>MK582537
tgcgccttatttggaccgtggtttcgcgccattgagaaggaaatcctggccctgcttcca
cctaatatattctatggtgatgcttttgaggagtcagtgttctctgcagccatctctgga
gctggttctagtatggttttcgagaacgatttttctgagtttgacagtactcaaaacaac
ttctcccttggcctcgagtgtgttatcatggaggaatgtggcatgccccagtggcttatc
cggctatatcacttagtcaggtcagcctggactttgcaggccccgaaagagtccctgaaa
ggtttttgg
>MK582538
tgtgccttatttggcccgtggttccgcgccattgagaaagagatcttagctctgctcccg
cctaacatattttatggcgacgcctatgaggagtcagtgttctctgcggccatctctggg
gcaggctccagtatggtctttgaaaatgatttttctgagtttgatagtacccagaataac
ttctcccttggccttgagtgtgtcattatggaagagtgtggcatgccccagtggcttatc
cgactgtaccacttggttaggtcggcctggaccctgcaagccccgaaagagtctctgaaa
ggtttctgg
>MK582539
tgtgccttatttggcccgtggttccgcgccattgagaaagagatcttagctctgctcccg
cctaacatattttatggcgacgcctatgaggagtcagtgttctctgcggccatctctggg
gcaggctccagtatggtctttgaaaatgatttttctgagtttgatagtacccagaataac
ttctcccttggccttgagtgtgtcattatggaagagtgtggcatgccccagtggcttatc
cgactgtaccacttggttaggtcggcctggaccctgcaagccccgaaagagcctctgaaa
ggtttctgg
>MK582540
tgcgccttatttggcccgtggtttcgtgctattgagaaggagatcctggccttgctcccg
cccaatatattctatggtgacgcctacgaggagtcggtgttctctgcagccatttccgga
gctgactccagtatggtctttgaaaatgatttttctgagtttgatagcacccagaataac
ttttcccttggccttgagtgtgttattatggaagagtgtggcatgccccagtggcttatc
cgactgtaccacctggttagatcggcctggaccttgcaggccccgaaggagtccctaaaa
ggtttctgg
>MK582541
tgcgccttatttggcccgtggtttcgtgctattgagaaggagatcctggccttgcttccg
cccaatatattctatggtgacgcctacgaggagtcggtgttctctgcagccatttccgga
gctgactccagtatggtctttgaaaatgatttttctgagtttgatagcacccagaataac
ttttcccttggccttgagtgtgttattatggaagagtgtggcatgccccagtggcttatc
cgactgtaccacctggttagatcggcctggaccttgcaggccccgaaggagtccctaaaa
ggtttttgg
>MK582542
tgcgccttatttggcccgtggtttcgtgctattgagaaggagatcctggccttgctcccg
cccaatatattctatggtgacgcctacgaggagtcggtgttctctgcagccatttccgga
gctgactccagtatggtctttgaaaatgatttttctgagtttgatagcacccagaataac
ttttcccttggccttgagtgtgttattatggaagagtgtggcatgccccagtggcttatc
cgactgtaccacctggttagatcggcctggaccttgcaggccccgaaggagtccctaaaa
ggtttttgg
>MK582543
tgcgccttatttggcccgtggtttcgtgctattgagaaggagatcctggccttgctcccg
cccaatatattctatggtgacgcctacgaggagtcggtgttctctgcagccatttccgga
gctgactccagtatggtctttgaaaatgatttttctgagtttgatagcacccagaataac
ttttcccttggccttgagtgtgttattatggaagagtgtggcatgccccagtggcttatc
cgactgtaccacctggttagatcggcctggaccttgcaggccccgaaggagtccctaaaa
ggtttctgg
>MK582544
tgtgccctatttggcccgtggttccgtgccattgagaaagagatcttggctttgctcccg
cctaacgtcttctacggtgacgcctacgaggaatctgtgttctctgcagccatctccgga
gcgggttccagtatggtctttgaaaatgacttttccgagttcgatagcacccagaataac
ttttcccttggccttgagtgtgttattatggaagagtgtggcatgccccagtggcttatt
cgactgtaccacttggttagatcggcctggaccttgcaggccccgaaggagtccctaaaa
ggtttctgg
>MK582545
tgtgccttatttggcccgtggttccgtgctattgagaaagagatcttggccctgctcccg
cccaacatattctacggtgatgcctacgaggagtcggtgttctctgcggctatttctgga
gcaggttctagcatggtctttgaaaatgacttctctgagtttgatagtacccagaataac
ttttcccttggccttgagtgtgttataatggaggagtgtggcatgcctcagtggcttatt
cgactgtatcatctggttagatcggcctggaccctgcaggccccgaaggagtctctaaaa
ggtttctgg
>MK582546
tgtgccttatttggcccgtggttccgtgctattgagaaagagatcttggccctgctcccg
cccaacatattctacggtgatgcctacgaggagtcggtgttctctgcggctatttctgga
gcaggttctagcatggtctttgaaaatgacttctctgagtttgatagtacccagaataac
ttttcccttggccttgagtgtgttataatggaggagtgtggcatgcctcagtggcttatt
cgactgtatcatctggttagatcggcctggaccctgcaggccccgaaggagtctctaaaa
ggtttctgg
>MK582547
tgtgccctatttggcccgtggttccgtgctattgagaaagagatcttggccctgctcccg
cccaacatattctacggtgatgcctacgaggagtcggtgttctctgcggctatttctgga
gcaggttctagcatggtctttgaaaatgacttctctgagtttgatagtacccagaataac
ttttcccttggccttgagtgtgttataatggaggagtgtggcatgcctcaatggcttatt
cgattgtatcatttggttagatcggcctggaccctgcaggccccgaaggagtctctaaaa
ggtttctgg
>MK582548
tgtgccttatttggcccgtggttccgtgctattgagaaagagatcttggccctgctcccg
cccaacatattctacggtgatgcctacgaggagtcggtgttctctgcggctatttctgga
gcaggttctagcatggtctttgaaaatgacttctctgagtttgatagtacccagaataac
ttttcccttggccttgagtgtgttataatggaggagtgtggcatgcctcagtggcttatt
cgattgtatcatttggttagatcggcctggaccctgcaggccccgaaggagtctctaaaa
ggtttctgg
>MK582549
tgtgctttatttggcccgtggtttcgtgccattgagaaagaaatcttaactctgctcccg
cccaacatcttctacggcgacgcctatgaggagtcggtattctctgcggccatttctgga
gcaggctccagtatggtctttgagaatgatttttctgagtttgatagtacccagaacaat
ttttctcttggccttgagtgtgtgattatggaagagtgtggcatgccccagtggctcatc
cgattatatcactttgttagatcggcctggactctacaggccccgaaggagtctctgaaa
ggtttctgg
>MK582550
tgtgctctatttggcccgtggttccgtgccatcgagaaggagatcttggccctgctcccg
cctaacattttctatggcgacgcctacgaggagtcggtgttctccgcagccatctccgga
gcgggctccagcatggtctttgaaaatgatttttctgagtttgatagcacccaaaataac
ttttctcttggccttgagtgtgtcatcatggaagagtgtggcatgccccagtggcttatc
cgattgtaccatctggttagatcagcttggactttgcaggctccgaaagagtctttgaaa
ggtttctgg
>MK582551
tgtgctctatttggcccgtggttccgtgccatcgagaaggagatcttggccctgctcccg
cctaacattttctatggcgacgcctacgaggagtcggtgttctccgcagccatctccgga
gcgggctccagcatggtctttgaaaatgatttttctgagtttgatagcacccaaaataac
ttttctcttggccttgagtgtgtcatcatggaagagtgtggcatgccccagtggcttatc
cgattgtaccatctggttagatcggcttggactttgcaggctccgaaagagtctttgaaa
ggtttctgg
>MK582552
tgtgccctatttggcccgtggttccgcgctattgagaaggagatcttagccctgctcccg
cccaacgtcttctatggcgatgcctatgaagagtctgtgttctctgcagccatttctgga
gcggcctccagtatggtttttgaaaacgatttttctgagtttgatagtactcagaacaat
ttttccctcggccttgagtgtgttattatggaggagtgtggcatgccccagtggcttatt
cgattgtatcatctggttagatcagcctggactctgcaggccccgaaagagtctttgaaa
gggttctgg
>MK582553
tgtgccctatttggcccgtggttccgcgctattgagaaggagatcttagccctgctcccg
cccaacgtcttctatggcgatgcctatgaagagtctgtgttctctgcagccatttctgga
gcggcctccagtatggtttttgaaaacgatttttctgagtttgatagtactcagaacaat
ttttccctcggccttgagtgtgttattatggaggagtgtggcatgccccagtggcttatt
cgattgtatcatctggttagatcagcctggactctgcaggccccgaaagagtctttgaaa
gggttctgg
>MK582554
tgtgccctatttggcccgtggttccgcgctattgagaaggagatcttagccctgctcccg
cccaacgtcttctatggcgatgcctatgaagagtctgtgttctctgcagccatttctgga
gcggcctccagtatggtttttgaaaacgatttttctgagtttgatagcactcagaacaat
ttttccctcggccttgagtgtgttattatggaggagtgtggcatgccccagtggcttatt
cgattgtatcatctggttagatcagcctggactctgcaggccccgaaagagtctttgaaa
gggttctgg
>MK582555
tgtgccctatttggcccgtggttccgcgctattgagaaggagatcttagccctgctcccg
cccaacgtcttctatggcgatgcctatgaagagtctgtgttctctgcagccatttctgga
gcggcctccagtatggtttttgaaaacgatttttctgagtttgatagtactcagaacaat
ttttccctcggccttgagtgtgttattatggaggagtgtggcatgccccagtggcttatt
cgattgtatcatctggttagatcagcctggactctgcaggccccgaaagagtctttgaaa
gggttctgg
>MK582556
tgtgccctatttggcccgtggttccgcgctattgagaaggagatcttagccctgctcccg
cccaacgtcttctatggcgatgcctatgaagagtctgtgttctctgcagccatttctgga
gcggcctccagtatggtttttgaaaacgatttttctgagtttgatagtactcagaacaat
ttttccctcggccttgagtgtgttattatggaggagtgtggcatgccccagtggcttatt
cgattgtatcatctggttagatcagcctggactctgcaggccccgaaagagtctttgaaa
gggttctgg
>MK582557
tgtgccctctttggcccgtggttccgtgctattgaaaaagaaatattggccctgctcccg
cccaacatcttttacggcgatgcatatgaagagtctgtgtttgctgccgccgtgtctggg
gcaggatcatgcatggtatttgagaatgatttttcagagtttgatagcactcaaaataat
ttctccctcggccttgagtgtgtagtcatggaggaatgcggtatgccccagtggctaatt
cggttgtaccacttggttcggtcagcctggattctacaggcgccgaaggagtctcttaaa
ggtttctgg
>MK582558
tgtgccctgtttggcccgtggttccgtgctattgaaaaagaaatactagccctgctccca
tctaatatcttctacggcgatgcatatgaggagtctgtgtttgccgccgctgtgtctggg
gcaggttcatccatggtatttgagaatgatttctcagagtttgatagcacgcaaaataat
ttttcccttggtctcgagtgtgtagttatggaggaatgtggcatgccccagtggctaatt
cggttgtaccacttggttcggtcggcctggattttacaggcgccgaaggagtctcttaaa
ggattctgg
>MK582559
tgtgctttgtttggtccgtggtttcgtgccattgaaaaagaaatattggccctgctcccg
cctaacattttttatggtgatgcctatgaggagtcggtgtttgccgccgctgtatccggg
gcggggtcctgtatggtatttgaaaatgacttttcagagtttgacagtacccagaacaac
ttttcccttggccttgagtgtgtggttatggaggaatgtggcatgcctcagtggttaatc
aaactgtatcacctggtccggtctgcctggattctgcaggcgccgaaggagtctcttaaa
ggtttctgg
>MK582560
tgtgctttattcggcccatggtttcgtgctattgagaaagagatcctggctctgctcccg
cccaatattttctacggcgacgcctatgaggagtcggtgttctctgcggccatctccggg
gcgggctccagcatggtcttcgaaaatgatttctctgagtttgatagcacccagaataat
ttttcccttggccttgaatgtgtgattatggaagagtgtggcatgcctcagtggctcatt
cgattgtaccatctggttaggtcagcttggactttgcaggctccgaaagagtccttgaaa
ggtttctgg
>MK582561
tgcgccttatttggaccgtggtttcgcgccattgagaaggaaatcctggccctgcttcca
cctaatattttctatggtgatgcttttgaggagtcagtgttctctgcagccatctctgga
gctggttctagtatggttttcgagaacgatttttctgagtttgacagtactcaaaacaac
ttctcccttggcctcgagtgtgttatcatggaggaatgtggcatgccccagtggcttatc
cggctatatcacttagtcaggtcagcctggactttgcaggccccgaaagagtccctgaaa
ggtttttgg
>MK582562
tgcgccttatttggaccgtggtttcgcgccattgagaaggaaatcctggccctgcttcca
cctaatattttctatggtgatgcttttgaggagtcagtgttctctgcagccatctctgga
gctggttctagtatggttttcgagaacgatttttctgagtttgacagtactcaaaacaac
ttctcccttggcctcgagtgtgttatcatggaggaatgtggcatgccccagtggcttatc
cggctatatcacttagtcaggtcagcctggactttgcaggccccgaaagagtccctgaaa
ggtttttgg
>MK582563
tgcgccttatttggaccgtggtttcgcgccattgagaaggaaatcctggccctgcttcca
cctaatatattctatggtgatgcttttgaggagtcagtgttctctgcagccatctctgga
gctggttctagtatggttttcgagaacgatttttctgagtttgacagtactcaaaacaac
ttctcccttggcctcgagtgtgttatcatggaggaatgtggcatgccccagtggcttatc
cggctatatcacttagtcaggtcagcctggactttgcaggccccgaaagagtccctgaaa
ggtttttgg
>MK582564
tgtgccctatttggcccgtggttccgtgccattgagaaagagatcctggccctgctccct
cctaatatattttatggtgacgcctatgaggagtcagtgttctctgcggctatttccgga
gcgggctccagtatggtttttgaaaatgacttttctgagtttgatagtacccagaataat
ttctcacttggccttgagtgtgtcattatggaggagtgtggcatgcctcagtggctcatt
cgattgtaccatctggttagatcggcctggaccttgcaagccccgaaggagtctttgaaa
ggtttctgg
>MK582565
tgtgccctatttggcccgtggttccgtgccattgagaaagagatcctggccctgctccct
cctaatatattttatggtgacgcctatgaggaatcagtgttctctgcggctatttccgga
gcgggctccagtatggtttttgaaaatgacttttctgagtttgatagtacccagaataat
ttctcacttggccttgagtgtgtcattatggaggagtgtggcatgcctcagtggctcatt
cgattgtaccatctggttagatcggcctggaccttgcaagccccgaaggagtctttgaaa
ggtttctgg
>MK582566
tgtgccctatttggcccgtggttccgggccattgagaaggagatcttagccctgctcccg
cccaacgtcttctatggcgatgcctatgaagagtctgtgttctctgcagccatttctgga
tcggcctccagtatggtttttgaaaacgatttttctgagtttgatagtactcagaacaat
ttttccctcggccttgagtgtgttattatggaagagtgtggcatgccccagtggcttatc
cgattgcatcatcaggatagatcagcctggactctgcaggccccgaaagagtctttgaaa
gggttctgg
>MK582567
tgtgccctatttggcccgtggttccgtgccattgagaaggagatcttagccctgctcccg
cccaacgtcttctatggcgatgcctatgaagagtctgtgttctctgcagccatttctgga
gcggcctccagtatggtttttgaaaacgatttttctgagtttgatattactcagaacatt
ttttccctcggccttgagtgtgttattatggaagagtgtggcatgccccagtggcttatc
agattgcatcatcaggatagatcagcctggactctgcaggccccgaaagagtctttgaaa
gggttctgg
>MK582568
tgtgccctgttcggcccgtggtttcgtgccattgaaaaagaaatattggccctgctcccg
cctaatatcttttatggtgatgcttatgaggagtcggtgtttgccgccgctgtctccggg
gcggggtcctgtatggtgtttgaaaacgacttttcagagtttgatagtactcagaataac
ttttcccttggccttgagtgtgtggttatggaggaatgtggcatgcctcagtggctaatt
agattgtatcacctggttcggtctgcctggattctgcaggcgccgaaggagtctcttaaa
ggtttctgg
>MK582569
tgtgccctgttcggcccgtggtttcgtgccattgaaaaagaaatattggccctgctcccg
cctaatatcttttatggtgatgcttatgaggagtcggtgtttgccgccgctgtctccggg
gcggggtcctgtatggtgtttgaaaacgacttttcagagtttgatatcatccagagtgtt
ttttccatcggccttgagtgtgtggttatggaggaatgtggcatgcctcagtggctaatt
agattgtatcacctggttcggtctgcctggattctgcaggcgccgaaggagtctcttaaa
ggtttctgg
>MK582570
tgtgccctatttggcccgtggttccgcgctattgagaaggagatcttagccctgctcccg
cccaacgttttctatggcgatgcctatgaagagtctgtgttctctgcagccatttctgga
gcggcctccagtatggtttttgaaaacgacttttctgagtttgatagtactcagaacaat
ttttccctcggccttgagtgtgttattatggaggagtgtggcatgccccagtggcttatt
cgattgtatcatctggttagatcagcctggactctgcaggccccgaaagagtctttgaaa
gggttctgg
>MK582571
tgtgccctatttggcccgtggttccgcgctattgagaaggagatcttagccctgctcccg
cccaacgttttctatggcgatgcctatgaagagtctgtgttctctgcagccatttctgga
gcggcctccagtatggtttttgaaaacgacttttctgagtttgatagtactcagaacaat
ttttccctcggccttgagtgtgttattatggaggagtgtggcatgccccagtggcttatt
cgattgtatcatctggttagatcagcctggactctgcaggccccgaaagagtctttgaaa
gggttctgg
>MK582572
tgtgccctgtttggcccgtggtttcgtgctattgagaaagaggtactagcgctactcccg
cctaatatcttttacggcgacgcttatgaggactctgtgtttgctgccgccgtctccggg
gcggggacgtgcatggtgtttgagaatgacttttcagagtttgatagcactcagaacaat
ttttcccttggccttgagtgtgtgattatggaggaatgcggcatgccccagtggctgatc
cggctgtaccatctggttcgatcagcctgggttttgcaggcgccgaaggagtcccttaga
gggttctgg
>MK582573
tgtgccttatttggcccgtggttccgtgctattgagaaagagatcttggccctgctcccg
cccaacatattctatggtgatgcctacgaggagtcggtgttctctgcggctatttctgga
gcaggttctagcatggtctttgaaaatgacttctctgagtttgatagtacccagaataat
ttttcccttggccttgaatgtgttataatggaggagtgtggcatgcctcagtggcttatt
cgattgtatcatttggttagatcggcctggactctgcaggccccgaaggagtctctaaaa
ggtttctgg
>MK582574
tgtgccttatttggcccgtggttccgtgctattgagaaagagatcttggccctgctcccg
cccaacatattctacggtgatgcctacgaggagtcggtgttctctgcggctatttctgga
gcaggttctagcatggtctttgaaaatgacttctctgagtttgatagtacccagaataac
ttttcccttggccttgagtgtgttataatggaggagtgtggcatgcctcagtggcttatt
cgattgtatcatttggttagatcggcctggaccctgcaggccccgaaggagtctctaaaa
ggtttctgg
>MN594499
tgtgctctattcggcccgtggtttcgtgccatcgagaaggagatcctagccatactcccg
cccaacattttctatggtgatgcttacgaggagtcagtgttctctgcagccatctccgga
gcaggctccagtatggtctttgaaaacgatttttctgagtttgatagtacccagaataac
ttttcccttggccttgagtgtgttattatggaagagtgtggcatgccccaatggctcatt
cgattgtatcatctggttaggtcggcctggatcctgcaggccccgaaagagtctttgaaa
ggtttctgg
>MN594500
tgtgctctattcggcccgtggtttcgtgccatcgagaaggagatcctagccatactcccg
cccaacattttctatggtgatgcttacgaggagtcagtgttctctgcagccatctccgga
gcaggctccagtatggtctttgaaaacgatttttctgagtttgatagtacccagaataac
ttttcccttggccttgagtgtgttattatggaagagtgtggcatgccccaatggctcatt
cgattgtatcatctggttaggtcggcctggatcctgcaggccccgaaagagtctttgaaa
ggtttctgg
>MN594501
tgtgccctgtttggcccgtggttccgtgctattgaaaaagaaatactggccctgctcccg
cccaatatcttttacggcgacgcgtatgaggagtctgtgtttgctgctgccgtgtccggg
gcaggttcatccatggtatttgagaatgatttttcagagtttgatagcactcaaaataac
ttttctcttggtctcgagtgtgtagttatggaggaatgtggtatgccccagtggctaatc
cggttgtaccatttggttcggtcggcctggatcttacaggcgccgaaggagtctctcaag
ggattctgg
>MN594503
tgtgccttatttggcccgtggtttcgcgctattgagaaagagatcttagctttgctcccg
cccaacatattttacggcgacgcctatgaagaatcagtgttctctgcggccatttctgga
gctggctccagtatggtctttgaaaatgacttttctgagtttgatagtacccagaacaac
ttttcccttggtcttgagtgtgtcattatggaagagtgtggcatgccccagtggcttatc
cgattgtatcatttggttagatcggcctggaccctgcaggccccgaaagagtctctgaaa
ggtttctgg
>MT087292/3c
tgtgctctgtttggcccgtggttccgtgctattgaaaaagaaatactagccctgctcccg
cctaatattttctacggcgacgcatacgaggagtctgtgtttgccgccgctgtgtcaggg
gcaggttcaagcatggtatttgagaatgatttttcagagtttgatagcactcaaaataac
ttctcccttggtctcgagtgcgtggtcatggaggaatgtggcatgccccagtggctaatc
cggttgtaccatttggttcggtcggcctggatcctacaggcgccgaaggagtctcttaag
ggattttgg
>MT840366/3c
tgtgccctgtttggcccgtggtttcgtgctattgaaaaagaaatactagccctgctcccg
cccaatatcttctacggcgatgcgtatgaggagtctgtgtttgctgccgctgtgtccggg
gcgggctcatccatggtatttgagaacgatttttcagagtttgatagcactcaaaataac
ttttcccttggtctcgagtgtgtagtcatggaggaatgcggtatgccccagtggctaatt
cggctgtaccatttggttcggtcggcctggatcctacaggcgccgaaggagtctctcaag
ggattctgg
>MW020585
tgtgccctgtttggcccgtggtttcgtgctattgaaaaagaaatattggccctgctcccg
cctaatattttctacggcgatgcatacgaggagtctgtgtttgccgccgctgtgtcaggg
gcaggttcaagcatggtatttgagaatgatttttcagagtttgatagcacccaaaataac
ttctcccttggtctcgagtgtgtgatcatggaggaatgtggcatgccccagtggctaatt
cgattgtaccatttggttcggtcggcctggatcctacaggcgccgaaggagtctct----
---------
>MW020586
tgtgctttatttggtccatggttccgtgctattgagaaggagatcckgsctctgctccma
cccaacattttttatggcgatgcctatgaggagtcagtgttttcmgcagccatttctggg
gctggctccagyatggtttttgagaacgatttytccgagtttgatagcacccaaaataat
ttttctcttggccttgagtgtgtcattatggaggagtgtggcatgccccagtggcttatc
cgactgtaccatttagttagatcggcctggactttgcaagcccctaaagagtcctt----
---------
>MW020587
tgcgccctgtttggtccgtggtttcgtgctattgaaaaagaaatattagccctgctcccg
cctaatattttctacggkgacgcatacgaggagtctgtgtttgccgccgctgtgtcaggg
gcaggttcaagcatggtgtttgagaatgatttttcwkagtttgayagcacccaaaataac
ttctcccttggtctcgagtgtgtrrtcatggaggaatgtggcatgccccagtggctaatc
cggttgtaccatttggtccggtcggcctggattctacaggcgccgaaggagtctct----
---------
>MW020588
tgtgccctgtttggcccgtggtttcgtgctattgaaaaagaaatattggccctgctccca
cctaatatcttctacggcgatgcatacgaggagtctgtgtttgccgccgctgtgtcaggg
gcaggttcaagcatggtatttgagaatgatttttcagagtttgatagcacccaaaataac
ttttcccttggtctcgagtgtgtgatcatggaggaatgtggcatgccccagtggctaatt
cgattgtaccatttggttcggtcggcctggattttacaggcgccgaaggaatctct----
---------
>MW020589
---------------------------------------------------ctgctcccg
ccattgattttctacggccacgcatacgaggagactgtgtttgccgccgctgtgtcgggg
gcaggttcccgcatggtatttgaaaatgacttttctgagtttgatagcacccaaaataac
ttctcccttggtctcgagtgtgtcatcatggaggaatgtggcatgccccgatggctaatt
caattggaccatttggctcggtcggcctggatcctacaagcgccgaaagagtctct----
---------
>MW355328/3
tgtgccctgttcggcccgtggttccgtgctattgaaaaagaaatactggccctgctcccg
cctaatatcttttacggcgacgcgtatgaggagtctgtgtttgctgctgccgtgtccggg
gcaggttcatccatggtatttgagaatgatttctcggagtttgatagcactcaaaataac
ttctctctcggtctcgagtgtgtagttatggaggaatgtggtatgccccagtggctaatc
cggttgtaccatttggttcggtcggcctggatcctacaggcgccgaaggagtccctcaag
ggattctgg
>MW355374/3
tgtgccctctttggcccgtggttccgtgctattgaaaaagaaatactggccctgctcccg
cctaacatcttctacggcgatgcatatgaagaatctgtgtttgctgccgccgtgtctggg
gcaggctcatgcatggtatttgagaatgatttttcagagtttgatagcactcaaaataat
ttctcccttggccttgagtgtgtagtcatggaggaatgcggcatgccccagtggctaatt
cggttgtaccacttggttcggtcagcctggattttacaggcgccgaaggagtctcttaaa
gggttttgg
>MW596896/3o
tgcgccttgtttggcccgtggttccgtgccattgagaaagagatactggccctgcttccg
cctaacatcttctacggcgacgcttacgaggagtctgtgtttgccgccgctgtatccggg
gcggggtcatgtatggtatttgagaatgatttttcagagtttgatagtactcagaataat
ttctccctcggccttgaatgtgtgatcatggaggaatgtggcatgccccagtggctaatc
cggctataccacttagtccgatcggcgtggattttgcaggcaccgaaggagtcacttaaa
ggcttctgg
>MW837249/3c
tgtgccctgtttggcccgtggtttcgtgctattgaaaaagaaatattggctctgctcccg
cctaatattttctacggcgacgcatacgaggagtctgtgtttgccgccgctgtgtcgggg
gcaggttcaagcatggtatttgagaatgatttttcagagtttgatagcacccaaaataac
ttctcccttggtcttgagtgtgtggtcatggaggaatgtggtatgccccagtggctaatc
cggttgtaccatttggttcggtcggcctggatcttacaggcgccgaaggagtctcttaag
ggtttttgg
>MZ289142/3f1
tgtgctttatttggtccatggttccgtgccatcgagaaggagattctggctctgctccca
cctaatattttctatggcgatgcctatgaggagtcagtgttctctgcggccatttctggg
gctggctccagtatggtttttgagaatgatttttctgagtttgacagcacccaaaataat
ttctctcttggccttgagtgcgttattatggaggagtgtggcatgccccaatggcttatc
cgactgtatcatctagttagatcagcctggattctgcaagccccgaaagagtctttgaaa
ggcttctgg
>MZ814842/3
--------------------------tgctattgaaaaagaaatactggccctgctcccg
cccaatatcttctacggcgacgcgtatgaggagtctgtgtttgctgccgctgtgtccggg
gcgggctcatccatggtatttgagaatgatttttcagagtttgatagcacccaaaataac
ttctcccttggtctcgagtgtgtagttatggaggaatgtggtatgccccagtggctaatt
cggctgtatcacttggttcggtcggcctggatcctacaggcgccgaaggagtctcttaag
ggattc---
>MZ814951/3
---------------------------gctattgaaaaagaaatactggccctgctcccg
cccaatatcttttacggcgacgcgtatgaggagtctgtgtttgctgctgccgtgtccggg
gcaggttcatccatggtatttgagaatgatttctcagagtttgatagcacacaaaataac
ttctctctcggtctcgagtgtgtagttatggaggaatgtggtatgccccagtggctaatc
cggttgtaccatttggttcggtcggcctggatcctacaggcgccgaaggagtccctcaag
ggattc---
>MZ814955/3
--------------------------tgctattgaaaaagaaatactagccttgctcccg
cctaatatcttctacggcgacgcatacgaggagtctgtgtttgccgccgctgtgtcaggg
gcgggttcaagcatggtatttgagaatgacttttcagagtttgatagcacccaaaataac
ttctcccttggcctcgagtgtgtagttatggaggaatgtggcatgccccagtggctaatt
cggttgtaccatttagttcggtcggcctggatcctacaggcaccgaaggagtctcttaag
ggattt---
>MZ814960/3
--------------------------tgctattgaaaaagaaatattagctctgctcccc
cctaatatcttctatggcgacgcatacgaggagtctgtgtttgccgccgctgtgtcaggg
gcaggttcaagcatggtatttgagaatgatttctcagagtttgatagcacccagaataac
ttctcccttggcctcgagtgcgtagttatggaggaatgtggcatgccccagtggctaatc
cggttgtaccatttagttcggtcggcctggatcttacaggcgccgaaggagtctcttaag
ggattt---
>OK076715/3f2
tgcgctctatttggcccctggttccgtgccattgagaaagagatcctggctctgctcccg
cctaatattttctatggtgatgcttatgaggagtcggtgttttctgctgccatttctgga
gcgggctccagtatggtctttgagaatgatttttctgagtttgatagcacccagaataat
ttttccctcggccttgagtgtgtcattatggaagagtgtggcatgccccaatggcttatt
cgattgtatcacctggtaagatcagcctggactttacaggccccgaaggagtctttgaaa
ggtttttgg
>OM948864/3
---------------------tttcgtgctattgaaaaagaaatactagccctgctccca
cctaatattttctacggcgacgcatacgaggagtctgtgtttgccgccgctgtgtcgggg
gcaggttcaagcatggtatttgagaatgatttctcagagtttgatagcacccaaaataac
ttctcccttggtctcgagtgtgtagtcatggaggaatgtggcatgccccagtggctaatc
cggttgtaccatttggtccggtcggcctggatcctacaggcgccgaaggagtctctcaag
ggattttgg
>OR282489/3e
tgtgctctatttggaccgtggttccgtgccattgagaaagagatcctggctctgctcccg
cccaatattttctacggtgacgcctttgaagagtcagtgttctctgcagctatctctggg
gcgggtactagtatggtctttgagaatgacttctccgagtttgacagcacccaaaataac
ttctccctcggcctcgagtgtgtaatcatggaagagtgtggtatgcctcagtggcttatc
cggctgtaccatttggtgaggtcagcctggacattgcaggccccgaaagagtccctgaaa
ggcttttgg
>PP532697
TGTGCTCTGTTTGGCCCCTGGTTTCGGGCTATTGAAAAAGAAATACTGGCCCTGCTTCCG
TCCAACATTTTCTACGGCGACGCGTATGAGGAGTCTGTTTTTGCGGCCGCTGTGTCCGGG
GCGGGGTCATCCATGGTATTTGAGAATGATTTTTCAGAGTTTGATAGCACTCAAAATAAC
TTTTCCCTTGGTCTCGAGTGTGTAGTTATGGAGGAATGCGGTACGCCCCAGTGGCTAATT
CGGCTGTATCACTTGGTTCGGTCGGCCTGGATTCTGCAGGCCCCAAAGGAGTCTCTTAAA
GGATTCTGG
>PP532698
------------------------------------------------------------
------------------gacgcatatgagcagtcggtgtttgccgccgctgtgtcaggg
gcgggttcatgcatggtatttgagaacgatttctcagagtttgatagcacccagaacaac
ttctcccttggcctcgagtgcgtagttatggaggaatgtggcatgccccagtggataatc
cggttgtaccatttggttcggtcg------------------------------------
---------
>PP532699
------------------------------------aaagaaatactagccctgctcccg
cctaatatcttctacggcgacgcatatgaagagtctgtgtttgccgccgctgtgtcagga
gcaggttcaagcatggtgtttgagaatgatttttcagagtttgatagcacccaaaataac
ttctctcttggtcttgagtgtgtagttatggaggaatgtggcatgccccagtggctaatc
cggctgtaccatttggttcggtcggcctggatcctacaggcgccgaaggagtctcttaag
ggattt---
>PP532700
tgtgctctgtttggcccgtggttccgggctctagaaaaagaaatattagctctgctccct
cgtaatatgttctacggtgacgcatacgagcagtctaaattggaagccgccgtgtccggg
gcagggtcgagccgggtatttgagaacgacttctcagagtttgatagcacccagaataac
tactcccttggtctcgagtgcgtcgtcatggaggaatgcggcataccccagtggataaga
cgcttgtaccatctggttcggtcggcc---------------------------------
---------
>PP532701
tgtgctctgtttggcccgtggttccgggctattgaaaaagaaatattagccctgctcccg
cctaatattttctacggtgacgcatatgaggaatctgtgtttgccgccgctgtgtcaggg
gcaggttcaagcatggtatttgagaatgatttttcagagtttgatagcacccaaaataac
ttttcccttggtcttgagtgtgtagtcatggaggaatgtggcatgccccagtggctaatc
cggttgtaccatttggtccggtcggcctggatcctacaggcaccgaaggagtctcttaag
ggattttgg
>PP532702
tgtgccttggttggcccgtggtttcgggccattgaaaaagaaatattagctctgctccct
cctaatatcttctatggcgacgcatacgaggagtctgtgtttgccgccgccgtgtcaggg
gcaggttcaagcatggtatttgagaacgatttctcagagtttgatagcacccagaataac
ttctcccttggcctcgagtgcgtagttatggaggaatgtggcatgccccagtggctaatc
cggttgtaccatttagttcggtcggcctggatcttacaggcg------------------
---------
>PP532703
tgtgctcttgttggcccgtggttccgggccatagaaaaagaaatacgagctgcgctccct
cataatatgttctatggcgacgcatacgagcagtctaagttggaagccgctgtgtcaggg
gcaggttcaagcatggtatttgagaatgatttctctgagtttgatagcacccaaaataac
ttctcccttggtctcgagtgtgtagtcatggaggaatgcggcacaccccaatggctaatc
cggttgtaccatttggttcggccggcctggatcttacaggcgccgaaggagtctcttaag
ggattctgg
>PP532704
tgtgctctgtttggcccgtggttccgggccattgaaaaagaaatattagctctgctccct
cctaatatcttctatggcgacgcatacgaggagtctgtgtttgccgccgccgtgtcaggg
gcaggttcaagcatggtatttgagaacgatttctcagagtttgatagcacccagaataac
ttctcccttggcctcgagtgcgtagttatggaggaatgtggcatgccccagtggctaatc
cggttgtaccatttagttcggtcggcctggatcttacaggcgccgaag------------
---------
>PP532705
tgtgctcagttgggcccatggtttccggccatagaaaaagaactattagctctcattcct
ccaaatatgttctatggcgacgcatacgcgttgtctctgtttggcgccgtggtttcgggg
gcaggttcaagcatggtatttgagaacgatttctcagagtttgatagcacccagaataac
ttctcccttggcctcgagtgcgtagttatggaggaatgtggcatgccccagtggctaatc
cggttgtaccatttagttcggtcggcctggatcttacaggcgccgaaggagtctcttaag
ggattttgg
>PP532706
tgtgctctgtttggcccgtggtttcgggctattgaaaaggaaatactagctctgctcccg
cctaatattttctacggcgacgcatacgaggagtctgtgtttgctgccgctgtgtcaggg
gcaggttcaagcatggtatttgagaatgatttttcagagtttgatagcacccaaaacaac
ttctcccttggtctcgagtgtgtggtcatggaggaatgtggcatgccccagtggttaatt
cggttgtaccatttggttcggtcggcctggattctacaggcgccgaaggagtctctcaag
ggattttgg
>PP532707
---------------ccctggtttcgggctattgaaaaagagatactgactctgctcccg
cataatatcttttacggcgacgcgtatgaggagtctgtgtttgaggctgccgtgtccggg
gcaggttcatgcatggtatttgagaacgatttctcagagtttgatagcactcagaataac
ttctcccttggcctcgagtgcgtagttatggaggaatgtggcatgccccagtggataatc
cggttgtaccatttagttcggtcggcctgg------------------------------
---------
>PP532708
tgtgctctgtttggcccgtggttccgtgccattgaaaaagaaatattagctctgctccct
cctaatatcttctatggcgacgcatacgaggagtctgtgtttgccgccgccgtgtcaggg
gcaggttcaagcatggtatttgagaacaatttctcagagtttgatagcacccagaataac
ttctcccttggcctcgagtgcgcagttatggaggaatgtggcatgccccagtggctaatc
cggttgtaccatttagttcggtcggcctggatcttacaggcgccgaaggagtctcttaag
ggattttgg
>PV067149
tgtgctctggttggcccgtggttccgggctattgaaaaagaaatactggccctgctcccg
cctaatatcttttacggcgacgcgtatgaggagtctgtgtttgctgctgccgtgtccggg
gcaggttcatccatggtatttgagaatgatttttcagagtttgatagcactcaaaataac
ttctctctcggtctcgagtgtgtagttatggaggaatgtggtatgccccagtggctaatc
cggttgtatcatttggttcggtcggcctggatcctacaggcgccgaaggagtccctcaag
ggattctgg
>PV067150
tgtgctctggttggcccgtggttccgggctattgaaaagaaaatactggccctgctctcg
cccaacatcttctacggcgatgcatatgaggwgtccgtgtttgctgcccctgtgtccggg
gcaggctcatgtatggtgtttgagaatgatttttcagagtttgatagcacccaaaataat
ttttcccttggtctagagtgtgtggttatggaggaatgtggtatgccccagtggctaatt
cggttgtaccatttggttcggtctgcctggatccttcaggcgccgaaggagtctcttaag
ggattctgg
>PV067151
tgtgctctggttggcccgtggttccgggctattgaaaaagaaatactagccctgctcccg
cccaatattttctacggtgacgcatacgagttgtgctctgtttggcccgtggtttcgggg
gcaggttcaagcatggtatttgagaatgatttttcagagtttgatagcacccaaaataac
ttctcccttggtctcgagtgtgtagttatggaggaatgtggcatgccccagtggctaatt
cggttgtaccatctggttcggtcggc----------------------------------
---------
>PV067152
tgtgctctggttggcccgtggttccgggctattgaaaaagaaatattggccctgctcccg
cctaatattttctacggcgacgcatacgagttgtgctctgtttggcccgtggtttcgggg
gcaggttcaagtatggtttttgaaaatgatttttcagagtttgatagcacccaaaataac
ttctcccttggtctcgagtgtgtcatcatggaggaatgtggcatgccccagtggctagtc
cgattgtaccatttggttcggtcggcctgtttc---------------------------
---------
>PV067153
tgtgctctgtttggcccgtggttccgggctattgaaaaagaaatactagccctgctcccg
cccaatattttctacggtgacgcatacgagttatgctttttttggcccgtggtttcgggg
gcaggttcaagcatggtatttgagaatgatttttcagagtttgatagcacccaaaataac
ttctcccttggtctcgagtgtgtagttatggaggaatgtggcatgccccagtggctaatt
cggttgtaccatctggttcggtcggcctggatcctacaggc-------------------
---------
>PV067154
tgtgctctgtttggcccgtggttccgggctattgaaaaagaaatattggccctgctcccg
cccaacatcttttacggcgatgcatatgaagagtctgtgtttgctgccgccgtgtctggg
gcaggatcatgcatggtatttgagaatgatttttcagagtttgatagcactcaaaataat
ttctccctcggccttgagtgtgtagtcatggaggaatgcggtatgccccagtggctaatt
cggttgtaccacttggttcggtcagcctggattctacaggcgccgaaggagtctcttaaa
ggt------
>JX898212
GGTGCTCTGTTTAGCCCGTGGTGCCGTGCCATTGAATGGGAAATATTGGCCCTAATCCCG
CCTGATATCAGCTATGGCGACGCTTATGAGGAGTCAGTGTTCGCTGCCGAAATGTCCGGG
GCGGGGTCGTGTCGAGTATTCCGGACTGATTTCTCGGAATTTGACAGTACCCAGAATAAT
TTCTCCCTAGGCCTTCAGTGTGTGGTTATGGAGGAGTGTGGCATGCCCCAATGGTTAATC
AACCTGTATCATTTGGTTCGGTCAACCTGGAATCTACAAGCAAGGAAGGAGTCTCTTAAG
CGC------
>JX898213
GGTGCTCTGTTTAGCCCGTGGTGCCGTGCCATTGAATGGGAAATATTGAGGCTAATCCCG
CCTGATGGGAGCTATGGCGACGCTTATGAGGAGTCAGTGTTCGCTGCCGAAATGTCCGGG
GCGGGGTCGTGTCGATTATTCCGGACTGATTTCTCGGAATTTGACAGTAATCAGAATAAT
GCCTCCCTAGGCCTTCAGTGTGTGGTTATGGAGAATTGTGGCATGCCCCAATGGTTAATC
AACCTGTATCATTTGGTTCGGTCAACCTGGAATCTACAAGGAAGGAAGGAGTCTCTTAAG
CGC------
>JX898214
GGTGCTAAGTTTAGCCCGTGGTGCCGTGCCATTGAATGGGAAATATTGAGGCTAATCCCG
CCTGATGGGAGCTATGGCGACGCTTATGAGGAGTCAGTTTTCGCTGCCGAAATGTCCGGG
GCGGGGTCGTGTCCGTTATTCCGGAAAGGTTTCTCGGAATTTGACAGTAATCAGAATAAT
GCCTCCCTAGGCCTTCAGTGTGTGGTTATGGAGAATTGTGGCATGCCCCAATGGTTAATC
AACCTGTATCATTTGGTTCGGTCAACCTGGAATCTACAAGGAAGGAAGGAGTCTCTTAAG
CGC------
>JX898215
TGTGCCTTATTTGGCCCATGGTTCCGTGCCATATTCCAGGAGATTCTGGCTCTGCTCCCA
CCCAATATTTTCTATGGCGATGCCTATGAGGAGTCAGTGTTCTCTGCAGCCATTTCTGGG
GCTGGCTCCAGTATGGTTTTTGAGAACGATTTTTCCGAGTTTGACAGCACCCAAAATAAT
TTCTCTCTTGGCCTTGAGTGCGTTATTATGGAAGAGTGTGGCATGCCTCAATGGCTTATC
CGACTGTACCATTTAGTTAGATCAGCCTGGATTCTGCAAGCCCCGAAAG------TGAAA
GGACTGG--
>JX898216
TGTGCCTTATTTGGCCCATGGTTCCGTGCCATTGAGAAGGAGATTCTGGCTCTGCTCCCA
CCCAATATTTTCTATGGCGATGCCTATGAGGAGTCAGTGTTCTCTGCAGCCATTTCTGGG
GCTGGCTCCAGTATGGTTTTTGAGAACGATTTCTCTGAGTTTGACAGCACCCAAAATAAT
TTCTCTCTTGGCCTTGAGTGCGTTATTCTGGAAGAGTGTGGCATGCCTCAATGGCTTATC
CGACTGTACCATTTAGTTAGATCAGCCTGGATTCTGCAAGCTCCGAAAG------TGAAA
GGACTGG--
>JX898217
AGTGCCTTATTTGGCCCATGGTTCCGTGCCATTGAGAAGGAGAGCTTGGCTCTGCTCCCA
CCCAATATTTTCTATGGCGATGCCTATGAGGAGTCAGTGTTCTCTGCAGCCATTTCTGGG
GCTGGCTCCAGTATGGTTTTTGAGAACGATTTTTATGAGTTTGACAGCACCCAAAATAAT
TTCTCTCTTGGCCTTGAGTGCGTTATTCTGGAAGAGTGTGGCATGCCTCAATGGCTTATC
CGACTGTACCATTTAGTGAGATCAGCCTGGATTCTGCAAGCTCCGAAAG------TGAAA
CGACTGG--
>KX073465
TTTGCTCTGTTTGGCCCGTGGTTTCGTGCCATCGAGAAGGAGATTCTGGCTTTGCTCCCA
CCTAATATTTTCTATGGTGATGCTTGTGAGGAGTCAGTGTTCTCTGCGGCCATTTCTGGG
GCTGGCTCCAGTATGGTTTTTGAGAATGATTTTTCTGAGTTTGACAGCACCCAAAATAAT
TTCTCGCTTGGTCTTGAGTGTGTTATTATGGAGGAGTGTGGCATGCCCCAATGGCTTATT
CGACTGTACCATTTAGTTAGATCAGCCTGGATTCTGCAAGCCCCGAAAGAGTCTTTGAAA
GGCTTCTGG
>KX073466
-------TGTTTGGCCCGTGGTTTCGTGCTATTGAAAAAGAAATACTAGCCCTGCTCCCG
CCTAATATTTTCTACGGTGATGCATATGAGGAGTCTGTGTTTGCCGCCGCTGTGTCAGGG
GCAGGTTCAAGCATGGTATTTGAGAATGATTTTTCAGAGTTTGATAGCACCCAAAATAAC
TTCTCCCTTGGTCTCGAGTGTGTAGTCATGGAGGAATGTGGCATGCCCCAGTGGCTAATC
CGGTTGTACCATTTGGTCCGGTCGGCCTGGGTCCTACAGGCGCCGAAGGAGTCTCTTAAG
GGATTTTGG
>MT087290
TGTGCTCTGTTTGGCCCTTGGTTCCGCGCTATTGAGAAAGAAATACTGGCCCTACTCCCG
CCTAATATATTTTATGGAGACGCCTATGAGGAGTCAGTGTTTGCCGCCGCTGTGTCCGGG
GCGGGGTCATGTATGGTATTTGAGAATGACTTCTCTGAGTTTGACGGCACCCAGAATAAC
TTCTCTCTTGGCCTTGAATGTGTGGTAATGGAGGAGTGCGGCATGCCTCAATGGTTAATT
AGATTGTATCATCTGGTTCGGTCAGCCTGGATCTTGCAGGCGCCGAAGGAGTCTCTTAAG
GGTTTTTGG
>MT087291
-----------------------------------------------AGCCCTGCTTCCA
CCTAATATTTTCTACGGTGACGCATACGAGGAGTCTGTGTTTGCCGCCGCTGTGTCAGGG
GCAGGTTCAAGCATGGTGTTTGAGAACGATTTTTCAGAATTTGATAGCACCCAAAATAAC
TTCTCCCTTGGTCTCGAGTGTGTAGTCATGGAGGAATGTGGCATGCCCCAGTGGTTAATC
CGGTTGTACCACTTGGTCCGGTCGGCCTGGATCCTACAGGCGCCGAAGGAGTCTCTTAAG
GGATTTTGG
>MT087292
TGTGCTCTGTTTGGCCCGTGGTTCCGTGCTATTGAAAAAGAAATACTAGCCCTGCTCCCG
CCTAATATTTTCTACGGCGACGCATACGAGGAGTCTGTGTTTGCCGCCGCTGTGTCAGGG
GCAGGTTCAAGCATGGTATTTGAGAATGATTTTTCAGAGTTTGATAGCACTCAAAATAAC
TTCTCCCTTGGTCTCGAGTGCGTGGTCATGGAGGAATGTGGCATGCCCCAGTGGCTAATC
CGGTTGTACCATTTGGTTCGGTCGGCCTGGATCCTACAGGCGCCGAAGGAGTCTCTTAAG
GGATTTTGG
>MT087293
-------------------------------------------TATTAGCCCTGCTTCCA
CCTAATATTTTCTACGGTGACGCATACGAGGAGTCTGTGTTTGCCGCCGCTGTGTCAGGG
GCAGGTTCAAGCATGGTGTTTGAGAACGATTTTTCAGAATTTGATAGCACCCAAAATAAC
TTCTCCCTTGGTCTCGAGTGTGTAGTCATGGAGGAATGTGGCATGCCCCAGTGGTTAATC
CGGTTGTACCACTTGGTCCGGTCGGCCTGGATCCTACAGGCGCCGAAGGAGTCTCTTAAG
GGATTTTGG
>MT087294
TGTGCTCTGTTTGGCCCTTGGTTTCGTGCCATTGAAAAAGAAATATTGGCCCTACTCCCG
CCTAATATCTTTTATGGCGACGCCTATGAGGAATCAGTGTTCGCTGCCGCTGTGTCCGGG
GCGGGGTCGTGCATGGTGTTTGAAAATGACTTTTCAGAGTCTGACAGTACCCAAAATAAT
TTCTCCCTTGGTCTTGAATGTGTGGTTATGGAGGAGTGCGGCATGCCCCAGTGGCTAATT
AGGTCGTATCATCTGGTTCGGTCAGCCTGGATTTTGCAGGCGCCGAAGGAGTCTCTTAAG
GGTTTTTGG
>MT087295
-----------------------------------------AATATTAGCCCTGCTTCCA
CCTAATATTTTCTACGGTGACGCATACGAGGAGTCTGTGTTTGCCGCCGCTGTGTCAGGG
GCAGGTTCAAGCATGGTGTTTGAGAACGATTTTTCAGAATTTGATAGCACCCAAAATAAC
TTCTCCCTTGGTCTCGAGTGTGTAGTCATGGAGGAATGTGGCATGCCCCAGTGGTTAATC
CGGTTGTACCACTTGGTCCGGTCGGCCTGGATCCTACAGGCGCCGAAGGAGTCTCTTAAG
GGATTTTGG
>MT087296
------------------------------------------GATCTAGCTTTGCTTCCA
CCCAATGATTTTTATGGCGATGCCTATGAGGAGTCAGTGTTTTCTGCAGCCATTTCTGGG
GCTGGCTCCAGTATGGTTTTTGAGAACGATTTTTCTGAGTTTGATAGCACCCAAAATAAT
TTTTCTCTTGGCCTTGAGTGTGTCATTATGGAGGAATGTGGCATGCCCCAGTGGCTTATC
CGACTATATCATCTGGTTAGGTCAGCCTGGACTTTGCAAGCCCCGAAAGAGTCTTTGAAA
GGTTTCTGG
>MT087297
------------------------------------------GTACTAGCCCTGCTCCCG
CCTAATATCTTCTACGGCGACGCACATGAGGAGTCTGTGTTTGCCGCCGCTGTGTCAGGG
GCAGATTCAAGCATGGTATTTGAGAATGATTTTTCAGAGTTTGATAGCACCCAAAATAAC
TTCTCCCTTGGTCTCGAGTGTGTAATCATGGAGGAATGTGGCATGCCCCAGTGGTTAACC
CGGTTGTACCATTTGGTCCGGTCGGCCTGGATCCTACAGGCGCCGAAGGAGTCTCTTAAG
GGATTTTGG
>MT087298
---------------------------------------------------------CCG
CCTAATATTTTCTACGGTGACGCATACGAGGAATCTGCGTTTGCCGCCGCTGTTTCAGGG
GCAGGTTCAAGCATGGTATTTGAGAATGATTTTTCAGAGTTTGATAGCACCCAAAATAAC
TTCTCCCTTGGTCTCGAGTGTGTAGTTATGGAGGAATGTGGCATGCCCCAATGGTTAATC
CGGTTGTACCATTTGGTTCGGTCGGCCTGGATCCTACAGGCGCCGAAGGAGTCTCTTAAG
GGATTTTGG
>MT087299
------------------------------------------------------------
-----------CTACGGTGACGCATACGAGGAATCTGTGTTTGCCGCCGCTGTGTCAGGG
GCAGGTTCAAGCATGGTGTTTGAGAATGATTTTTCAGAGTTTGACAGCACCCAAAATAAC
TTCTCCCTTGGTCTCGAGTGTGTAGTTATGGAGGAATGTGGCATGCCCCAGTGGCTAATC
CGGTTGTACCATTTGGTCCGGTCGGCCTGGATCCTACAGGCGCCGAAGGAGTCTCTTA--
---------
>MT087300
------------------------------------------ATACTAGCCCTGCTCCCG
CCTAATATCTTCTACGGCGATGCATACGAGGGGTCTGTGTTTGCTGCCGCTGTGTCGGGG
GCAGGTTCAAGCATGGTATTTGAGAATGATTTTTCAGAGTTTGATAGCACTCAAAATAAC
TTCTCCCTTGGTCTCGAGTGTGTGGTCATGGAGGAATGTGGCATGCCCCAGTGGTTAATT
CGGTTGTACCATTTGGTTCGGTCGGCCTGGATCCTACAGGCGCCGAAGGAGTCTCTTAAG
GGATTTTGG
>MT087301
----------------------------------------------------TGCTCCCG
CCTAATATTTTCTACGGTGACGCATACGAGGAATCTGCGTTTGCCGCCGCTGTTTCAGGG
GCAGGTTCAAGCATGGTATTTGAGAATGATTTTTCAGAGTTTGATAGCACCCAAAATAAC
TTCTCCCTTGGTCTCGAGTGTGTGATTATGGAGGAATGTGGCATGCCCCAGTGGCTAATC
CGGTTGTACCATTTGGTTCGGTCGGCCTGGATCCTACAGGCGCCGAAGGAGTCTCTTAAG
GGATTTTGG
>MT087302
------------------------------------------------------------
---------------------------------------------------ATTTCTGGG
GCTGGCTCCAGTATGGTTTTTGAGAACGATTTTTCTGAGTTTGATAGCACCCAAAATAAT
TTTTCTCTTGGCCTTGAGTGTGTCATTATGGAGGAATGTGGCATGCCCCAGTGGCTTATC
CGACTATATCATCTGGTTAGGTCAGCCTGGACTTTGCAAGCCCCGAAAGAGTCTTTGAAA
GGTTTCTGG
>MT087303
------------------------------------------------------------
---------------------------GAGGAGTCTGTGTTTGCTGCTGCCATGTCCGGG
GCAGGTTCCTCCATGGTCTTTGAGAATGATTTTTCTGAGTTTGATAGCACTCAAAATAAT
TTTTCCCTTGGTCTCGAGTGTGTAATTATGGAGGAATGTGGCATGCCCCAGTGGCTCATC
CGGTTGTACCATTTGGTTCGATCGGCCTGGATTCTACAGGCCCCGAAGGAGTCTCTTAAA
GGATTTTGG
>MT087304
---------------------------------------GAAATACTAGCCCTGCTCCCG
CCTAATATTTTCTACGGTGACGCATACGAGGAATCTGCGTTTGCCGCCGCTGTTTCAGGG
GCAGGTTCAAGCATGGTATTTGAGAATGATTTTTCAGAGTTTGATAGCACCCAAAATAAC
TTCTCTCTTGGTCTCGAGTGTGTAGTTATGGAGGAATGTGGCATGCCCCAGTGGTTAATC
CGGTTGTACCATTTGGTTCGGTCGGCCTGGATCCTACAGGCGCCGAAGGAGTCTCTTAAG
GGATTTTGG
>OR248569
---------------------------GCCATCGAGAAGGAGATTCTGGCTCTGCTCCCA
CCTAATATTTTCTATGGCGATGCCTATGAGGAGTCAGTGTTCTCTGCGGCCATTTCTGGG
GCTGGCTCCAGTATGGTTTCTGARAATGATTTTTCTGAGTTTGATAGCACCCAAAATAAT
TTCTCTCTCGGCCTTGAGTGCGTCATTATGGAGGAGTGTGGCATGCCCCAATGGCTTATT
CGACTGTACCATTTAGTTAGATCAGCCTGGATTCTGCAAGCCCCGAAAGAGTCTTTGAAA
GGCTTCTGG
